# Supplementary material for: The role of internal transcribed spacer 2 secondary structures in classifying mycoparasitic Ampelomyces
Source: PLoS One. 2021 Jun 30;16(6):e0253772. doi: 10.1371/journal.pone.0253772 (PMC8244850; doi:10.1371/journal.pone.0253772)
Supplement: S1 File — (ZIP) [file pone.0253772.s001.zip]

Archive with 1 entries (1 files):
- SupplementaL File1_Prahl et al 2021.xlsx
