# Supplementary material for: The role of internal transcribed spacer 2 secondary structures in classifying mycoparasitic Ampelomyces
Source: PLoS One. 2021 Jun 30;16(6):e0253772. doi: 10.1371/journal.pone.0253772 (PMC8244850; doi:10.1371/journal.pone.0253772)
Supplement: S1 File — (ZIP) [file pone.0253772.s001.zip › SupplementaL File1_Prahl et al 2021.xlsx]

## Sheet: Sheet1
This spreadsheet contains the list of the 376 nucleotide sequences of the ITS region (dataset) from Ampelomyces spp. sensu stricto
that were retrieved from the GenBank database at The NCBI until May 2020 and used in this research work
The sequences were dowloaded by Rosa Prahl (u1114537@umail.usq.edu.au) in the laboratory of Prof Khan at the University of Southern Queensland
* Those sequences belonging to samples obtained from powdery mildew-free environments were not included in Table 1
*Only complete sequences of the ITS region were considered in this study
* Sheet 1 contains the accession numbers of 376 nucleotide sequences of the nrDNA ITS region belonging to Ampelomyces spp. sensu stricto and used in this work
* Sheet 2 is shown the results obtained when the word Ampelomyces (in plain text) was used as a search query at the NCBI GenBank database
* Sheet 3 contains the statistics values for sequence length and nucleotide content of all the 376 nucleotide sequences
* Sheet 4 contains the normalized values of sequence length for all the dataset
* Sheet 5 contains the statistics of nucleotide sequences of the ITS region derived from fungi identified with the generic name of Ampelomyces (Putative Ampelomyces Group 1)
* Sheet 6 contains the statistics of nucleotide sequences of the ITS region derived from fungi identified with the generic name of Ampelomyces (Putative Ampelomyces Group 2)
* Sheet 7 contains the statistics of three nucleotide sequences of the ITS region from three species Didymella and one species Phoma (Outgorup)
* Sheet 8 contains the list of nucleotide sequences of the ITS from Ampelomyces spp. sensu stricto analyzed via the ITS2 database
Table 1. Information details of the 376 nrDNA ITS sequences from 376 Ampelomyces strains isolated from 8 genera of powdery mildew,
Arthrocladiella, Erysiphe, Golovinomyces, Oidium, Neoerysiphe, Phyllactinia, Podosphaera and Pseudoidium
Powdery mildew host	Plant host	Place of Isolation	Isolation date	Strain	GenBank	References
Arthrocladiella mougeotii	Lycium chinense	Korea: Seoul	2007-08-01	SMKC 22743	GQ324108	Park et al. 2010
A. mougeotii	L. chinense	Korea: Yangpyeong	2007-07-01	SMKC 22724	GQ324107	Park et al. 2010
A. mougeotii	L. chinense	Korea: Pocheon	2006-10-01	SMKC 22297	GQ324099	Park et al. 2010
A. mougeotii	L. chinense	China: Laiyang, Shandong	2002	HMLAC202	DQ490746	Liang et al. 2007
A. mougeotii	Lycium halimifolium	Hungary: Budapest	1990-10-01	A1 (ATCC 201056)	AF035780	Kiss and Nakasone, 1998
A. mougeotii	L. halimifolium	Hungary: Budapest	2007-09-18	A115	HM124955	Kiss et al. 2011
A. mougeotii	L. halimifolium	Hungary: Budapest	2007-09-18	A114-b	HM124954	Kiss et al. 2011
A. mougeotii	L. halimifolium	Hungary: Budapest	2007-09-18	A114-a	HM124953	Kiss et al. 2011
A. mougeotii	L. halimifolium	Hungary: Budapest	2007-09-18	A113-b	HM124952	Kiss et al. 2011
A. mougeotii	L. halimifolium	Hungary: Budapest	2007-09-18	A113-a	HM124951	Kiss et al. 2011
A. mougeotii	L. halimifolium	Hungary: Budapest	2007-09-18	A112	HM124950	Kiss et al. 2011
A. mougeotii	L. halimifolium	Hungary: Budapest	2007-09-18	A111-b	HM124949	Kiss et al. 2011
A. mougeotii	L. halimifolium	Hungary: Budapest	2007-09-18	A111-a	HM124948	Kiss et al. 2011
A. mougeotii	L. halimifolium	Hungary: Budapest	2007-09-18	A110-b	HM124947	Kiss et al. 2011
A. mougeotii	L. halimifolium	Hungary: Budapest	2007-09-18	A110-a	HM124946	Kiss et al. 2011
A. mougeotii	L. halimifolium	Hungary: Budapest	2007-09-18	A109-a	HM124945	Kiss et al. 2011
A. mougeotii	L. halimifolium	Hungary: Budapest	2007-09-18	A108-a	HM124944	Kiss et al. 2011
A. mougeotii	L. halimifolium	Hungary: Budapest	2007-10-17	A106-a	HM124943	Kiss et al. 2011
A. mougeotii	L. halimifolium	Hungary: Biatorbágy	2007-10-03	A105	HM124942	Kiss et al. 2011
A. mougeotii	L. halimifolium	Hungary: Biatorbágy	2007-10-03	A104-a	HM124941	Kiss et al. 2011
A. mougeotii	L. halimifolium	Hungary: Biatorbágy	2007-10-03	A99	HM124940	Kiss et al. 2011
A. mougeotii	L. halimifolium	Hungary: Biatorbágy	2007-10-03	A98	HM124939	Kiss et al. 2011
A. mougeotii	L. halimifolium	Hungary: Biatorbágy	2007-10-03	A97	HM124938	Kiss et al. 2011
A. mougeotii	L. halimifolium	Hungary: Biatorbágy	2007-10-03	A96-c	HM124937	Kiss et al. 2011
A. mougeotii	L. halimifolium	Hungary: Biatorbágy	2007-10-03	A94-a	HM124936	Kiss et al. 2011
A. mougeotii	L. halimifolium	Hungary: Biatorbágy	2007-10-03	A93-b	HM124935	Kiss et al. 2011
A. mougeotii	L. halimifolium	Hungary: Biatorbágy	2007-10-03	A92-c	HM124934	Kiss et al. 2011
A. mougeotii	L. halimifolium	Hungary: Budakeszi	2007-10-04	A87-c	HM124933	Kiss et al. 2011
A. mougeotii	L. halimifolium	Hungary: Budakeszi	2007-10-03	A86-a	HM124932	Kiss et al. 2011
A. mougeotii	L. halimifolium	Hungary: Budakeszi	2007-10-04	A82-a	HM124931	Kiss et al. 2011
A. mougeotii	L. halimifolium	Hungary: Budakeszi	2007-10-02	A81-a	HM124930	Kiss et al. 2011
A. mougeotii	L. halimifolium	Hungary: Budakeszi	2007-10-02	A90-c	HM124929	Kiss et al. 2011
A. mougeotii	L. halimifolium	Hungary: Budakeszi	2007-10-02	A79	HM124928	Kiss et al. 2011
A. mougeotii	L. halimifolium	Hungary: Páty	2007-10-02	A77-a	HM124927	Kiss et al. 2011
A. mougeotii	L. halimifolium	Hungary: Páty	2007-10-02	A66-a	HM124926	Kiss et al. 2011
A. mougeotii	L. halimifolium	Hungary: Páty	2007-10-02	A63-a	HM124925	Kiss et al. 2011
A. mougeotii	L. halimifolium	Hungary: Páty	2007-10-02	A62-b	HM124924	Kiss et al. 2011
A. mougeotii	L. halimifolium	Hungary: Páty	2007-10-02	A62-a	HM124923	Kiss et al. 2011
A. mougeotii	L. halimifolium	Hungary: Páty	2007-10-02	A61-b	HM124922	Kiss et al. 2011
A. mougeotii	L. halimifolium	Hungary: Budapest	2007-10-04	A47-b	HM124921	Kiss et al. 2011
A. mougeotii	L. halimifolium	Hungary: Budapest	2007-10-04	A45-a	HM124920	Kiss et al. 2011
A. mougeotii	L. halimifolium	Hungary: Budapest	2007-10-04	A42	HM124919	Kiss et al. 2011
A. mougeotii	L. halimifolium	Hungary: Budapest	2007-10-04	41-c	HM124918	Kiss et al. 2011
A. mougeotii	L. halimifolium	Hungary: Budapest	2007-10-04	A40-a	HM124917	Kiss et al. 2011
A. mougeotii	L. halimifolium	Hungary: Budapest	2007-10-04	A39-a	HM124916	Kiss et al. 2011
A. mougeotii	L. halimifolium	Hungary: Budapest	2007-10-04	A38-a	HM124915	Kiss et al. 2011
A. mougeotii	L. halimifolium	Hungary: Budapest	2007-10-04	A37-a	HM124914	Kiss et al. 2011
A. mougeotii	L. halimifolium	Hungary: Budapest	2007-09-23	A33-e	HM124913	Kiss et al. 2011
A. mougeotii	L. halimifolium	Hungary: Budapest	2007-09-23	A32	HM124912	Kiss et al. 2011
A. mougeotii	L. halimifolium	Hungary: Budapest	2007-09-23	A31	HM124911	Kiss et al. 2011
A. mougeotii	L. halimifolium	Hungary: Budapest	2007-09-23	A30-c	HM124910	Kiss et al. 2011
A. mougeotii	L. halimifolium	Hungary: Budapest	2007-09-23	A28-a	HM124909	Kiss et al. 2011
A. mougeotii	L. halimifolium	Hungary: Budapest	2007-09-23	A27-a	HM124908	Kiss et al. 2011
A. mougeotii	L. halimifolium	Hungary: Budapest	2007-09-23	A26	HM124907	Kiss et al. 2011
A. mougeotii	L. halimifolium	Hungary: Budapest	2007-09-20	A21-a	HM124906	Kiss et al. 2011
A. mougeotii	L. halimifolium	Hungary: Budapest	2007-10-11	A20-b	HM124905	Kiss et al. 2011
A. mougeotii	L. halimifolium	Hungary: Budapest	2007-10-11	A20-a	HM124904	Kiss et al. 2011
A. mougeotii	L. halimifolium	Hungary: Budapest	2007-10-11	A19-a	HM124903	Kiss et al. 2011
A. mougeotii	L. halimifolium	Hungary: Budapest	2007-09-14	A18-a	HM124902	Kiss et al. 2011
A. mougeotii	L. halimifolium	Hungary: Budapest	2007-09-21	A17	HM124901	Kiss et al. 2011
A. mougeotii	L. halimifolium	Hungary: Budapest	2007-09-21	A15-a	HM124900	Kiss et al. 2011
A. mougeotii	L. halimifolium	Hungary: Budapest	2007-09-19	A14-a	HM124899	Kiss et al. 2011
A. mougeotii	L. halimifolium	Hungary: Budapest	2007-09-19	A12-a	HM124898	Kiss et al. 2011
A. mougeotii	L. halimifolium	Hungary: Budapest	2007-09-14	A11-a	HM124897	Kiss et al. 2011
A. mougeotii	L. halimifolium	Hungary: Budapest	2007-09-14	A10-a	HM124896	Kiss et al. 2011
A. mougeotii	L. halimifolium	Hungary: Budapest	2007-09-14	A9	HM124895	Kiss et al. 2011
A. mougeotii	L. halimifolium	Hungary: Budapest	2007-09-14	A8	HM124894	Kiss et al. 2011
Erysiphe akebiae	Akebia quinata	Korea: Seoul	2006-11-01	SMKC 22437	GQ324146	Park et al. 2010
Erysiphe alni	Lonicera sp.	USA	1932	CBS 133.32	MH866692	Vu et al. 2019
Erysiphe alphitoides	Quercus mongolica	Korea: Guri	2007-07-01	SMKC 22721	GQ324148	Park et al. 2010
E. alphitoides	Quercus sp.	Korea: Seoul	2006-10-01	SMKC 22334	GQ324143	Park et al. 2010
E. alphitoides	Quercus sp.	Korea: Seoul	2006-10-01	SMKC 22286	GQ324142	Park et al. 2010
E. alphitoides	Quercus sp.	Korea: Chuncheon	2006-09-01	SMKC 22251	GQ324141	Park et al. 2010
Erysiphe arcuata	Carpinus betulus	Hungary: Budapest	2008-10-01	GYER	HM124983	Kiss et al. 2011
Erysiphe australiana	Lagerstroemia indica	Korea: Jinju	2008-10-01	SMKC 23821	GU330001	Park et al. 2010
Erysiphe berberidis	Berberis vulgaris	Hungary: Budapest	2007-09-20	BV4-a	HM124959	Kiss et al. 2011
E. berberidis	B. vulgaris	Hungary: Budapest	2007-09-20	BV2	HM124958	Kiss et al. 2011
E. berberidis	B. vulgaris	Hungary: Budapest	2007-09-20	BV1	HM124957	Kiss et al. 2011
E. berberidis	Mahonia aquifolium	Hungary: Budapest	2007-09-25	MA8	HM124997	Kiss et al. 2011
E. berberidis	M. aquifolium	Hungary: Budapest	2007-10-11	MA6-b	HM124996	Kiss et al. 2011
E. berberidis	M. aquifolium	Hungary: Budapest	2007-10-11	MA6-a	HM124995	Kiss et al. 2011
E. berberidis	M. aquifolium	Hungary: Budapest	2007-09-25	MA3-a	HM124994	Kiss et al. 2011
E. berberidis	M. aquifolium	Hungary: Budapest	2007-09-25	MA2	HM124993	Kiss et al. 2011
E. berberidis	M. aquifolium	Hungary: Budapest	2007-09-25	MA1-c	HM124992	Kiss et al. 2011
E. berberidis	M. aquifolium	Hungary: Budapest	2007-09-25	MA1-a	HM124991	Kiss et al. 2011
Erysiphe cichoracearum (current name Golovinomyces cichoracearum)	Helianthus tuberosus	USA	1931	CBS 131.31	AF035781	Kiss and Nakasone, 1998
Erysiphe cichoracearum (current name Golovinomyces cichoracearum)	Cucumis sp.	Germany	n/a	DSM 2222	U82450	Kiss and Nakasone, 1998
Erysiphe cichoracearum (current name Golovinomyces cichoracearum)	Artemisia absinthium	Canada: Harrow, Ontario	1974	263	AF035782	Kiss and Nakasone, 1998
Erysiphe convolvuli	Convolvulus arvensis	France: St. Saturnin les Avignon	2007-10-06	C3	HM124971	Kiss et al. 2011
Erysiphe cruciferarum	Alyssum calycinum	France: Gotheron	2008-05-05	GS2-a	HM124980	Kiss et al. 2011
E. cruciferarum	Alyssum calycinum	France: Gotheron	2008-05-05	GS1	HM124979	Kiss et al. 2011
E. cruciferarum	Alyssum calycinum	France	n/a	CS1	HM124973	Kiss et al. 2011
E. cruciferarum	Chelidonium majus var. asiaticum	Korea: Seoul	2006-10-01	SMKC 22285	GQ324145	Park et al. 2010
Erysiphe cynoglossi	Echium sp.	France: Gotheron	2008-05-05	GW	HM124984	Kiss et al. 2011
Erysiphe depressa	Arctium lappa	Hungary: Budapest	2007-10-10	XL4-b	HM125030	Kiss et al. 2011
E. depressa	A. lappa	Hungary: Budapest	2007-10-10	XL3-b	HM125029	Kiss et al. 2011
E. depressa	A. lappa	Hungary: Budapest	2007-10-10	XL3-a	HM125028	Kiss et al. 2011
E. depressa	A. lappa	Hungary: Budapest	2007-10-10	XL2-b	HM125027	Kiss et al. 2011
E. depressa	A. lappa	Hungary: Budapest	2007-10-10	XL2-a	HM125026	Kiss et al. 2011
E. depressa	A. lappa	Hungary: Budapest	2007-10-10	XL1-a	HM125025	Kiss et al. 2011
Erysiphe euonymi	Euonymus europaeus	France: Gotheron	2008-05-05	GZ2-b	HM124986	Kiss et al. 2011
E. euonymi	E. europaeus	France: Gotheron	2008-05-05	GZ1	HM124985	Kiss et al. 2011
Erysiphe fraxini	Fraxinus rhynchophylla	Korea: Seoul	2006-10-01	SMKC 22331	GQ324134	Park et al. 2010
Erysiphe glycines	Amphicarpaea edgeworthii var. trisperma	Korea: Seoul	2006-10-01	SMKC 22284	GQ324125	Park et al. 2010
E. glycines	A. edgeworthii var. trisperma	Korea: Pocheon	2006-09-01	SMKC 22175	GQ324124	Park et al. 2010
E. glycines	A. edgeworthii var. trisperma	Korea: Masan	2006-10-01	SMKC 22381	GQ324061	Park et al. 2010
Erysiphe heraclei	Daucus carota	Hungary: Gyӧr	2007-10-08	DC2-a	HM124977	Kiss et al. 2011
Erysiphe heraclei	Daucus carota	Hungary: Gyӧr	2007-10-08	DC1	HM124976	Kiss et al. 2011
Erysiphe hommae	Elsholtzia ciliata	Korea: Masan	2006-10-01	SMKC 22383	GQ324130	Park et al. 2010
E. hommae	E. ciliata	Korea: Gwangju	2006-10-01	SMKC 22271	GQ324129	Park et al. 2010
E. hommae	E. ciliata	Korea: Seoul	2006-10-01	SMKC 22341	GQ324092	Park et al. 2010
Erysiphe indigoferae	Cassia nomame	Korea: Seoul	2006-10-01	SMKC 22339	GQ324127	Park et al. 2010
Erysiphe indigoferae	Indigofera kirilowii	Korea: Seoul	2006-10-01	SMKC 22333	GQ324126	Park et al. 2010
Erysiphe ligustri	Ligustrum obtusifolium	Korea: Mungyeong	2009-09-01	SMKC 24641	GU330002	Park et al. 2010
Erysiphe ligustri	Ligustrum obtusifolium	Korea: Masan	2006-10-01	SMKC 22384	GQ324135	Park et al. 2010
Erysiphe necator	Vitis flexuosa	Korea: Jeju	2006-12-01	SMKC 22519	GQ324144	Park et al. 2010
E. necator	Vitis vinifera	Korea: Seoul	2007-10-01	SMKC 22963	GQ324149	Park et al. 2010
E. necator	Vitis riparia	USA: Geneva, NY	1991	Strain SF423 (ATCC200250)	HM125017	Kiss et al. 2011
E. necator	Vitis riparia	USA: Albany, NY	1991	ATCC200248	HM125016	Kiss et al. 2011
E. necator	Vitis riparia	USA: Feura Bush, NY	1991	ATCC200246	HM125015	Kiss et al. 2011
Uncinula necator (*)	Vitis sp.	USA: Geneva, NY	1989	Strain G273 (ATCC200245)	HM125018	Kiss et al. 2011
Erysiphe necator	Vitis sp.	France: Gotheron	2008	B226-a	JN417766	Pintye et al. 2012
E. necator	Vitis sp.	Hungary: Eperjeske	2008	B133	JN417765	Pintye et al. 2012
E. necator	Vitis sp.	United Kingdom: East Malling	2008	B102	JN417764	Pintye et al. 2012
E. necator	Vitis sp.	United Kingdom: Canterbury	2008	B100	JN417763	Pintye et al. 2012
E. necator	Vitis sp.	United Kingdom: Canterbury	2008	B91	JN417762	Pintye et al. 2012
E. necator	Vitis sp.	United Kingdom: Cambridge	2008	B78	JN417761	Pintye et al. 2012
E. necator	Vitis sp.	United Kingdom: Cambridge	2008	B71	JN417760	Pintye et al. 2012
E. necator	Vitis sp.	Czech Republic: Prague	2002	MYA-3392	JN417759	Pintye et al. 2012
E. necator	Vitis sp.	USA: New York	1991	ATCC 200247	JN417758	Pintye et al. 2012
E. necator	Vitis sp.	Hungary: Eger	2009-09-22	Vitis117	JN417757	Pintye et al. 2012
E. necator	Vitis sp.	Hungary: Eger	2009-09-22	Vitis115	JN417756	Pintye et al. 2012
E. necator	Vitis sp.	Hungary: Eger	2009-09-22	Vitis114	JN417755	Pintye et al. 2012
E. necator	Vitis sp.	Hungary: Eger	2009-09-22	Vitis113	JN417754	Pintye et al. 2012
E. necator	Vitis sp.	Hungary: Eger	2009-09-22	Vitis109	JN417753	Pintye et al. 2012
E. necator	Vitis sp.	Hungary: Eger	2009-09-22	Vitis107	JN417752	Pintye et al. 2012
E. necator	Vitis sp.	Hungary: Budapest	2009-09-15	Vitis105	JN417751	Pintye et al. 2012
E. necator	Vitis sp.	Hungary: Budapest	2009-09-15	Vitis102	JN417750	Pintye et al. 2012
E. necator	Vitis sp.	Hungary: Budapest	2009-09-15	Vitis101	JN417749	Pintye et al. 2012
E. necator	Vitis sp.	Hungary: Budapest	2009-09-28	Vitis98	JN417748	Pintye et al. 2012
E. necator	Vitis sp.	Hungary:Szekszárd	2009-10-22	Vitis94	JN417747	Pintye et al. 2012
E. necator	Vitis sp.	Hungary:Szekszárd	2009-10-22	Vitis91	JN417746	Pintye et al. 2012
E. necator	Vitis sp.	Hungary:Szekszárd	2009-10-22	Vitis83	JN417745	Pintye et al. 2012
E. necator	Vitis sp.	Hungary:Szekszárd	2009-10-22	Vitis81	JN417744	Pintye et al. 2012
E. necator	Vitis sp.	Italy: Portonovo	2009-10-16	Vitis79	JN417743	Pintye et al. 2012
E. necator	Vitis sp.	Italy: Portonovo	2009-10-16	Vitis76	JN417742	Pintye et al. 2012
E. necator	Vitis sp.	Italy: Portonovo	2009-10-16	Vitis75	JN417741	Pintye et al. 2012
E. necator	Vitis sp.	Italy: Portonovo	2009-10-16	Vitis72	JN417740	Pintye et al. 2012
E. necator	Vitis sp.	Italy: Jesi	2009-10-16	Vitis70	JN417739	Pintye et al. 2012
E. necator	Vitis sp.	Italy: Jesi	2009-10-16	Vitis69	JN417738	Pintye et al. 2012
E. necator	Vitis sp.	Italy: Jesi	2009-10-16	Vitis68	JN417737	Pintye et al. 2012
E. necator	Vitis sp.	Italy: Piagge	2009-10-16	Vitis66	JN417736	Pintye et al. 2012
E. necator	Vitis sp.	Italy: Piagge	2009-10-16	Vitis61	JN417735	Pintye et al. 2012
E. necator	Vitis sp.	Italy: Santo Stefano	2009-10-17	Vitis60	JN417734	Pintye et al. 2012
E. necator	Vitis sp.	Italy: Santo Stefano	2009-10-17	Viitis56	JN417733	Pintye et al. 2012
E. necator	Vitis sp.	Italy: Santo Stefano	2009-10-15	Vitis55	JN417732	Pintye et al. 2012
E. necator	Vitis sp.	Italy: Santo Stefano	2009-10-15	Vitis51	JN417731	Pintye et al. 2012
E. necator	Vitis sp.	Italy: Portici	2009-10-15	Vitis50	JN417730	Pintye et al. 2012
E. necator	Vitis sp.	Italy: Grugliasco	2009-10-15	Vitis49	JN417729	Pintye et al. 2012
E. necator	Vitis sp.	Italy: Grugliasco	2009-10-15	Vitis46	JN417728	Pintye et al. 2012
E. necator	Vitis sp.	Italy: Paterno	2009-10-15	Vitis45	JN417727	Pintye et al. 2012
E. necator	Vitis sp.	Italy: Paterno	2009-10-15	Vitis44	JN417726	Pintye et al. 2012
E. necator	Vitis sp.	Italy: Paterno	2009-10-14	Vitis42	JN417725	Pintye et al. 2012
E. necator	Vitis sp.	Italy: Paterno	2009-10-14	Vitis39	JN417724	Pintye et al. 2012
E. necator	Vitis sp.	Italy: Paterno	2009-10-15	Vitis38	JN417723	Pintye et al. 2012
E. necator	Vitis sp.	Italy: Piacenza	2009-10-07	Vitis35	JN417722	Pintye et al. 2012
E. necator	Vitis sp.	Italy: Pieve Dugliara	2009-10-12	Vitis34	JN417721	Pintye et al. 2012
E. necator	Vitis sp.	Italy: Pieve Dugliara	2009-10-12	Vitis32	JN417720	Pintye et al. 2012
E. necator	Vitis sp.	Italy: Travazzano	2009-10-09	Vitis30	JN417719	Pintye et al. 2012
E. necator	Vitis sp.	Italy: Travazzano	2009-10-08	Vitis26	JN417718	Pintye et al. 2012
E. necator	Vitis sp.	Italy: Travazzano	2009-10-08	Vitis25	JN417717	Pintye et al. 2012
E. necator	Vitis sp.	Italy: Travazzano	2009-10-08	Vitis23	JN417716	Pintye et al. 2012
E. necator	Vitis sp.	Italy: Travazzano	2009-10-08	Vitis21	JN417715	Pintye et al. 2012
E. necator	Vitis sp.	Italy: Piacenza	2009-10-05	Vitis15	JN417714	Pintye et al. 2012
E. necator	Vitis sp.	Italy: Piacenza	2009-10-05	Vitis12	JN417713	Pintye et al. 2012
E. necator	Vitis sp.	Italy: Piacenza	2009-10-05	Vitis11	JN417712	Pintye et al. 2012
E. necator	Vitis sp.	Italy: Piacenza	2009-10-05	Vitis9	JN417711	Pintye et al. 2012
E. necator	Vitis sp.	Italy: Canneto Pavese	2009-10-05	Vitis1	JN417710	Pintye et al. 2012
Erysiphe paeoniae	Paeonia lactiflora var. hortensis	Korea: Namyangju	2006-10-01	SMKC22313	GQ324096	Park et al. 2010
Erysiphe penicillata	Platanus occidentalis leaves	USA: South River, New Jersey	1998-07-01	AQ2	AF126818	Sullivan and White, 2000	Erysiphe penicillata formerly known as Microsphaera penicillata, Braun and Takamatsu (2000)
Erysiphe pileae	Pilea mongolica	Korea: Chuncheon	2006-09-01	SMKC 22122	GQ324119	Park et al. 2010
Erysiphe pisi	Vigna sesquipedalis	China: Laiyang, Shandong	2002	HMLAC 204	DQ490758	Liang et al. 2007
Erysiphe plectranthi	Plectranthus japonicus	Korea; Hongcheon	2006-09-01	SMKC 22207	GQ324131	Park et al. 2010
Erysiphe polygoni	Plantago lanceolata	France: Gotheron	2007-10-03	PL1	HM124999	Kiss et al. 2011
E. polygoni	Polygonum aviculare	France: Gotheron	2007-10-03	PA1	HM124998	Kiss et al. 2011
E. polygoni	Polygonum aviculare	China: Mengyin, Shandong	2003	HMLAC226	DQ490766	Liang et al. 2007
E. polygoni	Rumex acetosa	Hungary: Budapest	2007-10-10	RA2-d	HM125005	Kiss et al. 2011
E. polygoni	R. acetosa	Hungary: Budapest	2007-10-10	RA2-a	HM125004	Kiss et al. 2011
E. polygoni	R. acetosa	Hungary: Budapest	2007-10-10	RA1-f	HM125003	Kiss et al. 2011
E. polygoni	R. acetosa	Hungary: Budapest	2007-10-10	RA1-a	HM125002	Kiss et al. 2011
Erysiphe pseudolonicerae	Cocculus trilobus	Korea; Jinju	2006-10-01	SMKC 22412	GQ324137	Park et al. 2010
Erysiphe pseudolonicerae	Cocculus trilobus	Korea: Namyangju	2006-10-01	SMKC 22314	GQ324136	Park et al. 2010
Erysiphe ranunculi	Clematis apiifolia	Korea: Seogwipo	2006-12-01	SMKC 22511	GQ324095	Park et al. 2010
Erysiphe ranunculi var. aquilegiae	Aquilegia buergeriana var. oxysepala	Korea: Pocheon	2006-10-01	SMKC 22298	GQ324065	Park et al. 2010
Erysiphe sedi	Sedum kamtschaticum	Korea: Pocheon	2006-09-01	SMKC 22188	GQ324093	Park et al. 2010
E. sedi	Sedum sarmentosum	Korea: Chuncheon	2006-09-01	SMKC 22131	GQ324118	Park et al. 2010
E. sedi	Sedum sarmentosum	Korea: Anyang	2006-09-01	SMKC 22168	GQ324094	Park et al. 2010
E. sedi	Sedum verticillatum	Korea: Seoul	2006-10-01	SMKC 22335	GQ324133	Park et al. 2010
Erysiphe sordida	Plantago major	Hungary: Budapest	2007-10-09	PN4-b	HM125001	Kiss et al. 2011
E. sordida	P. major	Hungary: Budapest	2007-10-09	PN1-a	HM125000	Kiss et al. 2011
E. sordida	P. major	Germany	2002	HMLAC214	DQ490765	Liang et al. 2007
E. sordida	Plantago sp.	Germany	n/a	DSM 2223	U82451	Kiss and Nakasone, 1998
Erysiphe sp.	Ligustrum vulgare	Hungary: Budakeszi	2007-10-17	LV2-b	HM124990	Kiss et al. 2011
Erysiphe sp.	L. vulgare	Hungary: Budakeszi	2007-10-17	LV2-a	HM124989	Kiss et al. 2011
Erysiphe sp.	L. vulgare	Hungary: Budakeszi	2007-10-17	LV1	HM124988	Kiss et al. 2011
Erysiphe trifolii	Robinia pseudoacacia	China	2003	HMLAC225	DQ490769	Liang et al. 2007
E. trifolii	Trifolium pratense	France: Gotheron	2008-05-05	TP9-b	HM125022	Kiss et al. 2011
E. trifolii	T. pratense	France: Gotheron	2008-05-05	TP7-a	HM125021	Kiss et al. 2011
E. trifolii	T. pratense	France: Gotheron	2007-10-03	TP2	HM125020	Kiss et al. 2011
E. trifolii	T. pratense	France: Gotheron	2007-10-03	TP1	HM125019	Kiss et al. 2011
E. trifolii	Trifolium repens	France: Gotheron	2007-10-03	TR-1	HM125024	Kiss et al. 2011
E. trifolii	Trifolium sp.	Hungary: Budapest	2007-09-14	TR-a	HM125023	Kiss et al. 2011
Erysiphe vanbruntiana	Sambucus williamsii var. coreana	Korea: Seoul	2006-10-01	SMKC 22332	GQ324140	Park et al. 2010
Erysiphe verniciferae	Rhus verniciflua	Korea: Wonju	2006-09-01	SMKC 22142	GQ324139	Park et al. 2010
Erysiphe verniciferae	Cotinus coggygria	Korea: Suwon	2006-11-01	SMKC 22472	GQ324138	Park et al. 2010
Erysiphe verniciferae	Cotinus coggygria	Korea: Suwon	2007-09-01	SMKC 22911	GQ324147	Park et al. 2010
Erysiphe viciae-unijugae	Vicia sp.	Korea: Seoul	2006-11-01	SMKC 22438	GQ324128	Park et al. 2010
Golovinomyces artemisiae	Artemisia feddei	Korea: Seoul	2006-11-01	SMKC 22478	GQ324088	Park et al. 2010
G. artemisiae	Artemisia kodzumii	Korea: Yanggu	2006-09-01	SMKC 22263	GQ324089	Park et al. 2010
G. artemisiae	Artemisia lavandulaefolia	Korea: Pocheon	2006-09-01	SMKC 22197	GQ324090	Park et al. 2010
G. artemisiae	Artemisia princeps var. orientalis	Korea: Seogwipo	2006-12-01	SMKC 22510	GQ324123	Park et al. 2010
G. artemisiae	A. princeps var. orientalis	Korea: Chuncheon	2006-10-01	SMKC 22279	GQ324115	Park et al. 2010
G. artemisiae	A. princeps var. orientalis	Korea: Yangpyeong	2006-10-01	SMKC 22375	GQ324030	Park et al. 2010
G. artemisiae	A. princeps var. orientalis	Korea: Seoul	2006-10-01	SMKC 22343	GQ324091	Park et al. 2010
Golovinomyces cichoracearum	Achillea sibirica	Korea: Seoul	2006-10-01	SMKC 22340	GQ324122	Park et al. 2010
G. cichoracearum	Ambrosia artemisiifolia var. elatior	Korea: Namyangju	2006-09-01	SMKC 22061	GQ324109	Park et al. 2010
G. cichoracearum	A. artemisiifolia var. elatior	Korea: Hongcheon	2006-09-01	SMKC 22199	GQ324110	Park et al. 2010
G. cichoracearum	A. artemisiifolia var. elatior	Korea: Namyangju	2006-10-01	SMKC 22319	GQ324111	Park et al. 2010
G. cichoracearum	Aster pilosus	Korea: Suwon	2006-11-01	SMKC 22471	GQ324117	Park et al. 2010
G. cichoracearum	Aster salignus	United Kingdom: Canterbury	1999-09-01	D2 (MYA-3399)	AY663823	Szentivanyi et al. 2005
G. cichoracearum	Centaurea cyanus	Korea: Yangpyeong	2006-10-01	SMKC 22372	GQ324116	Park et al. 2010
G. cichoracearum	Erygeron elongatus	China: Mengyin, Shandong	2003	HMLAC229	DQ490751	Liang et al. 2007
G. cichoracearum	Eupatorium chinense simplicifolium	Korea: Seoul	2006-10-01	SMKC 22342	GQ324114	Park et al. 2010
G. cichoracearum	Lactuca sp.	France: Avignon	2008-05-09	ALA1-a	HM124956	Kiss et al. 2011
G. cichoracearum	Lactuca sp.	France: Gotheron	2008-05-05	GY-b	HM124982	Kiss et al. 2011
G. cichoracearum	Lactuca sp.	France: Gotheron	2008-05-05	GY-a	HM124981	Kiss et al. 2011
G. cichoracearum	Rudbekia laciniata var. hortensis	Korea: Chuncheon	2006-08-01	SMKC 21986	GQ324112	Park et al. 2010
G. cichoracearum	Rudbekia laciniata var. hortensis	Korea: Hongcheon	2006-09-01	SMKC 22210	GQ324113	Park et al. 2010
G. cichoracearum	Rudbekia laciniata var. hortensis	Korea: Hoengseong	2007-08-01	SMKC 22813	GQ324120	Park et al. 2010
G. cichoracearum	Rudbeckia sp.	Hungary: Salfӧld	2007-10-01	RU1-b	HM125006	Kiss et al. 2011
G. cichoracearum	Rudbeckia sp.	Hungary: Salfӧld	2007-10-01	RU2-a	HM125007	Kiss et al. 2011
G. cichoracearum	Rudbeckia sp.	Hungary: Salfӧld	2007-10-01	RU4-b	HM125008	Kiss et al. 2011
G. cichoracearum	Rudbeckia sp.	Hungary: Salfӧld	2007-10-01	RU5-a	HM125009	Kiss et al. 2011
G. cichoracearum	Zinnia elegans	Korea: Yangpyeong	2008-10-01	SMKC 23914	GU329997	Park et al. 2010
G. cichoracearum	Zinnia elegans	Korea: Daejeon	2008-11-01	SMKC 23996	GU329998	Park et al. 2010
Golovinomyces orontii	Aster salignus	United Kingdom: Canterbury	1999-09-01	D4 (MYA-3400)	AY663824	Szentivanyi et al. 2005
Golovinomyces rubiae	Rubia akane	Korea: Taean	2006-11-01	SMKC 22493	GQ324100	Park et al. 2010
Golovinomyces sordidus	Plantago asiatica	Korea: Masan	2006-10-01	SMKC 22380	GQ324066	Park et al. 2010
G. sordidus	P. asiatica	Korea: Muju	2006-07-01	SMKC 21944	GQ324097	Park et al. 2010
G. sordidus	P. asiatica	Korea: Hongcheon	2006-09-01	SMKC 22219	GQ324098	Park et al. 2010
Neoerysiphe galeopsidis	Lamium sp.	France: Gotheron	2008-05-05	GL	HM124978	Kiss et al. 2011
Oidium sp. (cf. Podosphaera)	Calendula arvensis	Korea: Yangpyeong	2006-10-01	SMKC 22370	GQ324042	Park et al. 2010
Oidium sp.	Castanopsis sp.	China: Guangzhou, Guangdong	2002	HMLAC216	DQ490767	Liang et al. 2007
Oidium sp.	Catha edulis	Israel	n/a	AQ10	AF035783	Kiss and Nakasone, 1998
Oidium sp.	Chelidonium majus	Hungary: Budapest	2007-10-11	CM	HM124972	Kiss et al. 2011
Oidium sp.	Euonymus japonicus	China: Yaan, Sichuan	2002	HMLAC218	DQ490768	Liang et al. 2007
Oidium sp. (cf. Podosphaera)	Hibiscus mutabilis	Korea: Jeju	2007-11-01	SMKC 23125	GQ324080	Park et al. 2010
Oidium sp. (cf. Podosphaera)	Mazus pumilus	Korea: Taean	2006-11-01	SMKC 22495	GQ324068	Park et al. 2010
Oidium sp. (cf. Podosphaera)	Mazus miquelii	Korea: Busan	2007-11-01	SMKC 23204	GQ324081	Park et al. 2010
Oidium sp.	Schinus molle	Ecuador	1983	IMI272851	HM124987	Kiss et al. 2011
Phyllactinia ailanthi	Ailanthus altissima	Korea: Chuncheon	2007-09-01	SMKC 22884	GQ324105	Park et al. 2010
P. ailanthi	A. altissima	Korea: Seoul	2005-09-01	SMKC 21392	GQ324101	Park et al. 2010
P. ailanthi	A. altissima	Korea: Seoul	2006-10-01	SMKC 22283	GQ324102	Park et al. 2010
P. fraxini	Fraxinus excelsior	Germany: Kӧln	2002	HMLAC212	DQ490764	Liang et al. 2007
P. salmonii	Paulownia coreana	Korea: Chungju	2007-08-01	SMKC 22762	GQ324103	Park et al. 2010
Podosphaera balsaminae	Impatiens balsamina	Korea: Hongcheon	2006-09-01	SMKC 22209	GQ324058	Park et al. 2010
Podosphaera balsaminae	Impatiens balsamina	Korea: Yangpyeong	2006-10-01	SMKC 22369	GQ324056	Park et al. 2010
Podosphaera balsaminae	Impatiens nolitangere	Korea: Inje	2006-09-01	SMKC 22241	GQ324057	Park et al. 2010
Podosphaera euphorbiae	Euphorbia jolkini	Korea: Jinju	2008-10-01	SMKC 23812	GU329995	Park et al. 2010
Podosphaera ferruginea	Sanguisorba officinalis	China: Laiyang, Shandong	2002	HMLAC209	DQ490763	Liang et al. 2007
Podosphaera fulginea	Cucurbita pepo	Canada	1975	CBS 130.79	U82449	Kiss and Nakasone, 1998	P. fulginea previoulsy known as Sphaerotheca fulginea, Braun and Takamatsu (2000)
Podosphaera fusca	Adenocaulon himalaicum	Korea: Chuncheon	2006-09-01	SMKC 22130	GQ324047	Park et al. 2010
P. fusca	Arctium lappa	China: Laiyang, Shandong	2002	HMLAC203	DQ490747	Liang et al. 2007
P. fusca	Arctium lappa	Korea: Gimhae	2007-11-01	SMKC23232	GQ324085	Park et al. 2010
P. fusca	Aster koraiensis	Korea: Seoul	2006-09-01	SMKC 22238	GQ324043	Park et al. 2010
P. fusca	Aster scaber	Korea: Seoul	2006-11-01	SMKC 22440	GQ324045	Park et al. 2010
P. fusca	Aster tataricus	Korea: Chuncheon	2006-08-01	SMKC 22036	GQ324046	Park et al. 2010
P. fusca	Bidens bipinnata	Korea: Hongcheon	2006-09-01	SMKC 22205	GQ324048	Park et al. 2010
P. fusca	Bidens frondosa	Korea: Pocheon	2006-09-01	SMKC 22177	GQ324035	Park et al. 2010
P. fusca	Bidens frondosa	Korea: Hongcheon	2007-09-01	SMKC 22822	GQ324074	Park et al. 2010
P. fusca	Breea segeta	Korea: Taean	2006-11-01	SMKC 22496	GQ324039	Park et al. 2010
P. fusca	Carpesium divaricatum	Korea: Danyang	2007-07-01	SMKC 22720	GQ324076	Park et al. 2010
P. fusca	Carpesium macrocephalum	Korea: Seoul	2006-10-01	SMK 22337	GQ324038	Park et al. 2010
P. fusca	Chrysanthemum burbankii	Korea: Busan	2007-11-01	SMKC 23216	GQ324084	Park et al. 2010
P. fusca	Cirsium pendulum	Korea: Chuncheon	2006-09-01	SMKC 22249	GQ324032	Park et al. 2010
P. fusca	Clinopodium micranthum	Korea: Pyeongchang	2007-10-01	SMKC 22977	GQ324079	Park et al. 2010
P. fusca	Coreopsis lanceolata	Korea: Chuncheon	2006-08-01	SMKC 22027	GQ324031	Park et al. 2010
P. fusca	Cosmos bipinnatus	Korea: Hongcheon	2007-10-01	SMKC 22983	GQ324086	Park et al. 2010
P. fusca	Cucumis melo var. makuwa	Korea: Chuncheon	2007-08-01	SMKC 22774	GQ324072	Park et al. 2010
P. fusca	Cucumis sativus	Korea: Namyangju	2006-10-01	SMKC 22316	GQ324052	Park et al. 2010
P. fusca	Cucurbita moschata	Korea: Gimhae	2006-11-01	SMKC 22502	GQ324050	Park et al. 2010
P. fusca	Cucurbita moschata	Korea: Seongju	2006-10-01	SMKC 22268	GQ324055	Park et al. 2010
P. fusca	Cucurbita pepo var. olifera	Korea: Yanggu	2006-09-01	SMKC 22256	GQ324051	Park et al. 2010
P. fusca	Coreopsis grandiflora	China: Jinan, Shandong	2002	HMLAC221	DQ490748	Liang et al. 2007
P. fusca	Coreopsis grandiflora	China: Laiyang, Shandong	2002	MHLAC201	DQ490745	Liang et al. 2007
P. fusca	Erigeron canadensis	Korea: Yanggu	2006-09-01	SMKC 22264	GQ324033	Park et al. 2010
P. fusca	Erigeron canadensis	Korea: Hoengseong	2007-08-01	SMKC 22812	GQ324073	Park et al. 2010
P. fusca	Farfugium japonicum	Korea: Seogwipo	2006-11-01	SMKC 22458	GQ324041	Park et al. 2010
P. fusca	Helianthus annuus	Korea: Hongcheon	2007-09-01	SMKC 22824	GQ324075	Park et al. 2010
P. fusca	Helianthus annuus	China: Jinan, Shandong	2002	HMLAC 211	DQ490756	Liang et al. 2007
P. fusca	Ixeris chinensis	China: Laiyang, Shandong	2002	HMLAC206	DQ490760	Liang et al. 2007
P. fusca	Lactuca indica var. laciniata	China: Namyangju	2006-09-01	SMKC 22050	GQ324029	Park et al. 2010
P. fusca	L. indica var. laciniata	China: Chuncheon	2006-08-01	SMKC 21979	GQ324028	Park et al. 2010
P. fusca	L. indica var. laciniata	China: Namyangju	2006-09-01	SMKC 22235	GQ324027	Park et al. 2010
P. fusca	L. indica var. laciniata	China: Danyang	2007-07-01	SMKC 22718	GQ324071	Park et al. 2010
P. fusca	Momordica charantia	China: Seogwipo	2006-11-01	SMKC 22442	GQ324054	Park et al. 2010
P. fusca	Petunia hybrida	China: Busan	2007-11-01	SMKC 23210	GQ324083	Park et al. 2010
P. fusca	Phtheirospermum japonicum	China: Hoengseong	2006-09-01	SMKC 22111	GQ324067	Park et al. 2010
P. fusca	Pseudolysimachion rotundum var. coreanum	Korea: Pocheon	2006-10-01	SMKC 22295	GQ324069	Park et al. 2010
P. fusca	Sonchus oleraceus	China: Weihai, Shandong	2002	HMLAC220	DQ490753	Liang et al. 2007
P. fusca	Sechium edule	China: Yaan, Sichuan	2002	HMLAC219	DQ490757	Liang et al. 2007
P. fusca	Siegesbeckia pubescens	Korea: Hongcheon	2006-09-01	SMKC 22222	GQ324049	Park et al. 2010
P. fusca	Taraxacum sp.	Korea: Suwon	2006-11-01	SMKC 22470	GQ324044	Park et al. 2010
P. fusca	Trichosanthes kirilowii	Korea: Seogwipo	2006-12-01	SMKC 22513	GQ324053	Park et al. 2010
P. fusca	Xanthium canadense	Korea: Hongcheon	2007-09-01	SMKC 22839	GQ324077	Park et al. 2010
P. fusca	Xanthium sibiricum	China: Laiyang, Shandong	2002	HMLAC208	DQ490754	Liang et al. 2007
P. fusca	Youngia denticulata	Korea: Pocheon	2006-09-01	SMKC 22176	GQ324034	Park et al. 2010
P. fusca	Youngia japonica	Korea: Seogwipo	2006-11-01	SMKC 22455	GQ324036	Park et al. 2010
P. fusca	Youngia sonchifolia	Korea: Jinju	2006-10-01	SMKC 22410	GQ324037	Park et al. 2010
P. fusca	Zinnia elegans	China: Kumming, Yunnan	2002	HMLAC222	DQ490749	Liang et al. 2007
P. fusca	Zinnia elegans	Korea: Namyangju	2006-09-01	SMKC 22237	GQ324040	Park et al. 2010
Podosphaera intermedia	Clerodendron trichotomum	Korea: Seoul	2007-07-01	SMKC 22723	GQ324087	Park et al. 2010
Podosphaera leucotricha	Malus domestica	Hungary: Gӧdӧllő	2002-05-01	B55	AY663821	Szentivanyi et al. 2005
P. leucotricha	M. domestica	Germany: Ahrensbury	2002-05-01	B33	AY663817	Szentivanyi et al. 2005
P. leucotricha	M. domestica	Hungary: Keszű	2000-05-01	B4	AY663816	Szentivanyi et al. 2005
P. leucotricha	M. domestica	Hungary: Budapest	1995-04-01	B2	AY663815	Szentivanyi et al. 2005
P. leucotricha	M. domestica	Germany: Dresden	2002-05-01	B24	AY663820	Szentivanyi et al. 2005
P. leucotricha	M. domestica	United Kingdom: Canterbury	2002-05-01	B40	AY663819	Szentivanyi et al. 2005
P. leucotricha	M. domestica	United Kingdom: Cambridge	2002-05-01	B34	AY663818	Szentivanyi et al. 2005
P. leucotricha	M. domestica	France: Gotheron	2008-05-05	B224-b	HM124970	Kiss et al. 2011
P. leucotricha	M. domestica	France: Gotheron	2008-05-05	B221	HM124969	Kiss et al. 2011
P. leucotricha	M. domestica	France: Orsay	2008-05-02	B200	HM124968	Kiss et al. 2011
P. leucotricha	M. domestica	France: Keszü	2008-06-01	B190	HM124967	Kiss et al. 2011
P. leucotricha	M. domestica	Hungary: Budapest	2008-05-15	B176	HM124966	Kiss et al. 2011
P. leucotricha	M. domestica	Hungary: Budapest	2008-05-15	B162-a	HM124965	Kiss et al. 2011
P. leucotricha	M. domestica	Hungary: Eperjeske	2008-04-28	B124-a	HM124964	Kiss et al. 2011
P. leucotricha	M. domestica	Hungary: Eperjeske	2008-04-28	B118	HM124963	Kiss et al. 2011
P. leucotricha	M. domestica	United Kingdom: Canterbury	2008-05-08	B94	HM124962	Kiss et al. 2011
P. leucotricha	M. domestica	United Kingdom: Stansted	2008-05-05	B82	HM124961	Kiss et al. 2011
P. leucotricha	Malus robusta	France: Orsay	2008-04-09	B61	HM124960	Kiss et al. 2011
Podosphaera macularis	Humulus japonicus	Korea: Hongcheon	2009-10-01	SMKC 24761	GU329996	Park et al. 2010
P. macularis	Humulus japonicus	Korea: Busan	2007-11-01	SMKC 23205	GQ324082	Park et al. 2010
Podosphaera pannosa	Prunus persica	France: Gotheron	1995-04-01	U1	AY663822	Szentivanyi et al. 2005
P. pannosa	Rosa sp. hybrida	Korea: Hongcheon	2006-09-01	SMKC 22216	GQ324121	Park et al. 2010
P. pannosa	Rosa sp.	South Africa	n/a	AqSA	HM125014	Kiss et al. 2011
P. pannosa	Rosa sp.	Netherlands	n/a	AqW	HM125013	Kiss et al. 2011
P. pannosa	Rosa sp.	Hungary: Budaӧrs	2007-10-11	RS5	HM125012	Kiss et al. 2011
P. pannosa	Rosa sp.	Hungary: Budapest	2007-10-05	RS3-a	HM125011	Kiss et al. 2011
P. pannosa	Rosa sp.	Hungary: Budapest	2007-10-05	RS1-a	HM125010	Kiss et al. 2011
Podosphaera phaseoli	Phaseolus angularis	Korea: Namyangju	2006-10-01	SMKC 22311	GQ324059	Park et al. 2010
P. phaseoli	Phaseolus angularis	Korea: Hongcheon	2006-09-01	SMKC 22211	GQ324064	Park et al. 2010
P. phaseoli	Phaseolus nipponensis	Korea: Hoengseong	2006-09-01	SMKC22110	GQ324062	Park et al. 2010
P. phaseoli	Phaseolus radiatus	Korea: Yanggu	2007-09-01	SMKC 22890	GQ324078	Park et al. 2010
P. phaseoli	Vigna sinensis	Korea; Chuncheon	2006-10-01	SMKC 22278	GQ324060	Park et al. 2010
Podosphaera plantaginis	Plantago lanceolata	Finland: Aland archipelago	n/a	n/a	KC494280	Tollenaere et al. 2014
P. plantaginis	P. lanceolata	Finland	2013-09-18	9031C-a	KM066097	Tollenaere et al. 2014
P. plantaginis	P. lanceolata	Finland	2013-09-18	3616A-a	KM066096	Tollenaere et al. 2014
P. plantaginis	P. lanceolata	Finland	2013-09-18	MF13309B-a	KM066095	Tollenaere et al. 2014
P. plantaginis	P. lanceolata	Finland	2013-09-18	MF13309A-b	KM066094	Tollenaere et al. 2014
P. plantaginis	P. lanceolata	Finland	2013-09-18	9031A-a	KM066093	Tollenaere et al. 2014
P. plantaginis	P. lanceolata	Finland	2013-09-18	2931A-a	KM066092	Tollenaere et al. 2014
P. plantaginis	P. lanceolata	Finland	2013-09-18	9031B-a	KM066091	Tollenaere et al. 2014
Podosphaera sparsa	Metaplexis japonica	Korea: Suwon	2006-11-01	SMKC 22477	GQ324070	Park et al. 2010
Podosphaera xanthii	Ageratum conyzoides	China: Fuzhou	Sep. 2016	FJCN	KY274486	Mukhtar and van Peer, 2017
P. xanthii	Cucurbita maxima	China: Laiyang, Shandong	2002	HMLAC207	DQ490759	Liang et al. 2007
P. xanthii	Cucurbita moschata	China: Yaan, Sichuan	2002	HMLAC217	DQ490752	Liang et al. 2007
P. xanthii	Cucurbita pepo	China: Laiyang, Shandong	2003	HMLAC227	DQ490750	Liang et al. 2007
P. xanthii	Cucurbita pepo	Canada	1975	CBS131.79	HM124975	Kiss et al. 2011
P. xanthii	Cucumis sativus	China: Laiyang, Shandong	2002	HMLAC210	DQ490755	Liang et al. 2007
Pseudoidium sp. (**)	Aceriphyllum rossii	Korea: Yanggu	2007-09-01	SMKC 22931	GQ324106	Park et al. 2010
Pseudoidium sp. (**)	Cassia nomame	Korea: Namyangju	2006-09-01	SMKC 22055	GQ324063	Park et al. 2010
Pseudoidium sp. (**)	Euphorbia maculata	Korea; Mungyeong	2009-09-01	SMKC 24653	GU330003	Park et al. 2010
Pseudoidium sp. (**)	Lythrum anceps	Korea: Hongcheon	2007-09-01	SMKC 22820	GQ324104	Park et al. 2010
Pseudoidium sp. (**)	Scutellaria indica	Korea: Seoul	2006-10-01	SMKC 22338	GQ324132	Park et al. 2010
Pseudoidium sp. (**)	Saxifraga stolonifera	Korea: Seoul	2008-06-01	SMKC 23438	GU329999	Park et al. 2010
Pseudoidium sp. (**)	Weigela subsessilis	Korea: Yangpyeong	2008-09-01	SMKC 23713	GU330000	Park et al. 2010
Abbreviations: not avaalable (n/a); Varietas (var.); Conferred (cf.)
(*) Erysiphe (Section Uncinula) necator
(**) Oidium (Subgenus Pseudoidium) sp.

## Sheet: Sheet2
This spreadsheet contains the number and proportions of nucleotide sequences belonging to species of the genus Ampelomyces
that were depositated at the GenBank database at The National Center for Biotechnology Information (NCBI) until May 2020
This spreadsheet and all further data were generated by Rosa Prahl (u1114537@umail.usq.edu.au) in the Khan laboratory at
the University of Southern Queensland
*On this Table 2 (Sheet 2) is shown the results obtained when the word Ampelomyces (in plain text) was used as a search query at the NCBI GenBank database
Table 2 Six categorical groups (A12-A17) were used by the GenBank at NCBI to show the different nucleotide sequences of fungal Ampelomyces deposited at GenBank
The total number of sequences (partial sequences were included) per group that belong to Ampelomyces spp. sensu stricto is given below
	ITS	18S-28S	actin1 gene	mRNA exo beta 1,3 glucanase	microsatellites	euknr Gene	chsA gene	Complete genome
Ampelomyces quisqualis	163	14	85	1	6	0	1	1
Ampelomyces sp. LK 2010	137	0	0	0	0	0	0	0
Ampelomyces sp. LK-2012a	57	0	79	0	0	0	0	0
Uncultured Ampelomyces	0	0	0	0	0	0	0	0
Ampelomyces sp.	3	0	1	0	0	2	0	0
All other taxa	53	2	0	0	0	0	0	0
Total	413	18	165	1	6	2	1	1
ITS	18S-28S	actin1 gene	mRNA exo beta 1,3 glucanase	microsatellites	euknr Gene	chsA gene	Complete genome	Total
413	18	165	1	6	2	1	1	607
ITS	actin1 gene	18S-28S	Other sequences	Total
413	165	18	11	607
Normalised values
ITS region	actin1 gene	18S-28S	Other nucleotide sequences	Total
68.0395	27.1829	2.9654	1.81219	100

## Sheet: Sheet3
This spreadsheet contains the statistics for 376 nucleotide sequences of the ITS region from Ampelomyces sp. sensu stricto
that were retreived from the GenBank database at The National Center for Biotechnology Information (NCBI) and used in this research work.
The sequences were analyzed by Rosa Prahl (u1114537@umail.usq.edu.au) in the laboratory of Prof Khan at the University of Southern Queensland
* Those sequences belonging to samples obtained from powdery mildew-free environments were not included in Table 3
*Only complete sequences of the ITS region were added in Table 3
* Table 3 contains the statistics values for sequence length and nucleotide content of all the 376 nucleotide sequences
Table 3	Sequence length and nucleotide content of 376 nucleotide sequences of the nrDNA ITS region and its components (ITS1, 5.8S and ITS2)
							ITS1		5.8S		ITS2		ITS		References
GenBank accession number	ITS1 (bp)	5.8S (bp)	ITS2 (bp)	ITS (bp)	Powdery mildew host	Plant host	A/T %	C/G %	A/T %	C/G %	A/T %	C/G %	A/T %	C/G %
GQ324108	190	157	152	499	Arthrocladiella mougeotii	Lycium chinense	57.89	42.11	54.14	45.86	51.97	48.03	54.91	45.09	Park et al. 2010
GQ324107	190	157	152	499	Arthrocladiella mougeotii	L. chinense	57.37	42.63	54.14	45.86	51.32	48.68	54.51	45.49	Park et al. 2010
GQ324099	190	157	152	499	Arthrocladiella mougeotii	L. chinense	57.37	42.63	54.14	45.86	51.32	48.68	54.51	45.49	Park et al. 2010
DQ490746	189	157	153	499	Arthrocladiella mougeotii	L. chinense	59.79	40.21	55.41	44.59	57.52	42.48	57.72	42.28	Liang et al. 2007
AF035780	186	157	152	495	Arthrocladiella mougeotii	Lycium halimifolium	57.53	42.47	54.14	45.86	51.97	47.37	54.75	45.05	Kiss and Nakasone, 1998
HM124955	190	157	152	499	Arthrocladiella mougeotii	L. halimifolium	57.89	42.11	54.14	45.86	51.97	48.03	54.91	45.09	Kiss et al. 2011
HM124954	190	157	152	499	Arthrocladiella mougeotii	L. halimifolium	57.89	42.11	54.14	45.86	51.97	48.03	54.91	45.09	Kiss et al. 2011
HM124953	190	157	152	499	Arthrocladiella mougeotii	L. halimifolium	57.89	42.11	54.14	45.86	51.97	48.03	54.91	45.09	Kiss et al. 2011
HM124952	190	157	152	499	Arthrocladiella mougeotii	L. halimifolium	57.89	42.11	54.14	45.86	51.97	48.03	54.91	45.09	Kiss et al. 2011
HM124951	190	157	152	498	Arthrocladiella mougeotii	L. halimifolium	57.89	42.11	54.14	45.86	51.97	48.03	54.82	45.18	Kiss et al. 2011
HM124950	188	157	152	497	Arthrocladiella mougeotii	L. halimifolium	55.32	44.68	54.14	45.86	52.63	47.37	54.12	45.88	Kiss et al. 2011
HM124949	188	157	152	497	Arthrocladiella mougeotii	L. halimifolium	55.32	44.68	54.14	45.86	52.63	47.37	54.12	45.88	Kiss et al. 2011
HM124948	190	157	152	499	Arthrocladiella mougeotii	L. halimifolium	57.89	42.11	54.14	45.86	51.97	48.03	54.91	45.09	Kiss et al. 2011
HM124947	188	157	152	497	Arthrocladiella mougeotii	L. halimifolium	55.32	44.68	54.14	45.86	52.63	47.37	54.12	45.88	Kiss et al. 2011
HM124946	188	157	152	497	Arthrocladiella mougeotii	L. halimifolium	55.32	44.68	54.14	45.86	52.63	47.37	54.12	45.88	Kiss et al. 2011
HM124945	188	157	152	497	Arthrocladiella mougeotii	L. halimifolium	55.32	44.68	54.14	45.86	52.63	47.37	54.12	45.88	Kiss et al. 2011
HM124944	190	157	152	499	Arthrocladiella mougeotii	L. halimifolium	57.89	42.11	54.14	45.86	51.97	48.03	54.91	45.09	Kiss et al. 2011
HM124943	188	157	152	497	Arthrocladiella mougeotii	L. halimifolium	55.32	44.68	54.14	45.86	52.63	47.37	54.12	45.88	Kiss et al. 2011
HM124942	190	157	152	499	Arthrocladiella mougeotii	L. halimifolium	57.37	42.63	54.14	45.86	52.63	47.37	54.91	45.09	Kiss et al. 2011
HM124941	193	157	152	499	Arthrocladiella mougeotii	L. halimifolium	57.51	42.49	54.14	45.86	52.63	47.37	54.91	45.09	Kiss et al. 2011
HM124940	191	157	153	498	Arthrocladiella mougeotii	L. halimifolium	55.5	44.5	54.14	45.86	52.94	47.06	54.22	45.78	Kiss et al. 2011
HM124939	190	157	152	499	Arthrocladiella mougeotii	L. halimifolium	57.89	42.11	54.14	45.86	51.97	48.03	54.91	45.09	Kiss et al. 2011
HM124938	190	157	152	499	Arthrocladiella mougeotii	L. halimifolium	57.37	42.63	54.14	45.86	51.97	48.03	54.71	45.29	Kiss et al. 2011
HM124937	190	157	152	499	Arthrocladiella mougeotii	L. halimifolium	57.89	42.11	54.14	45.86	51.97	48.03	54.91	45.09	Kiss et al. 2011
HM124936	190	157	152	499	Arthrocladiella mougeotii	L. halimifolium	57.37	42.63	54.14	45.86	51.97	48.03	54.71	45.29	Kiss et al. 2011
HM124935	188	157	152	497	Arthrocladiella mougeotii	L. halimifolium	55.32	44.68	54.14	45.86	52.63	47.37	54.12	45.88	Kiss et al. 2011
HM124934	190	157	152	499	Arthrocladiella mougeotii	L. halimifolium	57.89	42.11	54.14	45.86	51.97	48.03	54.91	45.09	Kiss et al. 2011
HM124933	190	157	152	499	Arthrocladiella mougeotii	L. halimifolium	57.89	42.11	54.14	45.86	51.97	48.03	54.91	45.09	Kiss et al. 2011
HM124932	190	157	152	499	Arthrocladiella mougeotii	L. halimifolium	57.89	42.11	54.14	45.86	51.97	48.03	54.91	45.09	Kiss et al. 2011
HM124931	190	157	152	499	Arthrocladiella mougeotii	L. halimifolium	57.89	42.11	54.14	45.86	51.97	48.03	54.91	45.09	Kiss et al. 2011
HM124930	190	157	152	499	Arthrocladiella mougeotii	L. halimifolium	57.89	42.11	54.14	45.86	51.97	48.03	54.91	45.09	Kiss et al. 2011
HM124929	190	157	152	499	Arthrocladiella mougeotii	L. halimifolium	57.89	42.11	54.14	45.86	51.97	48.03	54.91	45.09	Kiss et al. 2011
HM124928	190	157	152	499	Arthrocladiella mougeotii	L. halimifolium	57.89	42.11	54.14	45.86	51.97	48.03	54.91	45.09	Kiss et al. 2011
HM124927	190	157	152	499	Arthrocladiella mougeotii	L. halimifolium	57.89	42.11	54.14	45.86	51.97	48.03	54.91	45.09	Kiss et al. 2011
HM124926	188	157	152	497	Arthrocladiella mougeotii	L. halimifolium	55.32	44.68	54.14	45.86	52.63	47.37	54.12	45.88	Kiss et al. 2011
HM124925	188	157	152	497	Arthrocladiella mougeotii	L. halimifolium	55.32	44.68	54.14	45.86	52.63	47.37	54.12	45.88	Kiss et al. 2011
HM124924	190	157	152	499	Arthrocladiella mougeotii	L. halimifolium	57.89	42.11	54.14	45.86	51.97	48.03	54.91	45.09	Kiss et al. 2011
HM124923	190	157	152	499	Arthrocladiella mougeotii	L. halimifolium	57.89	42.11	54.14	45.86	51.97	48.03	54.91	45.09	Kiss et al. 2011
HM124922	190	157	152	499	Arthrocladiella mougeotii	L. halimifolium	57.89	42.11	54.14	45.86	51.97	48.03	54.91	45.09	Kiss et al. 2011
HM124921	188	157	152	497	Arthrocladiella mougeotii	L. halimifolium	55.32	44.68	54.14	45.86	52.63	47.37	54.12	45.88	Kiss et al. 2011
HM124920	188	157	152	497	Arthrocladiella mougeotii	L. halimifolium	55.32	44.68	54.14	45.86	52.63	47.37	54.12	45.88	Kiss et al. 2011
HM124919	188	157	152	497	Arthrocladiella mougeotii	L. halimifolium	55.32	44.68	54.14	45.86	52.63	47.37	54.12	45.88	Kiss et al. 2011
HM124918	190	157	152	499	Arthrocladiella mougeotii	L. halimifolium	57.89	42.11	54.14	45.86	51.97	48.03	54.91	45.09	Kiss et al. 2011
HM124917	188	157	152	497	Arthrocladiella mougeotii	L. halimifolium	55.32	44.68	54.14	45.86	52.63	47.37	54.12	45.88	Kiss et al. 2011
HM124916	190	157	152	499	Arthrocladiella mougeotii	L. halimifolium	57.89	42.11	54.14	45.86	51.97	48.03	54.91	45.09	Kiss et al. 2011
HM124915	188	157	152	497	Arthrocladiella mougeotii	L. halimifolium	55.32	44.68	54.14	45.86	52.63	47.37	54.12	45.88	Kiss et al. 2011
HM124914	188	157	152	497	Arthrocladiella mougeotii	L. halimifolium	55.32	44.68	54.14	45.86	52.63	47.37	54.12	45.88	Kiss et al. 2011
HM124913	190	157	152	499	Arthrocladiella mougeotii	L. halimifolium	57.89	42.11	54.14	45.86	51.97	48.03	54.91	45.09	Kiss et al. 2011
HM124912	190	157	152	499	Arthrocladiella mougeotii	L. halimifolium	57.89	42.11	54.14	45.86	51.97	48.03	54.91	45.09	Kiss et al. 2011
HM124911	190	157	152	499	Arthrocladiella mougeotii	L. halimifolium	57.89	42.11	54.14	45.86	51.97	48.03	54.91	45.09	Kiss et al. 2011
HM124910	188	157	152	497	Arthrocladiella mougeotii	L. halimifolium	55.32	44.68	54.14	45.86	52.63	47.37	54.12	45.88	Kiss et al. 2011
HM124909	190	157	152	499	Arthrocladiella mougeotii	L. halimifolium	57.89	42.11	54.14	45.86	51.97	48.03	54.91	45.09	Kiss et al. 2011
HM124908	190	157	152	499	Arthrocladiella mougeotii	L. halimifolium	57.89	42.11	54.14	45.86	51.97	48.03	54.91	45.09	Kiss et al. 2011
HM124907	190	157	152	499	Arthrocladiella mougeotii	L. halimifolium	57.89	42.11	54.14	45.86	51.97	48.03	54.91	45.09	Kiss et al. 2011
HM124906	188	157	152	497	Arthrocladiella mougeotii	L. halimifolium	55.32	44.68	54.14	45.86	52.63	47.37	54.12	45.88	Kiss et al. 2011
HM124905	190	157	152	499	Arthrocladiella mougeotii	L. halimifolium	57.89	42.11	54.14	45.86	51.97	48.03	54.91	45.09	Kiss et al. 2011
HM124904	190	157	152	499	Arthrocladiella mougeotii	L. halimifolium	57.89	42.11	54.14	45.86	51.97	48.03	54.91	45.09	Kiss et al. 2011
HM124903	190	157	152	499	Arthrocladiella mougeotii	L. halimifolium	57.89	42.11	54.14	45.86	51.97	48.03	54.91	45.09	Kiss et al. 2011
HM124902	190	157	152	499	Arthrocladiella mougeotii	L. halimifolium	57.89	42.11	54.14	45.86	51.97	48.03	54.91	45.09	Kiss et al. 2011
HM124901	190	157	152	499	Arthrocladiella mougeotii	L. halimifolium	57.89	42.11	54.14	45.86	51.97	48.03	54.91	45.09	Kiss et al. 2011
HM124900	190	157	153	500	Arthrocladiella mougeotii	L. halimifolium	57.89	42.11	54.14	45.86	52.29	47.71	55	45	Kiss et al. 2011
HM124899	190	157	152	499	Arthrocladiella mougeotii	L. halimifolium	57.89	42.11	54.14	45.86	51.97	48.03	54.91	45.09	Kiss et al. 2011
HM124898	190	157	152	499	Arthrocladiella mougeotii	L. halimifolium	57.89	42.11	54.14	45.86	51.97	48.03	54.91	45.09	Kiss et al. 2011
HM124897	190	157	152	499	Arthrocladiella mougeotii	L. halimifolium	57.89	42.11	54.14	45.86	51.97	48.03	54.91	45.09	Kiss et al. 2011
HM124896	190	157	152	499	Arthrocladiella mougeotii	L. halimifolium	57.89	42.11	54.14	45.86	51.97	48.03	54.91	45.09	Kiss et al. 2011
HM124895	190	157	152	499	Arthrocladiella mougeotii	L. halimifolium	57.89	42.11	54.14	45.86	51.97	48.03	54.91	45.09	Kiss et al. 2011
HM124894	190	157	152	499	Arthrocladiella mougeotii	L. halimifolium	57.89	42.11	54.14	45.86	51.97	48.03	54.91	45.09	Kiss et al. 2011
GQ324146	189	157	153	498	Erysiphe akebiae	Akebia quinata	59.26	40.74	54.14	45.86	55.56	43.59	56.43	43.57	Park et al. 2010
MH866692	190	157	152	499	Erysiphe alni	Lonicera sp.	57.89	42.11	54.14	45.86	51.97	48.03	54.91	45.09	Vu et al. 2019
GQ324148	188	157	153	498	Erysiphe alphitoides	Quercus mongolica	58.51	41.49	54.14	45.86	56.21	43.79	56.43	43.57	Park et al. 2010
GQ324143	188	157	153	498	E. alphitoides	Quercus sp.	59.04	40.96	54.14	45.86	55.56	44.44	56.43	43.57	Park et al. 2010
GQ324142	188	157	153	498	E. alphitoides	Quercus sp.	58.51	41.49	54.14	45.86	56.21	43.79	56.43	43.57	Park et al. 2010
GQ324141	188	157	153	498	E. alphitoides	Quercus sp.	58.51	41.49	54.14	45.86	56.21	43.79	56.43	43.57	Park et al. 2010
HM124983	188	157	152	497	Erysiphe arcuata	Carpinus betulus	58.51	41.49	54.14	45.86	55.92	44.08	56.34	43.66	Kiss et al. 2011
GU330001	188	157	153	498	Erysiphe australiana	Lagerstroemia indica	58.51	41.49	54.14	45.86	56.21	43.79	56.43	43.57	Park et al. 2010
HM124959	190	157	152	499	Erysiphe berberidis	Berberis vulgaris	57.89	42.11	54.14	45.86	51.97	48.03	54.91	45.09	Kiss et al. 2011
HM124958	190	157	152	499	E. berberidis	B. vulgaris	57.89	42.11	54.14	45.86	51.97	48.03	54.91	45.09	Kiss et al. 2011
HM124957	190	157	152	499	E. berberidis	B. vulgaris	57.89	42.11	54.14	45.86	51.97	48.03	54.91	45.09	Kiss et al. 2011
HM124997	190	157	152	499	E. berberidis	Mahonia aquifolium	57.89	42.11	54.14	45.86	51.97	48.03	54.91	45.09	Kiss et al. 2011
HM124996	189	157	152	499	E. berberidis	M. aquifolium	58.2	41.8	54.14	45.86	51.97	48.03	54.91	45.09	Kiss et al. 2011
HM124995	190	157	152	499	E. berberidis	M. aquifolium	58.51	41.49	54.14	45.86	51.97	48.03	54.91	45.09	Kiss et al. 2011
HM124994	190	157	152	499	E. berberidis	M. aquifolium	57.89	42.11	54.14	45.86	51.97	48.03	54.91	45.09	Kiss et al. 2011
HM124993	190	157	152	499	E. berberidis	M. aquifolium	58.51	41.49	54.14	45.86	51.97	48.03	54.91	45.09	Kiss et al. 2011
HM124992	190	157	152	499	E. berberidis	M. aquifolium	57.89	42.11	54.14	45.86	51.97	48.03	54.91	45.09	Kiss et al. 2011
HM124991	190	157	152	499	E. berberidis	M. aquifolium	58.51	41.49	54.14	45.86	51.97	48.03	54.91	45.09	Kiss et al. 2011
AF035781	186	157	150	493	Erysiphe cichoracearum	Helianthus tuberosus	56.45	43.55	53.5	45.86	54	46	54.77	45.03	Kiss and Nakasone, 1998
U82450	185	157	152	494	E. cichoracearum	Cucumis sp.	57.84	46.5	53.5	46.5	50	50	54.05	45.95	Kiss and Nakasone, 1998
AF035782	189	157	152	498	E. cichoracearum	Artemisia absinthium	56.61	43.39	54.14	45.86	55.92	44.08	55.62	44.38	Kiss and Nakasone, 1998
HM124971	190	157	152	499	Erysiphe convolvuli	Convolvulus arvensis	57.37	42.63	54.14	45.86	51.97	48.03	54.71	45.29	Kiss et al. 2011
HM124980	190	157	152	499	Erysiphe cruciferarum	Alyssum calycinum	57.89	42.11	54.14	45.86	51.97	48.03	54.91	45.09	Kiss et al. 2011
HM124979	190	157	152	499	E. cruciferarum	Alyssum calycinum	57.37	42.63	54.14	45.86	51.97	48.03	54.71	45.29	Kiss et al. 2011
HM124973	190	157	152	499	E. cruciferarum	Alyssum calycinum	57.89	42.11	54.14	45.86	51.97	48.03	54.91	45.09	Kiss et al. 2011
GQ324145	188	157	153	498	E. cruciferarum	Chelidonium majus var. asiaticum	58.51	41.49	54.14	45.86	56.21	43.79	56.43	43.57	Park et al. 2010
HM124984	189	157	154	500	Erysiphe cynoglossi	Echium sp.	57.89	42.11	54.14	45.86	51.97	48.03	55	45	Kiss et al. 2011
HM125030	190	157	152	499	Erysiphe depressa	Arctium lappa	57.89	42.11	54.14	45.86	51.97	48.03	54.91	45.09	Kiss et al. 2011
HM125029	190	157	152	499	E. depressa	A. lappa	57.89	42.11	54.14	45.86	51.97	48.03	54.91	45.09	Kiss et al. 2011
HM125028	190	157	152	499	E. depressa	A. lappa	57.89	42.11	54.14	45.86	51.97	48.03	54.91	45.09	Kiss et al. 2011
HM125027	190	157	152	499	E. depressa	A. lappa	57.89	42.11	54.14	45.86	51.97	48.03	54.91	45.09	Kiss et al. 2011
HM125026	190	157	152	499	E. depressa	A. lappa	57.89	42.11	54.14	45.86	51.97	48.03	54.91	45.09	Kiss et al. 2011
HM125025	190	157	152	499	E. depressa	A. lappa	57.89	42.11	54.14	45.86	51.97	48.03	54.91	45.09	Kiss et al. 2011
HM124986	190	157	152	499	Erysiphe euonymi	Euonymus europaeus	57.89	42.11	54.14	45.86	51.97	48.03	54.91	45.09	Kiss et al. 2011
HM124985	190	157	152	499	Erysiphe euonymi	Euonymus europaeus	58.51	41.49	54.14	45.86	51.97	48.03	54.91	45.09	Kiss et al. 2011
GQ324134	188	157	153	498	Erysiphe fraxini	Fraxinus rhynchophylla	58.51	41.49	54.14	45.86	56.21	43.79	56.43	43.57	Park et al. 2010
GQ324125	188	157	153	498	Erysiphe glycines	Amphicarpaea edgeworthii var. trisperma	58.51	41.49	54.14	45.86	56.21	43.79	56.43	43.57	Park et al. 2010
GQ324124	188	157	153	498	E. glycines	A. edgeworthii var. trisperma	58.51	41.49	54.14	45.86	56.21	43.79	56.43	43.57	Park et al. 2010
GQ324061	186	157	153	499	E. glycines	A. edgeworthii var. trisperma	59.68	40.32	55.41	44.59	57.52	42.48	57.72	42.28	Park et al. 2010
HM124977	190	157	152	499	Erysiphe heraclei	Daucus carota	57.89	42.11	54.14	45.86	51.97	48.03	54.91	45.09	Kiss et al. 2011
HM124976	190	157	152	499	Erysiphe heraclei	Daucus carota	57.89	42.11	54.14	45.86	51.97	48.03	54.91	45.09	Kiss et al. 2011
GQ324130	188	157	153	498	Erysiphe hommae	Elsholtzia ciliata	58.51	41.49	54.14	45.86	56.21	43.79	56.43	43.57	Park et al. 2010
GQ324129	188	157	153	498	E. hommae	E. ciliata	58.51	41.49	54.14	45.86	55.56	44.44	56.22	43.78	Park et al. 2010
GQ324092	186	157	152	499	E. hommae	E. ciliata	56.99	43.01	54.14	45.86	51.97	48.03	54.71	45.29	Park et al. 2010
GQ324127	188	157	153	498	Erysiphe indigoferae	Cassia nomame	58.51	41.49	54.14	45.86	56.21	43.79	56.43	43.57	Park et al. 2010
GQ324126	188	157	153	498	Erysiphe indigoferae	Indigofera kirilowii	59.04	40.96	54.14	45.86	55.56	44.44	56.43	43.57	Park et al. 2010
GU330002	188	157	153	498	Erysiphe ligustri	Ligustrum obtusifolium	58.51	41.49	54.14	45.86	56.21	43.79	56.43	43.57	Park et al. 2010
GQ324135	188	157	153	498	Erysiphe ligustri	Ligustrum obtusifolium	59.04	40.96	54.14	45.86	56.21	43.79	56.63	43.37	Park et al. 2010
GQ324144	188	157	153	498	Erysiphe necator	Vitis flexuosa	58.51	41.49	54.14	45.86	56.21	43.79	56.43	43.57	Park et al. 2010
GQ324149	188	157	153	498	E. necator	Vitis vinifera	58.51	41.49	54.14	45.86	56.21	43.79	56.43	43.57	Park et al. 2010
HM125017	186	157	150	493	E. necator	Vitis riparia	54.84	45.16	54.14	45.86	54	46	54.36	45.64	Kiss et al. 2011
HM125016	185	157	150	492	E. necator	Vitis riparia	54.59	45.41	54.14	45.86	53.33	46.67	54.07	45.93	Kiss et al. 2011
HM125015	186	157	150	493	E. necator	Vitis riparia	54.84	45.16	54.14	45.86	54	46	54.36	45.64	Kiss et al. 2011
HM125018	186	157	150	493	Uncinula necator (*)	Vitis sp.	55.91	44.09	54.14	45.86	54	46	54.77	45.23	Kiss et al. 2011
JN417766	189	157	154	500	Erysiphe necator	Vitis sp.	58.2	41.8	54.14	45.86	51.95	48.05	55	45	Pintye et al. 2012
JN417765	189	157	154	500	E. necator	Vitis sp.	58.2	41.8	54.14	45.86	51.95	48.05	55	45	Pintye et al. 2012
JN417764	189	157	154	500	E. necator	Vitis sp.	58.2	41.8	54.14	45.86	51.95	48.05	55	45	Pintye et al. 2012
JN417763	189	157	154	500	E. necator	Vitis sp.	58.2	41.8	54.14	45.86	51.95	48.05	55	45	Pintye et al. 2012
JN417762	189	157	154	500	E. necator	Vitis sp.	58.2	41.8	54.14	45.86	51.95	48.05	55	45	Pintye et al. 2012
JN417761	189	157	154	500	E. necator	Vitis sp.	58.2	41.8	54.14	45.86	51.95	48.05	55	45	Pintye et al. 2012
JN417760	189	157	154	500	E. necator	Vitis sp.	58.2	41.8	54.14	45.86	51.95	48.05	55	45	Pintye et al. 2012
JN417759	189	157	154	500	E. necator	Vitis sp.	58.2	41.8	54.14	45.86	51.95	48.05	55	45	Pintye et al. 2012
JN417758	186	157	150	493	E. necator	Vitis sp.	54.84	45.16	54.14	45.86	54	46	54.36	45.64	Pintye et al. 2012
JN417757	189	157	154	500	E. necator	Vitis sp.	58.2	41.8	54.14	45.86	51.95	48.05	55	45	Pintye et al. 2012
JN417756	189	157	154	500	E. necator	Vitis sp.	58.2	41.8	54.14	45.86	51.95	48.05	55	45	Pintye et al. 2012
JN417755	190	157	152	499	E. necator	Vitis sp.	57.89	42.11	54.14	45.86	51.32	48.68	54.71	45.29	Pintye et al. 2012
JN417754	186	157	150	493	E. necator	Vitis sp.	55.38	44.62	54.14	45.86	54	46	54.56	45.44	Pintye et al. 2012
JN417753	190	157	152	499	E. necator	Vitis sp.	57.89	42.11	54.14	45.86	51.97	48.03	54.91	45.09	Pintye et al. 2012
JN417752	190	157	152	499	E. necator	Vitis sp.	57.89	42.11	54.14	45.86	51.97	48.03	54.91	45.09	Pintye et al. 2012
JN417751	186	157	150	493	E. necator	Vitis sp.	55.38	44.62	54.14	45.86	54	46	54.56	45.44	Pintye et al. 2012
JN417750	190	157	152	499	E. necator	Vitis sp.	57.89	42.11	54.14	45.86	51.97	48.03	54.91	45.09	Pintye et al. 2012
JN417749	190	157	152	499	E. necator	Vitis sp.	57.89	42.11	54.14	45.86	51.97	48.03	54.91	45.09	Pintye et al. 2012
JN417748	190	157	152	499	E. necator	Vitis sp.	57.89	42.11	54.14	45.86	51.97	48.03	54.91	45.09	Pintye et al. 2012
JN417747	186	157	150	493	E. necator	Vitis sp.	54.84	45.16	54.14	45.86	54	46	54.36	45.64	Pintye et al. 2012
JN417746	186	157	150	493	E. necator	Vitis sp.	54.84	45.16	54.14	45.86	54	46	54.36	45.64	Pintye et al. 2012
JN417745	186	157	152	493	E. necator	Vitis sp.	54.84	45.16	54.14	45.86	54	46	54.36	45.64	Pintye et al. 2012
JN417744	190	157	152	499	E. necator	Vitis sp.	57.89	42.11	54.14	45.86	51.97	48.03	54.91	45.09	Pintye et al. 2012
JN417743	190	157	152	499	E. necator	Vitis sp.	57.89	42.11	54.14	45.86	51.97	48.03	54.91	45.09	Pintye et al. 2012
JN417742	190	157	152	499	E. necator	Vitis sp.	57.37	42.63	54.14	45.86	51.97	48.03	54.71	45.29	Pintye et al. 2012
JN417741	190	157	152	499	E. necator	Vitis sp.	57.37	42.63	54.14	45.86	52.63	47.37	54.91	45.09	Pintye et al. 2012
JN417740	190	157	152	499	E. necator	Vitis sp.	57.37	42.63	54.14	45.86	52.63	47.37	54.91	45.09	Pintye et al. 2012
JN417739	188	157	152	497	E. necator	Vitis sp.	58.51	41.49	54.14	45.86	55.92	44.08	56.34	43.66	Pintye et al. 2012
JN417738	188	157	152	497	E. necator	Vitis sp.	55.32	44.68	54.14	45.86	53.95	46.05	54.53	45.47	Pintye et al. 2012
JN417737	190	157	152	499	E. necator	Vitis sp.	57.89	42.11	54.14	45.86	51.97	48.03	54.91	45.09	Pintye et al. 2012
JN417736	186	157	150	493	E. necator	Vitis sp.	54.84	45.16	54.14	45.86	54	46	54.36	45.64	Pintye et al. 2012
JN417735	186	157	150	493	E. necator	Vitis sp.	55.38	44.62	54.14	45.86	54	46	54.56	45.44	Pintye et al. 2012
JN417734	190	157	152	499	E. necator	Vitis sp.	57.89	42.11	54.14	45.86	51.97	48.03	54.91	45.09	Pintye et al. 2012
JN417733	190	157	152	499	E. necator	Vitis sp.	57.37	42.63	54.14	45.86	52.63	47.37	54.91	45.09	Pintye et al. 2012
JN417732	190	157	152	499	E. necator	Vitis sp.	57.37	42.63	54.14	45.86	51.97	48.03	54.71	45.29	Pintye et al. 2012
JN417731	190	157	152	499	E. necator	Vitis sp.	57.37	42.63	54.14	45.86	51.97	48.03	54.71	45.29	Pintye et al. 2012
JN417730	186	157	150	493	E. necator	Vitis sp.	55.38	44.62	54.14	45.86	54	46	54.56	45.44	Pintye et al. 2012
JN417729	190	157	152	499	E. necator	Vitis sp.	57.89	42.11	54.14	45.86	51.97	48.03	54.91	45.09	Pintye et al. 2012
JN417728	190	157	152	499	E. necator	Vitis sp.	57.89	42.11	54.14	45.86	51.97	48.03	54.91	45.09	Pintye et al. 2012
JN417727	186	157	150	493	E. necator	Vitis sp.	54.84	45.16	54.14	45.86	54	46	54.36	45.64	Pintye et al. 2012
JN417726	186	157	150	493	E. necator	Vitis sp.	54.84	45.16	54.14	45.86	54	46	54.36	45.64	Pintye et al. 2012
JN417725	190	157	152	499	E. necator	Vitis sp.	57.89	42.11	54.14	45.86	51.97	48.03	54.91	45.09	Pintye et al. 2012
JN417724	186	157	150	493	E. necator	Vitis sp.	54.84	45.16	54.14	45.86	54	46	54.36	45.64	Pintye et al. 2012
JN417723	186	157	150	493	E. necator	Vitis sp.	55.38	44.62	54.14	45.86	54	46	54.56	45.44	Pintye et al. 2012
JN417722	190	157	152	499	E. necator	Vitis sp.	57.37	42.63	54.14	45.86	51.97	48.03	54.71	45.29	Pintye et al. 2012
JN417721	190	157	152	499	E. necator	Vitis sp.	57.89	42.11	54.14	45.86	51.97	48.03	54.91	45.09	Pintye et al. 2012
JN417720	186	157	150	493	E. necator	Vitis sp.	55.38	44.62	54.14	45.86	54	46	54.56	45.44	Pintye et al. 2012
JN417719	186	157	150	493	E. necator	Vitis sp.	54.84	45.16	54.14	45.86	54	46	54.36	45.64	Pintye et al. 2012
JN417718	190	157	152	499	E. necator	Vitis sp.	57.89	42.11	54.14	45.86	51.97	48.03	54.91	45.09	Pintye et al. 2012
JN417717	190	157	152	499	E. necator	Vitis sp.	57.37	42.63	54.14	45.86	51.97	48.03	54.71	45.29	Pintye et al. 2012
JN417716	190	157	152	499	E. necator	Vitis sp.	57.89	42.11	54.14	45.86	51.97	48.03	54.91	45.09	Pintye et al. 2012
JN417715	190	157	152	499	E. necator	Vitis sp.	57.89	42.11	54.14	45.86	51.97	48.03	54.91	45.09	Pintye et al. 2012
JN417714	190	157	152	499	E. necator	Vitis sp.	57.89	42.11	54.14	45.86	51.97	48.03	54.91	45.09	Pintye et al. 2012
JN417713	190	157	152	499	E. necator	Vitis sp.	57.89	42.11	54.14	45.86	51.97	48.03	54.91	45.09	Pintye et al. 2012
JN417712	190	157	152	499	E. necator	Vitis sp.	57.89	42.11	54.14	45.86	51.97	48.03	54.91	45.09	Pintye et al. 2012
JN417711	190	157	152	499	E. necator	Vitis sp.	57.89	42.11	54.14	45.86	52.63	47.37	55.11	44.89	Pintye et al. 2012
JN417710	190	157	152	499	E. necator	Vitis sp.	57.89	42.11	54.14	45.86	51.97	48.03	54.91	45.09	Pintye et al. 2012
GQ324096	186	157	152	499	Erysiphe paeoniae	Paeonia lactiflora var. hortensis	58.06	41.94	54.14	45.86	51.97	48.03	55.11	44.89	Park et al. 2010
AF126818	186	157	149	492	Erysiphe penicillata	Platanus occidentalis leaves	56.45	43.55	54.78	45.22	53.69	46.31	55.08	44.92	Sullivan and White, 2000
GQ324119	190	157	151	498	Erysiphe pileae	Pilea mongolica	57.89	42.11	53.5	46.5	54.3	45.7	55.42	44.58	Park et al. 2010
DQ490758	189	157	153	499	Erysiphe pisi	Vigna sesquipedalis	59.79	40.21	56.05	43.95	58.82	41.18	58.32	41.68	Liang et al. 2007
GQ324131	188	157	153	498	Erysiphe plectranthi	Plectranthus japonicus	58.51	41.49	54.14	45.86	55.56	44.44	56.22	43.78	Park et al. 2010
HM124999	190	157	152	499	Erysiphe polygoni	Plantago lanceolata	57.89	42.11	54.14	45.86	51.97	48.03	54.91	45.09	Kiss et al. 2011
HM124998	190	157	152	499	E. polygoni	Polygonum aviculare	57.89	42.11	54.14	45.86	51.97	48.03	54.91	45.09	Kiss et al. 2011
DQ490766	190	157	152	499	E. polygoni	Polygonum aviculare	57.37	42.63	54.14	45.86	51.97	48.03	54.71	45.29	Liang et al. 2007
HM125005	190	157	152	499	E. polygoni	Rumex acetosa	57.89	42.11	54.14	45.86	51.97	48.03	54.91	45.09	Kiss et al. 2011
HM125004	190	157	152	499	E. polygoni	R. acetosa	57.89	42.11	54.14	45.86	51.97	48.03	54.91	45.09	Kiss et al. 2011
HM125003	190	157	152	499	E. polygoni	R. acetosa	57.89	42.11	54.14	45.86	51.97	48.03	54.91	45.09	Kiss et al. 2011
HM125002	190	157	152	499	E. polygoni	R. acetosa	57.89	42.11	54.14	45.86	51.97	48.03	54.91	45.09	Kiss et al. 2011
GQ324137	188	157	153	498	Erysiphe pseudolonicerae	Cocculus trilobus	58.51	41.49	54.14	45.86	56.21	43.79	56.43	43.57	Park et al. 2010
GQ324136	188	157	153	498	Erysiphe pseudolonicerae	Cocculus trilobus	58.51	41.49	54.14	45.86	56.21	43.79	56.43	43.57	Park et al. 2010
GQ324095	186	157	152	499	Erysiphe ranunculi	Clematis apiifolia	57.53	42.47	54.14	45.86	51.97	48.03	54.91	45.09	Park et al. 2010
GQ324065	186	157	153	499	Erysiphe ranunculi var. aquilegiae	Aquilegia buergeriana var. oxysepala	59.68	40.32	55.41	44.59	57.52	42.48	57.72	42.28	Park et al. 2010
GQ324093	186	157	152	499	Erysiphe sedi	Sedum kamtschaticum	58.06	41.94	54.14	45.86	51.97	48.03	55.11	44.89	Park et al. 2010
GQ324118	186	157	151	498	E. sedi	Sedum sarmentosum	57.53	42.47	53.5	46.5	54.3	45.7	55.42	44.58	Park et al. 2010
GQ324094	186	157	153	499	E. sedi	Sedum sarmentosum	57.53	42.47	54.14	45.86	51.97	48.03	54.91	45.09	Park et al. 2010
GQ324133	188	157	153	498	E. sedi	Sedum verticillatum	59.04	40.96	54.14	45.86	55.56	44.44	56.43	43.57	Park et al. 2010
HM125001	190	157	152	499	Erysiphe sordida	Plantago major	57.37	42.63	54.14	45.86	51.97	48.03	54.71	45.29	Kiss et al. 2011
HM125000	190	157	152	499	E. sordida	P. major	57.89	42.11	54.14	45.86	51.97	48.03	54.91	45.09	Kiss et al. 2011
DQ490765	190	157	152	499	E. sordida	P. major	57.89	42.11	54.14	45.86	51.97	48.03	54.91	45.09	Liang et al. 2007
U82451	188	157	152	497	E. sordida	Plantago sp.	55.32	44.68	54.14	45.86	52.63	47.37	54.12	45.88	Kiss and Nakasone, 1998
HM124990	190	157	152	499	Erysiphe sp.	Ligustrum vulgare	57.89	42.11	54.14	45.86	51.97	48.03	54.91	45.09	Kiss et al. 2011
HM124989	190	157	152	499	Erysiphe sp.	L. vulgare	58.51	41.49	54.14	45.86	51.97	48.03	54.91	45.09	Kiss et al. 2011
HM124988	190	157	152	499	Erysiphe sp.	L. vulgare	57.89	42.11	54.14	45.86	51.97	48.03	54.91	45.09	Kiss et al. 2011
DQ490769	188	157	152	497	Erysiphe trifolii	Robinia pseudoacacia	58.51	41.49	54.14	45.86	55.92	44.08	56.34	43.66	Liang et al. 2007
HM125022	190	157	152	499	E. trifolii	Trifolium pratense	57.37	42.63	54.14	45.86	51.97	48.03	54.71	45.29	Kiss et al. 2011
HM125021	190	157	152	499	E. trifolii	T. pratense	57.37	42.63	54.14	45.86	51.97	48.03	54.71	45.29	Kiss et al. 2011
HM125020	190	157	152	499	E. trifolii	T. pratense	57.37	42.63	54.14	45.86	51.97	48.03	54.71	45.29	Kiss et al. 2011
HM125019	190	157	152	499	E. trifolii	T. pratense	57.37	42.63	54.14	45.86	51.97	48.03	54.71	45.29	Kiss et al. 2011
HM125024	190	157	152	499	E. trifolii	Trifolium repens	57.37	42.63	54.14	45.86	51.97	48.03	54.71	45.29	Kiss et al. 2011
HM125023	190	157	152	499	E. trifolii	Trifolium sp.	57.89	42.11	54.14	45.86	51.97	48.03	54.91	45.09	Kiss et al. 2011
GQ324140	188	157	153	498	Erysiphe vanbruntiana	Sambucus williamsii var. coreana	58.51	41.49	54.14	45.86	56.21	43.79	56.43	43.57	Park et al. 2010
GQ324139	188	157	153	498	Erysiphe verniciferae	Rhus verniciflua	58.51	41.49	54.14	45.86	56.21	43.79	56.43	43.57	Park et al. 2010
GQ324138	188	157	153	498	Erysiphe verniciferae	Cotinus coggygria	58.51	41.49	54.14	45.86	56.21	43.79	56.43	43.57	Park et al. 2010
GQ324147	188	157	153	498	Erysiphe verniciferae	Cotinus coggygria	58.51	41.49	54.14	45.86	56.21	43.79	56.43	43.57	Park et al. 2010
GQ324128	188	157	153	498	Erysiphe viciae-unijugae	Vicia sp.	58.51	41.49	54.14	45.86	56.21	43.79	56.43	43.57	Park et al. 2010
GQ324123	188	157	153	498	Golovinomyces artemisiae	Artemisia princeps var. orientalis	58.51	41.49	54.14	45.86	56.21	43.79	56.43	43.57	Park et al. 2010
HM124956	190	157	152	499	Golovinomyces cichoracearum	Lactuca sp.	57.89	42.11	54.14	45.86	51.97	48.03	54.91	45.09	Kiss et al. 2011
HM124982	190	157	152	499	Golovinomyces cichoracearum	Lactuca sp.	57.89	42.11	54.14	45.86	51.97	48.03	54.91	45.09	Kiss et al. 2011
HM124981	190	157	152	499	Golovinomyces cichoracearum	Lactuca sp.	57.89	42.11	54.14	45.86	51.97	48.03	54.91	45.09	Kiss et al. 2011
HM125009	190	157	151	498	Golovinomyces cichoracearum	Rudbeckia sp.	56.84	43.16	53.5	46.5	51.97	48.03	55.02	44.98	Kiss et al. 2011
HM125008	190	157	151	498	Golovinomyces cichoracearum	Rudbeckia sp.	56.84	43.16	53.5	46.5	54.3	45.7	55.02	44.98	Kiss et al. 2011
HM125007	190	157	151	498	Golovinomyces cichoracearum	Rudbeckia sp.	56.84	43.16	53.5	46.5	54.3	45.7	55.02	44.98	Kiss et al. 2011
HM125006	190	157	151	498	Golovinomyces cichoracearum	Rudbeckia sp.	56.84	43.16	53.5	46.5	54.3	45.7	55.02	44.98	Kiss et al. 2011
GQ324122	188	157	153	498	Golovinomyces cichoracearum	Achillea sibirica	59.04	40.96	54.14	45.86	55.56	44.44	56.43	43.57	Park et al. 2010
GQ324120	186	157	151	498	Golovinomyces cichoracearum	Rudbekia laciniata var. hortensis	57.53	42.47	53.5	46.5	54.3	45.7	55.42	44.58	Park et al. 2010
GQ324117	186	157	151	498	Golovinomyces cichoracearum	Aster pilosus	57.53	42.47	53.5	46.5	54.3	45.7	55.42	44.58	Park et al. 2010
GQ324116	186	157	151	498	Golovinomyces cichoracearum	Centaurea cyanus	57.53	42.47	53.5	46.5	54.3	45.7	55.42	44.58	Park et al. 2010
GQ324115	186	157	151	498	Golovinomyces artemisiae	Artemisia princeps var. orientalis	57.53	42.47	53.5	46.5	54.3	45.7	55.42	44.58	Park et al. 2010
GQ324114	186	157	151	498	Golovinomyces cichoracearum	Eupatorium chinense simplicifolium	57.53	42.47	53.5	46.5	54.3	45.7	55.42	44.58	Park et al. 2010
GQ324113	186	157	151	498	Golovinomyces cichoracearum	Rudbekia laciniata var. hortensis	57.53	42.47	53.5	46.5	54.3	45.7	55.42	44.58	Park et al. 2010
GQ324112	186	157	151	498	Golovinomyces cichoracearum	Rudbekia laciniata var. hortensis	57.53	42.47	53.5	46.5	54.3	45.7	55.42	44.58	Park et al. 2010
GQ324111	186	157	151	498	Golovinomyces cichoracearum	Ambrosia artemisiifolia var. elatior	56.45	43.55	53.5	46.5	54.3	45.7	55.02	44.98	Park et al. 2010
GQ324110	186	157	151	498	Golovinomyces cichoracearum	Ambrosia artemisiifolia var. elatior	57.53	42.47	53.5	46.5	54.3	45.7	55.42	44.58	Park et al. 2010
GQ324109	186	157	151	498	Golovinomyces cichoracearum	Ambrosia artemisiifolia var. elatior	57.53	42.47	53.5	46.5	54.3	45.7	55.42	44.58	Park et al. 2010
GQ324100	186	157	152	499	Golovinomyces rubiae	Rubia akane	56.99	43.01	54.14	45.86	51.32	48.68	54.51	45.49	Park et al. 2010
GQ324098	186	157	152	499	Golovinomyces sordidus	Plantago asiatica	58.06	41.94	54.14	45.86	51.97	48.03	55.11	44.89	Park et al. 2010
GQ324097	186	157	152	499	Golovinomyces sordidus	Plantago asiatica	57.53	42.47	54.14	45.86	51.97	48.03	54.91	45.09	Park et al. 2010
GQ324091	186	157	152	499	Golovinomyces artemisiae	Artemisia princeps var. orientalis	56.99	43.01	54.14	45.86	51.97	48.03	54.71	45.29	Park et al. 2010
GQ324090	186	157	152	499	Golovinomyces artemisiae	Artemisia lavandulaefolia	56.99	43.01	54.14	45.86	51.97	48.03	54.71	45.29	Park et al. 2010
GQ324089	186	157	152	499	Golovinomyces artemisiae	Artemisia kodzumii	56.99	43.01	54.14	45.86	51.32	48.68	54.51	45.49	Park et al. 2010
GQ324088	186	157	152	499	Golovinomyces artemisiae	Artemisia feddei	56.99	43.01	54.14	45.86	51.32	48.68	54.51	45.49	Park et al. 2010
GQ324030	186	157	153	499	Golovinomyces artemisiae	Artemisia princeps var. orientalis	59.68	40.32	55.41	44.59	57.52	42.48	57.72	42.28	Park et al. 2010
GQ324066	186	157	153	499	Golovinomyces sordidus	Plantago asiatica	59.68	40.32	55.41	44.59	57.52	42.48	57.72	42.28	Park et al. 2010
DQ490751	189	157	153	499	Golovinomyces cichoracearum	Erygeron elongatus	59.79	40.21	55.41	44.59	57.52	42.48	57.72	42.28	Liang et al. 2007
GU329998	186	157	151	498	Golovinomyces cichoracearum	Zinnia elegans	57.53	42.47	53.5	46.5	54.97	45.03	55.62	44.38	Park et al. 2010
GU329997	186	157	151	498	Golovinomyces cichoracearum	Zinnia elegans	57.53	42.47	53.5	46.5	54.3	45.7	55.42	44.58	Park et al. 2010
AY663824	190	157	152	499	Golovinomyces orontii	Aster salignus	57.37	42.63	54.14	45.86	51.97	48.03	54.71	45.29	Szentivanyi et al. 2005
AY663823	190	157	152	499	Golovinomyces cichoracearum	Aster salignus	57.37	42.63	54.14	45.86	51.97	48.03	54.71	45.29	Szentivanyi et al. 2005
HM124978	190	157	152	499	Neoerysiphe galeopsidis	Lamium sp.	57.37	42.63	54.14	45.86	51.97	48.03	54.71	45.29	Kiss et al. 2011
GQ324042	186	157	153	499	Oidium sp. (cf. Podosphaera)	Calendula arvensis	59.68	40.32	55.41	44.59	57.52	42.48	57.72	42.28	Park et al. 2010
DQ490767	190	157	151	498	Oidium sp.	Castanopsis sp.	57.89	42.11	53.5	46.5	54.97	45.03	55.62	44.38	Liang et al. 2007
AF035783	190	157	152	499	Oidium sp.	Catha edulis	57.89	42.11	54.14	45.86	51.97	48.03	54.91	45.09	Kiss and Nakasone, 1998
HM124972	188	157	152	497	Oidium sp.	Chelidonium majus	55.32	44.68	54.14	45.86	52.63	47.37	54.12	45.88	Kiss et al. 2011
DQ490768	188	157	152	497	Oidium sp.	Euonymus japonicus	58.51	41.49	53.5	46.5	55.26	44.74	55.94	44.06	Liang et al. 2007
GQ324080	186	157	153	499	Oidium sp. (cf. Podosphaera)	Hibiscus mutabilis	59.68	40.32	55.41	44.59	57.52	42.48	57.72	42.28	Park et al. 2010
GQ324081	186	157	153	499	Oidium sp. (cf. Podosphaera)	Mazus miquelii	59.68	40.32	55.41	44.59	57.52	42.48	57.72	42.28	Park et al. 2010
GQ324068	186	157	153	499	Oidium sp. (cf. Podosphaera)	Mazus pumilus	59.68	40.32	55.41	44.59	57.52	42.48	57.72	42.28	Park et al. 2010
HM124987	190	157	152	499	Oidium sp.	Schinus molle	58.51	41.49	54.14	45.86	51.97	48.03	54.91	45.09	Kiss et al. 2011
GQ324105	186	157	152	499	Phyllactinia ailanthi	Ailanthus altissima	57.53	42.47	54.14	45.86	53.29	46.71	55.31	44.69	Park et al. 2010
GQ324102	186	157	152	499	P. ailanthi	A. altissima	57.53	42.47	54.14	45.86	53.29	46.71	55.31	44.69	Park et al. 2010
GQ324101	186	157	152	499	P. ailanthi	A. altissima	57.53	42.47	54.14	45.86	53.29	46.71	55.31	44.69	Park et al. 2010
DQ490764	190	157	152	499	Phyllactinia fraxini	Fraxinus excelsior	57.89	42.11	54.14	45.86	51.97	48.03	54.91	45.09	Liang et al. 2007
GQ324103	186	157	152	499	Phyllactinia salmonii	Paulownia coreana	57.53	42.47	54.14	45.86	51.97	48.03	54.91	45.09	Park et al. 2010
GQ324058	186	157	153	499	Podosphaera balsaminae	Impatiens balsamina	59.68	40.32	55.41	44.59	57.52	42.48	57.72	42.28	Park et al. 2010
GQ324056	186	157	153	499	Podosphaera balsaminae	Impatiens balsamina	59.68	40.32	55.41	44.59	57.52	42.48	57.72	42.28	Park et al. 2010
GQ324057	186	157	153	499	Podosphaera balsaminae	Impatiens nolitangere	60.75	39.25	55.41	44.59	56.86	43.14	57.92	42.08	Park et al. 2010
GU329995	186	157	153	499	Podosphaera euphorbiae	Euphorbia jolkini	59.68	40.32	55.41	44.59	57.52	42.48	57.72	42.28	Park et al. 2010
DQ490763	191	157	154	502	Podosphaera ferruginea	Sanguisorba officinalis	57.59	42.41	54.14	45.86	52.6	47.4	54.98	45.02	Liang et al. 2007
U82449	186	157	151	494	Podosphaera fulginea	Cucurbita pepo	60.22	39.78	53.5	46.5	56.29	43.71	56.88	43.12	Kiss and Nakasone, 1998
GQ324047	186	157	153	499	Podosphaera fusca	Adenocaulon himalaicum	59.68	40.32	55.41	44.59	57.52	42.48	57.72	42.28	Park et al. 2010
DQ490747	189	157	153	499	P. fusca	Arctium lappa	59.79	40.21	55.41	44.59	57.52	42.48	57.92	42.08	Liang et al. 2007
GQ324085	186	157	153	499	P. fusca	Arctium lappa	59.14	40.86	55.41	44.59	57.52	42.48	57.52	42.48	Park et al. 2010
GQ324043	186	157	153	499	P. fusca	Aster koraiensis	59.68	40.32	55.41	44.59	57.52	42.48	57.72	42.28	Park et al. 2010
GQ324045	186	157	153	499	P. fusca	Aster scaber	59.68	40.32	55.41	44.59	57.52	42.48	57.52	42.48	Park et al. 2010
GQ324046	186	157	153	499	P. fusca	Aster tataricus	59.68	40.32	55.41	44.59	57.52	42.48	57.72	42.28	Park et al. 2010
GQ324048	186	157	153	499	P. fusca	Bidens bipinnata	59.68	40.32	55.41	44.59	57.52	42.48	57.52	42.28	Park et al. 2010
GQ324035	186	157	153	499	P. fusca	Bidens frondosa	60.75	39.25	55.41	44.59	56.86	43.14	57.92	42.08	Park et al. 2010
GQ324074	186	157	153	499	P. fusca	Bidens frondosa	59.68	40.32	55.41	44.59	56.86	43.14	57.52	42.48	Park et al. 2010
GQ324039	186	157	153	499	P. fusca	Breea segeta	59.68	40.32	55.41	44.59	58.17	41.83	57.92	42.08	Park et al. 2010
GQ324076	186	157	153	499	P. fusca	Carpesium divaricatum	59.68	40.32	55.41	44.59	57.52	42.48	57.72	42.28	Park et al. 2010
GQ324038	186	157	153	499	P. fusca	Carpesium macrocephalum	59.68	40.32	55.41	44.59	57.52	42.48	57.72	42.28	Park et al. 2010
GQ324084	186	157	153	499	P. fusca	Chrysanthemum burbankii	59.68	40.32	55.41	44.59	57.52	42.48	57.72	42.28	Park et al. 2010
GQ324032	186	157	153	499	P. fusca	Cirsium pendulum	59.68	40.32	55.41	44.59	57.52	42.48	57.72	42.28	Park et al. 2010
GQ324079	186	157	153	499	P. fusca	Clinopodium micranthum	59.68	40.32	55.41	44.59	57.52	42.48	57.72	42.28	Park et al. 2010
GQ324031	186	157	153	499	P. fusca	Coreopsis lanceolata	59.68	40.32	55.41	44.59	57.52	42.48	57.72	42.28	Park et al. 2010
GQ324086	186	157	153	499	P. fusca	Cosmos bipinnatus	59.68	40.32	55.41	44.59	57.52	42.48	57.72	42.28	Park et al. 2010
GQ324072	186	157	153	499	P. fusca	Cucumis melo var. makuwa	59.14	40.86	55.41	44.59	57.52	42.48	57.52	42.48	Park et al. 2010
GQ324052	186	157	153	499	P. fusca	Cucumis sativus	59.68	40.32	55.41	44.59	57.52	42.48	57.72	42.28	Park et al. 2010
GQ324050	186	157	153	499	P. fusca	Cucurbita moschata	59.68	40.32	55.41	44.59	57.52	42.48	57.72	42.28	Park et al. 2010
GQ324055	186	157	153	499	P. fusca	Cucurbita moschata	59.68	40.32	55.41	44.59	57.52	42.48	57.72	42.28	Park et al. 2010
GQ324051	186	157	153	499	P. fusca	Cucurbita pepo var. olifera	59.68	40.32	55.41	44.59	57.52	42.48	57.72	42.28	Park et al. 2010
DQ490748	189	157	153	499	P. fusca	Coreopsis grandiflora	59.79	40.21	55.41	44.59	57.52	42.48	57.72	42.28	Liang et al. 2007
DQ490745	189	157	153	499	P. fusca	Coreopsis grandiflora	59.79	40.21	54.78	45.22	56.86	43.14	57.31	42.69	Liang et al. 2007
GQ324033	186	157	153	499	P. fusca	Erigeron canadensis	59.68	40.32	55.41	44.59	57.52	42.48	57.72	42.28	Park et al. 2010
GQ324073	186	157	153	499	P. fusca	Erigeron canadensis	59.68	40.32	55.41	44.59	57.52	42.48	57.72	42.28	Park et al. 2010
GQ324041	186	157	153	499	P. fusca	Farfugium japonicum	59.68	40.32	55.41	44.59	57.52	42.48	57.72	42.28	Park et al. 2010
GQ324075	186	157	153	499	P. fusca	Helianthus annuus	59.68	40.32	55.41	44.59	57.52	42.48	57.72	42.28	Park et al. 2010
DQ490756	189	157	153	499	P. fusca	Helianthus annuus	59.26	40.74	55.41	44.59	58.17	41.83	57.72	42.28	Liang et al. 2007
DQ490760	189	157	153	499	P. fusca	Ixeris chinensis	58.2	41.8	54.78	45.22	58.17	41.83	57.11	42.89	Liang et al. 2007
GQ324029	186	157	153	499	P. fusca	Lactuca indica var. laciniata	59.68	40.32	55.41	44.59	57.52	42.48	57.72	42.28	Park et al. 2010
GQ324028	186	157	153	499	P. fusca	Lactuca indica var. laciniata	59.68	40.32	55.41	44.59	57.52	42.48	57.72	42.28	Park et al. 2010
GQ324027	186	157	153	499	P. fusca	Lactuca indica var. laciniata	59.68	40.32	55.41	44.59	57.52	42.48	57.72	42.28	Park et al. 2010
GQ324071	186	157	153	499	P. fusca	Lactuca indica var. laciniata	59.68	40.32	55.41	44.59	58.17	41.83	57.92	42.08	Park et al. 2010
GQ324054	186	157	153	499	P. fusca	Momordica charantia	59.68	40.32	55.41	44.59	57.52	42.48	57.72	42.28	Park et al. 2010
GQ324083	186	157	153	499	P. fusca	Petunia hybrida	59.68	40.32	55.41	44.59	57.52	42.48	57.72	42.28	Park et al. 2010
GQ324067	186	157	153	499	P. fusca	Phtheirospermum japonicum	59.68	40.32	55.41	44.59	57.52	42.48	57.72	42.28	Park et al. 2010
GQ324069	186	157	153	499	P. fusca	Pseudolysimachion rotundum var. coreanum	59.68	40.32	55.41	44.59	57.52	42.48	57.72	42.28	Park et al. 2010
DQ490753	189	157	153	499	P. fusca	Sonchus oleraceus	59.79	40.21	55.41	44.59	57.52	42.48	57.72	42.28	Liang et al. 2007
DQ490757	189	157	153	499	P. fusca	Sechium edule	59.79	40.21	55.41	44.59	58.17	41.83	57.92	42.08	Liang et al. 2007
GQ324049	189	157	153	499	P. fusca	Siegesbeckia pubescens	59.79	40.21	55.41	44.59	56.86	43.14	57.52	42.48	Park et al. 2010
GQ324044	186	157	153	499	P. fusca	Taraxacum sp.	59.68	40.32	55.41	44.59	57.52	42.48	57.72	42.28	Park et al. 2010
GQ324053	186	157	153	499	P. fusca	Trichosanthes kirilowii	59.68	40.32	55.41	44.59	57.52	42.48	57.72	42.28	Park et al. 2010
GQ324077	186	157	153	499	P. fusca	Xanthium canadense	59.68	40.32	55.41	44.59	57.52	42.48	57.72	42.28	Park et al. 2010
DQ490754	189	157	153	499	P. fusca	Xanthium sibiricum	59.26	40.74	55.41	44.59	58.17	41.83	57.72	42.28	Liang et al. 2007
GQ324034	186	157	153	499	P. fusca	Youngia denticulata	59.68	40.32	55.41	44.59	57.52	42.48	57.72	42.28	Park et al. 2010
GQ324036	186	157	153	499	P. fusca	Youngia japonica	59.68	40.32	55.41	44.59	57.52	42.48	57.72	42.28	Park et al. 2010
GQ324037	186	157	153	499	P. fusca	Youngia sonchifolia	59.14	40.86	55.41	44.59	57.52	42.48	57.52	42.48	Park et al. 2010
DQ490749	189	157	153	499	P. fusca	Zinnia elegans	59.79	40.21	55.41	44.59	57.52	42.48	57.72	42.28	Liang et al. 2007
GQ324040	186	157	153	499	P. fusca	Zinnia elegans	59.68	40.32	55.41	44.59	57.52	42.48	57.72	42.28	Park et al. 2010
GQ324087	186	157	153	499	Podosphaera intermedia	Clerodendron trichotomum	59.68	40.32	55.41	44.59	57.52	42.48	57.72	42.28	Park et al. 2010
AY663821	185	157	155	497	Podosphaera leucotricha	Malus domestica	57.84	42.16	54.14	45.86	51.61	48.39	54.73	45.27	Szentivanyi et al. 2005
AY663817	189	157	155	500	P. leucotricha	M. domestica	58.2	41.8	54.14	45.86	52.26	47.74	55	45	Szentivanyi et al. 2005
AY663816	189	157	154	500	P. leucotricha	M. domestica	58.2	41.8	54.14	45.86	51.95	48.05	55	45	Szentivanyi et al. 2005
AY663815	189	157	154	500	P. leucotricha	M. domestica	58.2	41.8	54.14	45.86	51.95	48.05	55.02	44.98	Szentivanyi et al. 2005
AY663820	184	157	154	500	P. leucotricha	M. domestica	57.61	42.39	54.14	45.86	51.95	48.05	55	45	Szentivanyi et al. 2005
AY663819	189	157	154	500	P. leucotricha	M. domestica	58.2	41.8	54.14	45.86	51.95	48.05	55	45	Szentivanyi et al. 2005
AY663818	189	157	154	500	P. leucotricha	M. domestica	58.2	41.8	54.14	45.86	51.95	48.05	55	45	Szentivanyi et al. 2005
HM124970	189	157	154	500	P. leucotricha	M. domestica	58.2	41.8	54.14	45.86	51.95	48.05	55	45	Kiss et al. 2011
HM124969	189	157	154	500	P. leucotricha	M. domestica	58.2	41.8	54.14	45.86	51.95	48.05	55	45	Kiss et al. 2011
HM124968	189	157	154	500	P. leucotricha	M. domestica	58.2	41.8	54.14	45.86	51.95	48.05	55	45	Kiss et al. 2011
HM124967	189	157	154	500	P. leucotricha	M. domestica	58.2	41.8	54.14	45.86	51.95	48.05	55	45	Kiss et al. 2011
HM124966	189	157	154	500	P. leucotricha	M. domestica	58.2	41.8	54.14	45.86	51.95	48.05	55	45	Kiss et al. 2011
HM124965	189	157	154	500	P. leucotricha	M. domestica	58.2	41.8	54.14	45.86	51.95	48.05	55	45	Kiss et al. 2011
HM124964	189	157	154	500	P. leucotricha	M. domestica	58.2	41.8	54.14	45.86	51.95	48.05	55	45	Kiss et al. 2011
HM124963	189	157	154	500	P. leucotricha	M. domestica	58.2	41.8	54.14	45.86	51.95	48.05	55	45	Kiss et al. 2011
HM124962	189	157	154	500	P. leucotricha	M. domestica	58.2	41.8	54.14	45.86	51.95	48.05	55	45	Kiss et al. 2011
HM124961	189	157	154	500	P. leucotricha	M. domestica	58.2	41.8	54.14	45.86	51.95	48.05	55	45	Kiss et al. 2011
HM124960	189	157	154	500	P. leucotricha	Malus robusta	58.2	41.8	54.14	45.86	51.95	48.05	55	45	Kiss et al. 2011
GU329996	186	157	153	499	Podosphaera macularis	Humulus japonicus	59.68	40.32	55.41	44.59	57.52	42.48	57.72	42.28	Park et al. 2010
GQ324082	186	157	153	499	P. macularis	H. japonicus	59.68	40.32	55.41	44.59	57.52	42.48	57.72	42.28	Park et al. 2010
AY663822	185	157	153	495	Podosphaera pannosa	Prunus persica	57.84	42.16	54.14	45.86	51.63	48.37	54.75	45.25	Szentivanyi et al. 2005
GQ324121	191	157	154	498	P. pannosa	Rosa sp. hybrida	58.12	41.88	54.14	45.86	52.6	47.4	55.18	44.82	Park et al. 2010
HM125014	190	157	152	499	P. pannosa	Rosa sp.	57.89	42.11	54.14	45.86	51.97	48.03	54.91	45.09	Kiss et al. 2011
HM125013	182	157	154	493	P. pannosa	Rosa sp.	58.24	41.76	54.14	45.86	51.95	48.05	54.97	45.03	Kiss et al. 2011
HM125012	190	157	152	499	P. pannosa	Rosa sp.	57.89	42.11	54.14	45.86	51.97	48.03	54.91	45.09	Kiss et al. 2011
HM125011	190	157	152	499	P. pannosa	Rosa sp.	57.89	42.11	54.14	45.86	51.97	48.03	54.91	45.09	Kiss et al. 2011
HM125010	190	157	152	499	P. pannosa	Rosa sp.	57.89	42.11	54.14	45.86	51.97	48.03	54.91	45.09	Kiss et al. 2011
GQ324059	186	157	153	496	Podosphaera phaseoli	Phaseolus angularis	59.68	40.32	55.41	44.59	57.52	42.48	57.66	42.34	Park et al. 2010
GQ324064	186	157	153	496	P. phaseoli	Phaseolus angularis	59.68	40.32	55.41	44.59	57.52	42.48	57.66	42.34	Park et al. 2010
GQ324062	186	157	153	496	P. phaseoli	Phaseolus nipponensis	59.68	40.32	55.41	44.59	57.52	42.48	57.66	42.34	Park et al. 2010
GQ324078	186	157	153	496	P. phaseoli	Phaseolus radiatus	60.22	39.78	55.41	44.59	57.52	42.48	57.86	42.14	Park et al. 2010
GQ324060	186	157	153	499	P. phaseoli	Vigna sinensis	59.68	40.32	55.41	44.59	57.52	42.48	57.72	42.28	Park et al. 2010
KC494280	187	157	152	496	Podosphaera plantaginis	Plantago lanceolata	57.22	42.78	54.14	45.86	55.92	44.08	55.85	44.15	Tollenaere et al. 2014
KM066097	189	157	152	498	P. plantaginis	P. lanceolata	57.67	42.33	54.14	45.86	55.92	44.08	56.02	43.98	Tollenaere et al. 2014
KM066096	189	157	152	498	P. plantaginis	P. lanceolata	57.67	42.33	54.14	45.86	55.92	44.08	56.02	43.98	Tollenaere et al. 2014
KM066095	189	157	152	498	P. plantaginis	P. lanceolata	57.67	42.33	54.14	45.86	55.92	44.08	56.02	43.98	Tollenaere et al. 2014
KM066094	189	157	152	498	P. plantaginis	P. lanceolata	57.67	42.33	54.14	45.86	55.92	44.08	56.02	43.98	Tollenaere et al. 2014
KM066093	189	157	152	498	P. plantaginis	P. lanceolata	57.67	42.33	54.14	45.86	55.92	44.08	56.02	43.98	Tollenaere et al. 2014
KM066092	189	157	152	498	P. plantaginis	P. lanceolata	58.2	41.8	54.14	45.86	55.92	44.08	56.02	43.98	Tollenaere et al. 2014
KM066091	189	157	152	498	P. plantaginis	P. lanceolata	57.67	42.33	54.14	45.86	55.92	44.08	56.02	43.98	Tollenaere et al. 2014
GQ324070	186	157	153	499	Podosphaera sparsa	Metaplexis japonica	59.68	40.32	55.41	44.59	57.52	42.48	57.72	42.28	Park et al. 2010
KY274486	189	157	153	499	Podosphaera xanthii	Ageratum conyzoides	60.32	39.68	56.05	43.95	57.52	42.48	58.12	41.88	Mukhtar and van Peer, 2017
DQ490759	189	157	153	499	P. xanthii	Cucurbita maxima	59.79	40.21	57.32	42.68	58.17	41.83	58.92	41.08	Liang et al. 2007
DQ490752	189	157	153	499	P. xanthii	Cucurbita moschata	59.79	40.21	54.78	45.22	57.52	42.48	57.52	42.48	Liang et al. 2007
DQ490750	189	157	153	499	P. xanthii	Cucurbita pepo	59.79	40.21	55.41	44.59	57.52	42.48	57.72	42.28	Liang et al. 2007
HM124975	189	157	152	498	P. xanthii	Cucurbita pepo	60.32	39.68	54.14	45.86	56.58	43.42	57.23	42.77	Kiss et al. 2011
DQ490755	189	157	153	499	P. xanthii	Cucumis sativus	59.79	40.21	55.41	44.59	56.86	43.14	57.52	42.48	Liang et al. 2007
GQ324106	190	157	152	499	Pseudoidium sp. (**)	Aceriphyllum rossii	58.42	41.58	54.14	45.86	51.97	48.03	55.11	44.89	Park et al. 2010
GQ324063	189	157	153	499	Pseudoidium sp. (**)	Cassia nomame	59.79	40.21	55.41	44.59	57.52	42.48	57.72	42.28	Park et al. 2010
GU330003	188	157	153	498	Pseudoidium sp. (**)	Euphorbia maculata	58.51	41.49	54.14	45.86	56.21	43.79	56.43	43.57	Park et al. 2010
GQ324104	190	157	152	499	Pseudoidium sp. (**)	Lythrum anceps	58.42	41.58	54.14	45.86	51.97	48.03	55.11	44.89	Park et al. 2010
GQ324132	188	157	153	498	Pseudoidium sp. (**)	Scutellaria indica	59.04	40.96	54.14	45.86	55.56	44.44	56.43	43.57	Park et al. 2010
GU329999	188	157	153	498	Pseudoidium sp. (**)	Saxifraga stolonifera	58.51	41.49	54.14	45.86	56.21	43.79	56.43	43.57	Park et al. 2010
GU330000	188	157	153	498	Pseudoidium sp. (**)	Weigela subsessilis	58.51	41.49	54.78	45.22	56.21	43.79	56.63	43.37	Park et al. 2010
Average (bp)	188.277	157	152.324	498.338	Average		58.0076	42.0039	54.3779	45.6204	53.9469	46.049	55.6409	44.3576
S.D	1.76945	0	0.923129	1.61616	S.D		1.28431	1.3051	0.581055	0.579416	2.32358	2.32431	1.22576	1.22594
S.E.M	0.00470598	0	0.00245513	0.0042983	S.E.M		0.00341571	0.003471	0.00154536	0.001541	0.00617973	0.00618169	0.00325999	0.00326047
Max.	193	157	155	502	Max. (%)		60.75	46.5	57.32	46.5	58.82	50	58.92	45.95
Min.	182	157	149	492	Min. (%)		54.59	39.25	53.5	42.68	50	41.18	54.05	41.08
Range (bp)	182-193	157	149-155	492-502	Range (%)		54.59-60.75	39.25-46.5	53.5-57.32	42.68-46.5	50-58.82	41.18-50	54.05-58.92	41.08-45.95
Abbreviations: Conferred (cf.); Maximum value (Max.); Minimum value (Min.); Standard deviation (S.D); Standard error of the mean (S.E.M)
(*) Erysiphe (Section Uncinula) necator
(**) Oidium (Subgenus Pseudoidium) sp.

## Sheet: Sheet3_1
This spreadsheet contains the statistics for 376 nucleotide sequences of the ITS region from Ampelomyces sp. sensu stricto																				a)	'Ampelomyces' spp.	Group 1	Group 2	Outgroup		Minimum	54.05	51.98	51.76	52.88															'Ampelomyces' spp.	Group 1	Group 2	Outgroup
that were retreived from the GenBank database at The National Center for Biotechnology Information (NCBI) and used in this research work.																					54.91	53.1	52.19	53.1		Q1	54.91	52.3	52.19	52.88			Inclusive median												45.09	46.9	49.68	46.9
The sequences were analyzed by Rosa Prahl (u1114537@umail.usq.edu.au) in the laboratory of Prof Khan at the University of Southern Queensland																					54.51	52.43	52.19	52.88		Median	54.975	52.43	52.19	53.1															45.49	47.57	49.68	47.12
																					54.51	52.3	52.54	52.88		Q3	56.43	52.98	52.54	53.1															45.49	47.7	50	47.12
* Table 3 contains the statistics values for sequence length and nucleotide content of all the 376 nucleotide sequences																					57.72	52.98	54.48	53.1		Maximum	58.92	53.1	54.48	53.54															42.28	47.02	47.3	46.9
*On (a) is shown the calculations to make box plot graphics of nucleotide contents A/T and C/G of ITS region																					54.75	51.98	51.76	53.54																					45.05	48.02	51.28	46.46
*On (b) is shown the statistical results for nucleotide content variations of ITS region among the mycoparasites and putative Ampelomyces and the outgroup taxa																					54.91					Mean	55.6409	52.558	52.632	53.1															45.09
																					54.91					Range	4.87	1.12	2.72	0.66															45.09
																					54.91																								45.09
Table 3	Sequence length and nucleotide content of 376 nucleotide sequences of the nrDNA ITS region and its components (ITS1, 5.8S and ITS2)																				54.91					IQR	1.52	0.68	0.35	0.22															45.09
							ITS1		5.8S		ITS2		ITS		References						54.82						2.28	1.02	0.525	0.33															45.18
GenBank accession number	ITS1 (bp)	5.8S (bp)	ITS2 (bp)	ITS (bp)	Powdery mildew host	Plant host	A/T %	C/G %	A/T %	C/G %	A/T %	C/G %	A/T %	C/G %							54.12																								45.88
GQ324108	190	157	152	499	Arthrocladiella mougeotii	Lycium chinense	57.89	42.11	54.14	45.86	51.97	48.03	54.91	45.09	Park et al. 2010						54.12						52.63	51.28	51.665	52.55															45.88
GQ324107	190	157	152	499	A. mougeotii	L. chinense	57.37	42.63	54.14	45.86	51.32	48.68	54.51	45.49	Park et al. 2010						54.91						58.71	54	53.065	53.43															45.09
GQ324099	190	157	152	499	Arthrocladiella mougeotii	L. chinense	57.37	42.63	54.14	45.86	51.32	48.68	54.51	45.49	Park et al. 2010						54.12																								45.88
DQ490746	189	157	153	499	Arthrocladiella mougeotii	L. chinense	59.79	40.21	55.41	44.59	57.52	42.48	57.72	42.28	Liang et al. 2007						54.12																								45.88
AF035780	186	157	152	495	Arthrocladiella mougeotii	Lycium halimifolium	57.53	42.47	54.14	45.86	51.97	47.37	54.75	45.05	Kiss and Nakasone, 1998						54.12																								45.88
HM124955	190	157	152	499	Arthrocladiella mougeotii	L. halimifolium	57.89	42.11	54.14	45.86	51.97	48.03	54.91	45.09	Kiss et al. 2011						54.91																								45.09
HM124954	190	157	152	499	Arthrocladiella mougeotii	L. halimifolium	57.89	42.11	54.14	45.86	51.97	48.03	54.91	45.09	Kiss et al. 2011						54.12																								45.88
HM124953	190	157	152	499	Arthrocladiella mougeotii	L. halimifolium	57.89	42.11	54.14	45.86	51.97	48.03	54.91	45.09	Kiss et al. 2011						54.91																								45.09
HM124952	190	157	152	499	Arthrocladiella mougeotii	L. halimifolium	57.89	42.11	54.14	45.86	51.97	48.03	54.91	45.09	Kiss et al. 2011						54.91																								45.09
HM124951	190	157	152	498	Arthrocladiella mougeotii	L. halimifolium	57.89	42.11	54.14	45.86	51.97	48.03	54.82	45.18	Kiss et al. 2011						54.22																								45.78
HM124950	188	157	152	497	Arthrocladiella mougeotii	L. halimifolium	55.32	44.68	54.14	45.86	52.63	47.37	54.12	45.88	Kiss et al. 2011						54.91																								45.09
HM124949	188	157	152	497	Arthrocladiella mougeotii	L. halimifolium	55.32	44.68	54.14	45.86	52.63	47.37	54.12	45.88	Kiss et al. 2011						54.71																								45.29
HM124948	190	157	152	499	Arthrocladiella mougeotii	L. halimifolium	57.89	42.11	54.14	45.86	51.97	48.03	54.91	45.09	Kiss et al. 2011						54.91																								45.09
HM124947	188	157	152	497	Arthrocladiella mougeotii	L. halimifolium	55.32	44.68	54.14	45.86	52.63	47.37	54.12	45.88	Kiss et al. 2011						54.71																								45.29
HM124946	188	157	152	497	Arthrocladiella mougeotii	L. halimifolium	55.32	44.68	54.14	45.86	52.63	47.37	54.12	45.88	Kiss et al. 2011						54.12																								45.88
HM124945	188	157	152	497	Arthrocladiella mougeotii	L. halimifolium	55.32	44.68	54.14	45.86	52.63	47.37	54.12	45.88	Kiss et al. 2011						54.91																								45.09
HM124944	190	157	152	499	Arthrocladiella mougeotii	L. halimifolium	57.89	42.11	54.14	45.86	51.97	48.03	54.91	45.09	Kiss et al. 2011						54.91																								45.09
HM124943	188	157	152	497	Arthrocladiella mougeotii	L. halimifolium	55.32	44.68	54.14	45.86	52.63	47.37	54.12	45.88	Kiss et al. 2011						54.91																								45.09
HM124942	190	157	152	499	Arthrocladiella mougeotii	L. halimifolium	57.37	42.63	54.14	45.86	52.63	47.37	54.91	45.09	Kiss et al. 2011						54.91																								45.09
HM124941	193	157	152	499	Arthrocladiella mougeotii	L. halimifolium	57.51	42.49	54.14	45.86	52.63	47.37	54.91	45.09	Kiss et al. 2011						54.91																								45.09
HM124940	191	157	153	498	Arthrocladiella mougeotii	L. halimifolium	55.5	44.5	54.14	45.86	52.94	47.06	54.22	45.78	Kiss et al. 2011						54.91																								45.09
HM124939	190	157	152	499	Arthrocladiella mougeotii	L. halimifolium	57.89	42.11	54.14	45.86	51.97	48.03	54.91	45.09	Kiss et al. 2011						54.91																								45.09
HM124938	190	157	152	499	Arthrocladiella mougeotii	L. halimifolium	57.37	42.63	54.14	45.86	51.97	48.03	54.71	45.29	Kiss et al. 2011						54.91																								45.09
HM124937	190	157	152	499	Arthrocladiella mougeotii	L. halimifolium	57.89	42.11	54.14	45.86	51.97	48.03	54.91	45.09	Kiss et al. 2011						54.12																								45.88
HM124936	190	157	152	499	Arthrocladiella mougeotii	L. halimifolium	57.37	42.63	54.14	45.86	51.97	48.03	54.71	45.29	Kiss et al. 2011						54.12																								45.88
HM124935	188	157	152	497	Arthrocladiella mougeotii	L. halimifolium	55.32	44.68	54.14	45.86	52.63	47.37	54.12	45.88	Kiss et al. 2011						54.91																								45.09
HM124934	190	157	152	499	Arthrocladiella mougeotii	L. halimifolium	57.89	42.11	54.14	45.86	51.97	48.03	54.91	45.09	Kiss et al. 2011						54.91																								45.09
HM124933	190	157	152	499	Arthrocladiella mougeotii	L. halimifolium	57.89	42.11	54.14	45.86	51.97	48.03	54.91	45.09	Kiss et al. 2011						54.91																								45.09
HM124932	190	157	152	499	Arthrocladiella mougeotii	L. halimifolium	57.89	42.11	54.14	45.86	51.97	48.03	54.91	45.09	Kiss et al. 2011						54.12																								45.88
HM124931	190	157	152	499	Arthrocladiella mougeotii	L. halimifolium	57.89	42.11	54.14	45.86	51.97	48.03	54.91	45.09	Kiss et al. 2011						54.12																								45.88
HM124930	190	157	152	499	Arthrocladiella mougeotii	L. halimifolium	57.89	42.11	54.14	45.86	51.97	48.03	54.91	45.09	Kiss et al. 2011						54.12																								45.88
HM124929	190	157	152	499	Arthrocladiella mougeotii	L. halimifolium	57.89	42.11	54.14	45.86	51.97	48.03	54.91	45.09	Kiss et al. 2011						54.91																								45.09
HM124928	190	157	152	499	Arthrocladiella mougeotii	L. halimifolium	57.89	42.11	54.14	45.86	51.97	48.03	54.91	45.09	Kiss et al. 2011						54.12																								45.88
HM124927	190	157	152	499	Arthrocladiella mougeotii	L. halimifolium	57.89	42.11	54.14	45.86	51.97	48.03	54.91	45.09	Kiss et al. 2011						54.91																								45.09
HM124926	188	157	152	497	Arthrocladiella mougeotii	L. halimifolium	55.32	44.68	54.14	45.86	52.63	47.37	54.12	45.88	Kiss et al. 2011						54.12																								45.88
HM124925	188	157	152	497	Arthrocladiella mougeotii	L. halimifolium	55.32	44.68	54.14	45.86	52.63	47.37	54.12	45.88	Kiss et al. 2011						54.12																								45.88
HM124924	190	157	152	499	Arthrocladiella mougeotii	L. halimifolium	57.89	42.11	54.14	45.86	51.97	48.03	54.91	45.09	Kiss et al. 2011						54.91																								45.09
HM124923	190	157	152	499	Arthrocladiella mougeotii	L. halimifolium	57.89	42.11	54.14	45.86	51.97	48.03	54.91	45.09	Kiss et al. 2011						54.91																								45.09
HM124922	190	157	152	499	Arthrocladiella mougeotii	L. halimifolium	57.89	42.11	54.14	45.86	51.97	48.03	54.91	45.09	Kiss et al. 2011						54.91																								45.09
HM124921	188	157	152	497	Arthrocladiella mougeotii	L. halimifolium	55.32	44.68	54.14	45.86	52.63	47.37	54.12	45.88	Kiss et al. 2011						54.12																								45.88
HM124920	188	157	152	497	Arthrocladiella mougeotii	L. halimifolium	55.32	44.68	54.14	45.86	52.63	47.37	54.12	45.88	Kiss et al. 2011						54.91																								45.09
HM124919	188	157	152	497	Arthrocladiella mougeotii	L. halimifolium	55.32	44.68	54.14	45.86	52.63	47.37	54.12	45.88	Kiss et al. 2011						54.91																								45.09
HM124918	190	157	152	499	Arthrocladiella mougeotii	L. halimifolium	57.89	42.11	54.14	45.86	51.97	48.03	54.91	45.09	Kiss et al. 2011						54.91																								45.09
HM124917	188	157	152	497	Arthrocladiella mougeotii	L. halimifolium	55.32	44.68	54.14	45.86	52.63	47.37	54.12	45.88	Kiss et al. 2011						54.12																								45.88
HM124916	190	157	152	499	Arthrocladiella mougeotii	L. halimifolium	57.89	42.11	54.14	45.86	51.97	48.03	54.91	45.09	Kiss et al. 2011						54.91																								45.09
HM124915	188	157	152	497	Arthrocladiella mougeotii	L. halimifolium	55.32	44.68	54.14	45.86	52.63	47.37	54.12	45.88	Kiss et al. 2011						54.91																								45.09
HM124914	188	157	152	497	Arthrocladiella mougeotii	L. halimifolium	55.32	44.68	54.14	45.86	52.63	47.37	54.12	45.88	Kiss et al. 2011						54.91																								45.09
HM124913	190	157	152	499	Arthrocladiella mougeotii	L. halimifolium	57.89	42.11	54.14	45.86	51.97	48.03	54.91	45.09	Kiss et al. 2011						54.91																								45.09
HM124912	190	157	152	499	Arthrocladiella mougeotii	L. halimifolium	57.89	42.11	54.14	45.86	51.97	48.03	54.91	45.09	Kiss et al. 2011						54.91																								45.09
HM124911	190	157	152	499	Arthrocladiella mougeotii	L. halimifolium	57.89	42.11	54.14	45.86	51.97	48.03	54.91	45.09	Kiss et al. 2011						55																								45
HM124910	188	157	152	497	Arthrocladiella mougeotii	L. halimifolium	55.32	44.68	54.14	45.86	52.63	47.37	54.12	45.88	Kiss et al. 2011						54.91																								45.09
HM124909	190	157	152	499	Arthrocladiella mougeotii	L. halimifolium	57.89	42.11	54.14	45.86	51.97	48.03	54.91	45.09	Kiss et al. 2011						54.91																								45.09
HM124908	190	157	152	499	Arthrocladiella mougeotii	L. halimifolium	57.89	42.11	54.14	45.86	51.97	48.03	54.91	45.09	Kiss et al. 2011						54.91																								45.09
HM124907	190	157	152	499	Arthrocladiella mougeotii	L. halimifolium	57.89	42.11	54.14	45.86	51.97	48.03	54.91	45.09	Kiss et al. 2011						54.91																								45.09
HM124906	188	157	152	497	Arthrocladiella mougeotii	L. halimifolium	55.32	44.68	54.14	45.86	52.63	47.37	54.12	45.88	Kiss et al. 2011						54.91																								45.09
HM124905	190	157	152	499	Arthrocladiella mougeotii	L. halimifolium	57.89	42.11	54.14	45.86	51.97	48.03	54.91	45.09	Kiss et al. 2011						54.91																								45.09
HM124904	190	157	152	499	Arthrocladiella mougeotii	L. halimifolium	57.89	42.11	54.14	45.86	51.97	48.03	54.91	45.09	Kiss et al. 2011						56.43																								43.57
HM124903	190	157	152	499	Arthrocladiella mougeotii	L. halimifolium	57.89	42.11	54.14	45.86	51.97	48.03	54.91	45.09	Kiss et al. 2011						54.91																								45.09
HM124902	190	157	152	499	Arthrocladiella mougeotii	L. halimifolium	57.89	42.11	54.14	45.86	51.97	48.03	54.91	45.09	Kiss et al. 2011						56.43																								43.57
HM124901	190	157	152	499	Arthrocladiella mougeotii	L. halimifolium	57.89	42.11	54.14	45.86	51.97	48.03	54.91	45.09	Kiss et al. 2011						56.43																								43.57
HM124900	190	157	153	500	Arthrocladiella mougeotii	L. halimifolium	57.89	42.11	54.14	45.86	52.29	47.71	55	45	Kiss et al. 2011						56.43																								43.57
HM124899	190	157	152	499	Arthrocladiella mougeotii	L. halimifolium	57.89	42.11	54.14	45.86	51.97	48.03	54.91	45.09	Kiss et al. 2011						56.43																								43.57
HM124898	190	157	152	499	Arthrocladiella mougeotii	L. halimifolium	57.89	42.11	54.14	45.86	51.97	48.03	54.91	45.09	Kiss et al. 2011						56.34																								43.66
HM124897	190	157	152	499	Arthrocladiella mougeotii	L. halimifolium	57.89	42.11	54.14	45.86	51.97	48.03	54.91	45.09	Kiss et al. 2011						56.43																								43.57
HM124896	190	157	152	499	Arthrocladiella mougeotii	L. halimifolium	57.89	42.11	54.14	45.86	51.97	48.03	54.91	45.09	Kiss et al. 2011						54.91																								45.09
HM124895	190	157	152	499	Arthrocladiella mougeotii	L. halimifolium	57.89	42.11	54.14	45.86	51.97	48.03	54.91	45.09	Kiss et al. 2011						54.91																								45.09
HM124894	190	157	152	499	Arthrocladiella mougeotii	L. halimifolium	57.89	42.11	54.14	45.86	51.97	48.03	54.91	45.09	Kiss et al. 2011						54.91																								45.09
GQ324146	189	157	153	498	Erysiphe akebiae	Akebia quinata	59.26	40.74	54.14	45.86	55.56	43.59	56.43	43.57	Park et al. 2010						54.91																								45.09
MH866692	190	157	152	499	Erysiphe alni	Lonicera sp.	57.89	42.11	54.14	45.86	51.97	48.03	54.91	45.09	Vu et al. 2019						54.91																								45.09
GQ324148	188	157	153	498	Erysiphe alphitoides	Quercus mongolica	58.51	41.49	54.14	45.86	56.21	43.79	56.43	43.57	Park et al. 2010						54.91																								45.09
GQ324143	188	157	153	498	E. alphitoides	Quercus sp.	59.04	40.96	54.14	45.86	55.56	44.44	56.43	43.57	Park et al. 2010						54.91																								45.09
GQ324142	188	157	153	498	E. alphitoides	Quercus sp.	58.51	41.49	54.14	45.86	56.21	43.79	56.43	43.57	Park et al. 2010						54.91																								45.09
GQ324141	188	157	153	498	E. alphitoides	Quercus sp.	58.51	41.49	54.14	45.86	56.21	43.79	56.43	43.57	Park et al. 2010						54.91																								45.09
HM124983	188	157	152	497	Erysiphe arcuata	Carpinus betulus	58.51	41.49	54.14	45.86	55.92	44.08	56.34	43.66	Kiss et al. 2011						54.91																								45.09
GU330001	188	157	153	498	Erysiphe australiana	Lagerstroemia indica	58.51	41.49	54.14	45.86	56.21	43.79	56.43	43.57	Park et al. 2010						54.77																								45.03
HM124959	190	157	152	499	Erysiphe berberidis	Berberis vulgaris	57.89	42.11	54.14	45.86	51.97	48.03	54.91	45.09	Kiss et al. 2011						54.05																								45.95
HM124958	190	157	152	499	E. berberidis	B. vulgaris	57.89	42.11	54.14	45.86	51.97	48.03	54.91	45.09	Kiss et al. 2011						55.62																								44.38
HM124957	190	157	152	499	E. berberidis	B. vulgaris	57.89	42.11	54.14	45.86	51.97	48.03	54.91	45.09	Kiss et al. 2011						54.71																								45.29
HM124997	190	157	152	499	E. berberidis	Mahonia aquifolium	57.89	42.11	54.14	45.86	51.97	48.03	54.91	45.09	Kiss et al. 2011						54.91																								45.09
HM124996	189	157	152	499	E. berberidis	M. aquifolium	58.2	41.8	54.14	45.86	51.97	48.03	54.91	45.09	Kiss et al. 2011						54.71																								45.29
HM124995	190	157	152	499	E. berberidis	M. aquifolium	58.51	41.49	54.14	45.86	51.97	48.03	54.91	45.09	Kiss et al. 2011						54.91																								45.09
HM124994	190	157	152	499	E. berberidis	M. aquifolium	57.89	42.11	54.14	45.86	51.97	48.03	54.91	45.09	Kiss et al. 2011						56.43																								43.57
HM124993	190	157	152	499	E. berberidis	M. aquifolium	58.51	41.49	54.14	45.86	51.97	48.03	54.91	45.09	Kiss et al. 2011						55																								45
HM124992	190	157	152	499	E. berberidis	M. aquifolium	57.89	42.11	54.14	45.86	51.97	48.03	54.91	45.09	Kiss et al. 2011						54.91																								45.09
HM124991	190	157	152	499	E. berberidis	M. aquifolium	58.51	41.49	54.14	45.86	51.97	48.03	54.91	45.09	Kiss et al. 2011						54.91																								45.09
AF035781	186	157	150	493	Erysiphe cichoracearum	Helianthus tuberosus	56.45	43.55	53.5	45.86	54	46	54.77	45.03	Kiss and Nakasone, 1998						54.91																								45.09
U82450	185	157	152	494	E. cichoracearum	Cucumis sp.	57.84	46.5	53.5	46.5	50	50	54.05	45.95	Kiss and Nakasone, 1998						54.91																								45.09
AF035782	189	157	152	498	E. cichoracearum	Artemisia absinthium	56.61	43.39	54.14	45.86	55.92	44.08	55.62	44.38	Kiss and Nakasone, 1998						54.91																								45.09
HM124971	190	157	152	499	Erysiphe convolvuli	Convolvulus arvensis	57.37	42.63	54.14	45.86	51.97	48.03	54.71	45.29	Kiss et al. 2011						54.91																								45.09
HM124980	190	157	152	499	Erysiphe cruciferarum	Alyssum calycinum	57.89	42.11	54.14	45.86	51.97	48.03	54.91	45.09	Kiss et al. 2011						54.91																								45.09
HM124979	190	157	152	499	E. cruciferarum	Alyssum calycinum	57.37	42.63	54.14	45.86	51.97	48.03	54.71	45.29	Kiss et al. 2011						54.91																								45.09
HM124973	190	157	152	499	E. cruciferarum	Alyssum calycinum	57.89	42.11	54.14	45.86	51.97	48.03	54.91	45.09	Kiss et al. 2011						56.43																								43.57
GQ324145	188	157	153	498	E. cruciferarum	Chelidonium majus var. asiaticum	58.51	41.49	54.14	45.86	56.21	43.79	56.43	43.57	Park et al. 2010						56.43																								43.57
HM124984	189	157	154	500	Erysiphe cynoglossi	Echium sp.	57.89	42.11	54.14	45.86	51.97	48.03	55	45	Kiss et al. 2011						56.43																								43.57
HM125030	190	157	152	499	Erysiphe depressa	Arctium lappa	57.89	42.11	54.14	45.86	51.97	48.03	54.91	45.09	Kiss et al. 2011						57.72																								42.28
HM125029	190	157	152	499	E. depressa	A. lappa	57.89	42.11	54.14	45.86	51.97	48.03	54.91	45.09	Kiss et al. 2011						54.91																								45.09
HM125028	190	157	152	499	E. depressa	A. lappa	57.89	42.11	54.14	45.86	51.97	48.03	54.91	45.09	Kiss et al. 2011						54.91																								45.09
HM125027	190	157	152	499	E. depressa	A. lappa	57.89	42.11	54.14	45.86	51.97	48.03	54.91	45.09	Kiss et al. 2011						56.43																								43.57
HM125026	190	157	152	499	E. depressa	A. lappa	57.89	42.11	54.14	45.86	51.97	48.03	54.91	45.09	Kiss et al. 2011						56.22																								43.78
HM125025	190	157	152	499	E. depressa	A. lappa	57.89	42.11	54.14	45.86	51.97	48.03	54.91	45.09	Kiss et al. 2011						54.71																								45.29
HM124986	190	157	152	499	Erysiphe euonymi	Euonymus europaeus	57.89	42.11	54.14	45.86	51.97	48.03	54.91	45.09	Kiss et al. 2011						56.43																								43.57
HM124985	190	157	152	499	Erysiphe euonymi	Euonymus europaeus	58.51	41.49	54.14	45.86	51.97	48.03	54.91	45.09	Kiss et al. 2011						56.43																								43.57
GQ324134	188	157	153	498	Erysiphe fraxini	Fraxinus rhynchophylla	58.51	41.49	54.14	45.86	56.21	43.79	56.43	43.57	Park et al. 2010						56.43																								43.57
GQ324125	188	157	153	498	Erysiphe glycines	Amphicarpaea edgeworthii var. trisperma	58.51	41.49	54.14	45.86	56.21	43.79	56.43	43.57	Park et al. 2010						56.63																								43.37
GQ324124	188	157	153	498	E. glycines	A. edgeworthii var. trisperma	58.51	41.49	54.14	45.86	56.21	43.79	56.43	43.57	Park et al. 2010						56.43																								43.57
GQ324061	186	157	153	499	E. glycines	A. edgeworthii var. trisperma	59.68	40.32	55.41	44.59	57.52	42.48	57.72	42.28	Park et al. 2010						56.43																								43.57
HM124977	190	157	152	499	Erysiphe heraclei	Daucus carota	57.89	42.11	54.14	45.86	51.97	48.03	54.91	45.09	Kiss et al. 2011						54.36																								45.64
HM124976	190	157	152	499	Erysiphe heraclei	Daucus carota	57.89	42.11	54.14	45.86	51.97	48.03	54.91	45.09	Kiss et al. 2011						54.07																								45.93
GQ324130	188	157	153	498	Erysiphe hommae	Elsholtzia ciliata	58.51	41.49	54.14	45.86	56.21	43.79	56.43	43.57	Park et al. 2010						54.36																								45.64
GQ324129	188	157	153	498	E. hommae	E. ciliata	58.51	41.49	54.14	45.86	55.56	44.44	56.22	43.78	Park et al. 2010						54.77																								45.23
GQ324092	186	157	152	499	E. hommae	E. ciliata	56.99	43.01	54.14	45.86	51.97	48.03	54.71	45.29	Park et al. 2010						55																								45
GQ324127	188	157	153	498	Erysiphe indigoferae	Cassia nomame	58.51	41.49	54.14	45.86	56.21	43.79	56.43	43.57	Park et al. 2010						55																								45
GQ324126	188	157	153	498	Erysiphe indigoferae	Indigofera kirilowii	59.04	40.96	54.14	45.86	55.56	44.44	56.43	43.57	Park et al. 2010						55																								45
GU330002	188	157	153	498	Erysiphe ligustri	Ligustrum obtusifolium	58.51	41.49	54.14	45.86	56.21	43.79	56.43	43.57	Park et al. 2010						55																								45
GQ324135	188	157	153	498	Erysiphe ligustri	Ligustrum obtusifolium	59.04	40.96	54.14	45.86	56.21	43.79	56.63	43.37	Park et al. 2010						55																								45
GQ324144	188	157	153	498	Erysiphe necator	Vitis flexuosa	58.51	41.49	54.14	45.86	56.21	43.79	56.43	43.57	Park et al. 2010						55																								45
GQ324149	188	157	153	498	E. necator	Vitis vinifera	58.51	41.49	54.14	45.86	56.21	43.79	56.43	43.57	Park et al. 2010						55																								45
HM125017	186	157	150	493	E. necator	Vitis riparia	54.84	45.16	54.14	45.86	54	46	54.36	45.64	Kiss et al. 2011						55																								45
HM125016	185	157	150	492	E. necator	Vitis riparia	54.59	45.41	54.14	45.86	53.33	46.67	54.07	45.93	Kiss et al. 2011						54.36																								45.64
HM125015	186	157	150	493	E. necator	Vitis riparia	54.84	45.16	54.14	45.86	54	46	54.36	45.64	Kiss et al. 2011						55																								45
HM125018	186	157	150	493	Uncinula necator (*)	Vitis sp.	55.91	44.09	54.14	45.86	54	46	54.77	45.23	Kiss et al. 2011						55																								45
JN417766	189	157	154	500	Erysiphe necator	Vitis sp.	58.2	41.8	54.14	45.86	51.95	48.05	55	45	Pintye et al. 2012						54.71																								45.29
JN417765	189	157	154	500	E. necator	Vitis sp.	58.2	41.8	54.14	45.86	51.95	48.05	55	45	Pintye et al. 2012						54.56																								45.44
JN417764	189	157	154	500	E. necator	Vitis sp.	58.2	41.8	54.14	45.86	51.95	48.05	55	45	Pintye et al. 2012						54.91																								45.09
JN417763	189	157	154	500	E. necator	Vitis sp.	58.2	41.8	54.14	45.86	51.95	48.05	55	45	Pintye et al. 2012						54.91																								45.09
JN417762	189	157	154	500	E. necator	Vitis sp.	58.2	41.8	54.14	45.86	51.95	48.05	55	45	Pintye et al. 2012						54.56																								45.44
JN417761	189	157	154	500	E. necator	Vitis sp.	58.2	41.8	54.14	45.86	51.95	48.05	55	45	Pintye et al. 2012						54.91																								45.09
JN417760	189	157	154	500	E. necator	Vitis sp.	58.2	41.8	54.14	45.86	51.95	48.05	55	45	Pintye et al. 2012						54.91																								45.09
JN417759	189	157	154	500	E. necator	Vitis sp.	58.2	41.8	54.14	45.86	51.95	48.05	55	45	Pintye et al. 2012						54.91																								45.09
JN417758	186	157	150	493	E. necator	Vitis sp.	54.84	45.16	54.14	45.86	54	46	54.36	45.64	Pintye et al. 2012						54.36																								45.64
JN417757	189	157	154	500	E. necator	Vitis sp.	58.2	41.8	54.14	45.86	51.95	48.05	55	45	Pintye et al. 2012						54.36																								45.64
JN417756	189	157	154	500	E. necator	Vitis sp.	58.2	41.8	54.14	45.86	51.95	48.05	55	45	Pintye et al. 2012						54.36																								45.64
JN417755	190	157	152	499	E. necator	Vitis sp.	57.89	42.11	54.14	45.86	51.32	48.68	54.71	45.29	Pintye et al. 2012						54.91																								45.09
JN417754	186	157	150	493	E. necator	Vitis sp.	55.38	44.62	54.14	45.86	54	46	54.56	45.44	Pintye et al. 2012						54.91																								45.09
JN417753	190	157	152	499	E. necator	Vitis sp.	57.89	42.11	54.14	45.86	51.97	48.03	54.91	45.09	Pintye et al. 2012						54.71																								45.29
JN417752	190	157	152	499	E. necator	Vitis sp.	57.89	42.11	54.14	45.86	51.97	48.03	54.91	45.09	Pintye et al. 2012						54.91																								45.09
JN417751	186	157	150	493	E. necator	Vitis sp.	55.38	44.62	54.14	45.86	54	46	54.56	45.44	Pintye et al. 2012						54.91																								45.09
JN417750	190	157	152	499	E. necator	Vitis sp.	57.89	42.11	54.14	45.86	51.97	48.03	54.91	45.09	Pintye et al. 2012						56.34																								43.66
JN417749	190	157	152	499	E. necator	Vitis sp.	57.89	42.11	54.14	45.86	51.97	48.03	54.91	45.09	Pintye et al. 2012						54.53																								45.47
JN417748	190	157	152	499	E. necator	Vitis sp.	57.89	42.11	54.14	45.86	51.97	48.03	54.91	45.09	Pintye et al. 2012						54.91																								45.09
JN417747	186	157	150	493	E. necator	Vitis sp.	54.84	45.16	54.14	45.86	54	46	54.36	45.64	Pintye et al. 2012						54.36																								45.64
JN417746	186	157	150	493	E. necator	Vitis sp.	54.84	45.16	54.14	45.86	54	46	54.36	45.64	Pintye et al. 2012						54.56																								45.44
JN417745	186	157	152	493	E. necator	Vitis sp.	54.84	45.16	54.14	45.86	54	46	54.36	45.64	Pintye et al. 2012						54.91																								45.09
JN417744	190	157	152	499	E. necator	Vitis sp.	57.89	42.11	54.14	45.86	51.97	48.03	54.91	45.09	Pintye et al. 2012						54.91																								45.09
JN417743	190	157	152	499	E. necator	Vitis sp.	57.89	42.11	54.14	45.86	51.97	48.03	54.91	45.09	Pintye et al. 2012						54.71																								45.29
JN417742	190	157	152	499	E. necator	Vitis sp.	57.37	42.63	54.14	45.86	51.97	48.03	54.71	45.29	Pintye et al. 2012						54.71																								45.29
JN417741	190	157	152	499	E. necator	Vitis sp.	57.37	42.63	54.14	45.86	52.63	47.37	54.91	45.09	Pintye et al. 2012						54.56																								45.44
JN417740	190	157	152	499	E. necator	Vitis sp.	57.37	42.63	54.14	45.86	52.63	47.37	54.91	45.09	Pintye et al. 2012						54.91																								45.09
JN417739	188	157	152	497	E. necator	Vitis sp.	58.51	41.49	54.14	45.86	55.92	44.08	56.34	43.66	Pintye et al. 2012						54.91																								45.09
JN417738	188	157	152	497	E. necator	Vitis sp.	55.32	44.68	54.14	45.86	53.95	46.05	54.53	45.47	Pintye et al. 2012						54.36																								45.64
JN417737	190	157	152	499	E. necator	Vitis sp.	57.89	42.11	54.14	45.86	51.97	48.03	54.91	45.09	Pintye et al. 2012						54.36																								45.64
JN417736	186	157	150	493	E. necator	Vitis sp.	54.84	45.16	54.14	45.86	54	46	54.36	45.64	Pintye et al. 2012						54.91																								45.09
JN417735	186	157	150	493	E. necator	Vitis sp.	55.38	44.62	54.14	45.86	54	46	54.56	45.44	Pintye et al. 2012						54.36																								45.64
JN417734	190	157	152	499	E. necator	Vitis sp.	57.89	42.11	54.14	45.86	51.97	48.03	54.91	45.09	Pintye et al. 2012						54.56																								45.44
JN417733	190	157	152	499	E. necator	Vitis sp.	57.37	42.63	54.14	45.86	52.63	47.37	54.91	45.09	Pintye et al. 2012						54.71																								45.29
JN417732	190	157	152	499	E. necator	Vitis sp.	57.37	42.63	54.14	45.86	51.97	48.03	54.71	45.29	Pintye et al. 2012						54.91																								45.09
JN417731	190	157	152	499	E. necator	Vitis sp.	57.37	42.63	54.14	45.86	51.97	48.03	54.71	45.29	Pintye et al. 2012						54.56																								45.44
JN417730	186	157	150	493	E. necator	Vitis sp.	55.38	44.62	54.14	45.86	54	46	54.56	45.44	Pintye et al. 2012						54.36																								45.64
JN417729	190	157	152	499	E. necator	Vitis sp.	57.89	42.11	54.14	45.86	51.97	48.03	54.91	45.09	Pintye et al. 2012						54.91																								45.09
JN417728	190	157	152	499	E. necator	Vitis sp.	57.89	42.11	54.14	45.86	51.97	48.03	54.91	45.09	Pintye et al. 2012						54.71																								45.29
JN417727	186	157	150	493	E. necator	Vitis sp.	54.84	45.16	54.14	45.86	54	46	54.36	45.64	Pintye et al. 2012						54.91																								45.09
JN417726	186	157	150	493	E. necator	Vitis sp.	54.84	45.16	54.14	45.86	54	46	54.36	45.64	Pintye et al. 2012						54.91																								45.09
JN417725	190	157	152	499	E. necator	Vitis sp.	57.89	42.11	54.14	45.86	51.97	48.03	54.91	45.09	Pintye et al. 2012						54.91																								45.09
JN417724	186	157	150	493	E. necator	Vitis sp.	54.84	45.16	54.14	45.86	54	46	54.36	45.64	Pintye et al. 2012						54.91																								45.09
JN417723	186	157	150	493	E. necator	Vitis sp.	55.38	44.62	54.14	45.86	54	46	54.56	45.44	Pintye et al. 2012						54.91																								45.09
JN417722	190	157	152	499	E. necator	Vitis sp.	57.37	42.63	54.14	45.86	51.97	48.03	54.71	45.29	Pintye et al. 2012						55.11																								44.89
JN417721	190	157	152	499	E. necator	Vitis sp.	57.89	42.11	54.14	45.86	51.97	48.03	54.91	45.09	Pintye et al. 2012						54.91																								45.09
JN417720	186	157	150	493	E. necator	Vitis sp.	55.38	44.62	54.14	45.86	54	46	54.56	45.44	Pintye et al. 2012						55.11																								44.89
JN417719	186	157	150	493	E. necator	Vitis sp.	54.84	45.16	54.14	45.86	54	46	54.36	45.64	Pintye et al. 2012						55.08																								44.92
JN417718	190	157	152	499	E. necator	Vitis sp.	57.89	42.11	54.14	45.86	51.97	48.03	54.91	45.09	Pintye et al. 2012						55.42																								44.58
JN417717	190	157	152	499	E. necator	Vitis sp.	57.37	42.63	54.14	45.86	51.97	48.03	54.71	45.29	Pintye et al. 2012						58.32																								41.68
JN417716	190	157	152	499	E. necator	Vitis sp.	57.89	42.11	54.14	45.86	51.97	48.03	54.91	45.09	Pintye et al. 2012						56.22																								43.78
JN417715	190	157	152	499	E. necator	Vitis sp.	57.89	42.11	54.14	45.86	51.97	48.03	54.91	45.09	Pintye et al. 2012						54.91																								45.09
JN417714	190	157	152	499	E. necator	Vitis sp.	57.89	42.11	54.14	45.86	51.97	48.03	54.91	45.09	Pintye et al. 2012						54.91																								45.09
JN417713	190	157	152	499	E. necator	Vitis sp.	57.89	42.11	54.14	45.86	51.97	48.03	54.91	45.09	Pintye et al. 2012						54.71																								45.29
JN417712	190	157	152	499	E. necator	Vitis sp.	57.89	42.11	54.14	45.86	51.97	48.03	54.91	45.09	Pintye et al. 2012						54.91																								45.09
JN417711	190	157	152	499	E. necator	Vitis sp.	57.89	42.11	54.14	45.86	52.63	47.37	55.11	44.89	Pintye et al. 2012						54.91																								45.09
JN417710	190	157	152	499	E. necator	Vitis sp.	57.89	42.11	54.14	45.86	51.97	48.03	54.91	45.09	Pintye et al. 2012						54.91																								45.09
GQ324096	186	157	152	499	Erysiphe paeoniae	Paeonia lactiflora var. hortensis	58.06	41.94	54.14	45.86	51.97	48.03	55.11	44.89	Park et al. 2010						54.91																								45.09
AF126818	186	157	149	492	Erysiphe penicillata	Platanus occidentalis leaves	56.45	43.55	54.78	45.22	53.69	46.31	55.08	44.92	Sullivan and White, 2000						56.43																								43.57
GQ324119	190	157	151	498	Erysiphe pileae	Pilea mongolica	57.89	42.11	53.5	46.5	54.3	45.7	55.42	44.58	Park et al. 2010						56.43																								43.57
DQ490758	189	157	153	499	Erysiphe pisi	Vigna sesquipedalis	59.79	40.21	56.05	43.95	58.82	41.18	58.32	41.68	Liang et al. 2007						54.91																								45.09
GQ324131	188	157	153	498	Erysiphe plectranthi	Plectranthus japonicus	58.51	41.49	54.14	45.86	55.56	44.44	56.22	43.78	Park et al. 2010						57.72																								42.28
HM124999	190	157	152	499	Erysiphe polygoni	Plantago lanceolata	57.89	42.11	54.14	45.86	51.97	48.03	54.91	45.09	Kiss et al. 2011						55.11																								44.89
HM124998	190	157	152	499	E. polygoni	Polygonum aviculare	57.89	42.11	54.14	45.86	51.97	48.03	54.91	45.09	Kiss et al. 2011						55.42																								44.58
DQ490766	190	157	152	499	E. polygoni	Polygonum aviculare	57.37	42.63	54.14	45.86	51.97	48.03	54.71	45.29	Liang et al. 2007						54.91																								45.09
HM125005	190	157	152	499	E. polygoni	Rumex acetosa	57.89	42.11	54.14	45.86	51.97	48.03	54.91	45.09	Kiss et al. 2011						56.43																								43.57
HM125004	190	157	152	499	E. polygoni	R. acetosa	57.89	42.11	54.14	45.86	51.97	48.03	54.91	45.09	Kiss et al. 2011						54.71																								45.29
HM125003	190	157	152	499	E. polygoni	R. acetosa	57.89	42.11	54.14	45.86	51.97	48.03	54.91	45.09	Kiss et al. 2011						54.91																								45.09
HM125002	190	157	152	499	E. polygoni	R. acetosa	57.89	42.11	54.14	45.86	51.97	48.03	54.91	45.09	Kiss et al. 2011						54.91																								45.09
GQ324137	188	157	153	498	Erysiphe pseudolonicerae	Cocculus trilobus	58.51	41.49	54.14	45.86	56.21	43.79	56.43	43.57	Park et al. 2010						54.12																								45.88
GQ324136	188	157	153	498	Erysiphe pseudolonicerae	Cocculus trilobus	58.51	41.49	54.14	45.86	56.21	43.79	56.43	43.57	Park et al. 2010						54.91																								45.09
GQ324095	186	157	152	499	Erysiphe ranunculi	Clematis apiifolia	57.53	42.47	54.14	45.86	51.97	48.03	54.91	45.09	Park et al. 2010						54.91																								45.09
GQ324065	186	157	153	499	Erysiphe ranunculi var. aquilegiae	Aquilegia buergeriana var. oxysepala	59.68	40.32	55.41	44.59	57.52	42.48	57.72	42.28	Park et al. 2010						54.91																								45.09
GQ324093	186	157	152	499	Erysiphe sedi	Sedum kamtschaticum	58.06	41.94	54.14	45.86	51.97	48.03	55.11	44.89	Park et al. 2010						56.34																								43.66
GQ324118	186	157	151	498	E. sedi	Sedum sarmentosum	57.53	42.47	53.5	46.5	54.3	45.7	55.42	44.58	Park et al. 2010						54.71																								45.29
GQ324094	186	157	153	499	E. sedi	Sedum sarmentosum	57.53	42.47	54.14	45.86	51.97	48.03	54.91	45.09	Park et al. 2010						54.71																								45.29
GQ324133	188	157	153	498	E. sedi	Sedum verticillatum	59.04	40.96	54.14	45.86	55.56	44.44	56.43	43.57	Park et al. 2010						54.71																								45.29
HM125001	190	157	152	499	Erysiphe sordida	Plantago major	57.37	42.63	54.14	45.86	51.97	48.03	54.71	45.29	Kiss et al. 2011						54.71																								45.29
HM125000	190	157	152	499	E. sordida	P. major	57.89	42.11	54.14	45.86	51.97	48.03	54.91	45.09	Kiss et al. 2011						54.71																								45.29
DQ490765	190	157	152	499	E. sordida	P. major	57.89	42.11	54.14	45.86	51.97	48.03	54.91	45.09	Liang et al. 2007						54.91																								45.09
U82451	188	157	152	497	E. sordida	Plantago sp.	55.32	44.68	54.14	45.86	52.63	47.37	54.12	45.88	Kiss and Nakasone, 1998						56.43																								43.57
HM124990	190	157	152	499	Erysiphe sp.	Ligustrum vulgare	57.89	42.11	54.14	45.86	51.97	48.03	54.91	45.09	Kiss et al. 2011						56.43																								43.57
HM124989	190	157	152	499	Erysiphe sp.	L. vulgare	58.51	41.49	54.14	45.86	51.97	48.03	54.91	45.09	Kiss et al. 2011						56.43																								43.57
HM124988	190	157	152	499	Erysiphe sp.	L. vulgare	57.89	42.11	54.14	45.86	51.97	48.03	54.91	45.09	Kiss et al. 2011						56.43																								43.57
DQ490769	188	157	152	497	Erysiphe trifolii	Robinia pseudoacacia	58.51	41.49	54.14	45.86	55.92	44.08	56.34	43.66	Liang et al. 2007						56.43																								43.57
HM125022	190	157	152	499	E. trifolii	Trifolium pratense	57.37	42.63	54.14	45.86	51.97	48.03	54.71	45.29	Kiss et al. 2011						56.43																								43.57
HM125021	190	157	152	499	E. trifolii	T. pratense	57.37	42.63	54.14	45.86	51.97	48.03	54.71	45.29	Kiss et al. 2011						54.91																								45.09
HM125020	190	157	152	499	E. trifolii	T. pratense	57.37	42.63	54.14	45.86	51.97	48.03	54.71	45.29	Kiss et al. 2011						54.91																								45.09
HM125019	190	157	152	499	E. trifolii	T. pratense	57.37	42.63	54.14	45.86	51.97	48.03	54.71	45.29	Kiss et al. 2011						54.91																								45.09
HM125024	190	157	152	499	E. trifolii	Trifolium repens	57.37	42.63	54.14	45.86	51.97	48.03	54.71	45.29	Kiss et al. 2011						55.02																								44.98
HM125023	190	157	152	499	E. trifolii	Trifolium sp.	57.89	42.11	54.14	45.86	51.97	48.03	54.91	45.09	Kiss et al. 2011						55.02																								44.98
GQ324140	188	157	153	498	Erysiphe vanbruntiana	Sambucus williamsii var. coreana	58.51	41.49	54.14	45.86	56.21	43.79	56.43	43.57	Park et al. 2010						55.02																								44.98
GQ324139	188	157	153	498	Erysiphe verniciferae	Rhus verniciflua	58.51	41.49	54.14	45.86	56.21	43.79	56.43	43.57	Park et al. 2010						55.02																								44.98
GQ324138	188	157	153	498	Erysiphe verniciferae	Cotinus coggygria	58.51	41.49	54.14	45.86	56.21	43.79	56.43	43.57	Park et al. 2010						56.43																								43.57
GQ324147	188	157	153	498	Erysiphe verniciferae	Cotinus coggygria	58.51	41.49	54.14	45.86	56.21	43.79	56.43	43.57	Park et al. 2010						55.42																								44.58
GQ324128	188	157	153	498	Erysiphe viciae-unijugae	Vicia sp.	58.51	41.49	54.14	45.86	56.21	43.79	56.43	43.57	Park et al. 2010						55.42																								44.58
GQ324123	188	157	153	498	Golovinomyces artemisiae	Artemisia princeps var. orientalis	58.51	41.49	54.14	45.86	56.21	43.79	56.43	43.57	Park et al. 2010						55.42																								44.58
HM124956	190	157	152	499	Golovinomyces cichoracearum	Lactuca sp.	57.89	42.11	54.14	45.86	51.97	48.03	54.91	45.09	Kiss et al. 2011						55.42																								44.58
HM124982	190	157	152	499	Golovinomyces cichoracearum	Lactuca sp.	57.89	42.11	54.14	45.86	51.97	48.03	54.91	45.09	Kiss et al. 2011						55.42																								44.58
HM124981	190	157	152	499	Golovinomyces cichoracearum	Lactuca sp.	57.89	42.11	54.14	45.86	51.97	48.03	54.91	45.09	Kiss et al. 2011						55.42																								44.58
HM125009	190	157	151	498	Golovinomyces cichoracearum	Rudbeckia sp.	56.84	43.16	53.5	46.5	51.97	48.03	55.02	44.98	Kiss et al. 2011						55.42																								44.58
HM125008	190	157	151	498	Golovinomyces cichoracearum	Rudbeckia sp.	56.84	43.16	53.5	46.5	54.3	45.7	55.02	44.98	Kiss et al. 2011						55.02																								44.98
HM125007	190	157	151	498	Golovinomyces cichoracearum	Rudbeckia sp.	56.84	43.16	53.5	46.5	54.3	45.7	55.02	44.98	Kiss et al. 2011						55.42																								44.58
HM125006	190	157	151	498	Golovinomyces cichoracearum	Rudbeckia sp.	56.84	43.16	53.5	46.5	54.3	45.7	55.02	44.98	Kiss et al. 2011						55.42																								44.58
GQ324122	188	157	153	498	Golovinomyces cichoracearum	Achillea sibirica	59.04	40.96	54.14	45.86	55.56	44.44	56.43	43.57	Park et al. 2010						54.51																								45.49
GQ324120	186	157	151	498	Golovinomyces cichoracearum	Rudbekia laciniata var. hortensis	57.53	42.47	53.5	46.5	54.3	45.7	55.42	44.58	Park et al. 2010						55.11																								44.89
GQ324117	186	157	151	498	Golovinomyces cichoracearum	Aster pilosus	57.53	42.47	53.5	46.5	54.3	45.7	55.42	44.58	Park et al. 2010						54.91																								45.09
GQ324116	186	157	151	498	Golovinomyces cichoracearum	Centaurea cyanus	57.53	42.47	53.5	46.5	54.3	45.7	55.42	44.58	Park et al. 2010						54.71																								45.29
GQ324115	186	157	151	498	Golovinomyces artemisiae	Artemisia princeps var. orientalis	57.53	42.47	53.5	46.5	54.3	45.7	55.42	44.58	Park et al. 2010						54.71																								45.29
GQ324114	186	157	151	498	Golovinomyces cichoracearum	Eupatorium chinense simplicifolium	57.53	42.47	53.5	46.5	54.3	45.7	55.42	44.58	Park et al. 2010						54.51																								45.49
GQ324113	186	157	151	498	Golovinomyces cichoracearum	Rudbekia laciniata var. hortensis	57.53	42.47	53.5	46.5	54.3	45.7	55.42	44.58	Park et al. 2010						54.51																								45.49
GQ324112	186	157	151	498	Golovinomyces cichoracearum	Rudbekia laciniata var. hortensis	57.53	42.47	53.5	46.5	54.3	45.7	55.42	44.58	Park et al. 2010						57.72																								42.28
GQ324111	186	157	151	498	Golovinomyces cichoracearum	Ambrosia artemisiifolia var. elatior	56.45	43.55	53.5	46.5	54.3	45.7	55.02	44.98	Park et al. 2010						57.72																								42.28
GQ324110	186	157	151	498	Golovinomyces cichoracearum	Ambrosia artemisiifolia var. elatior	57.53	42.47	53.5	46.5	54.3	45.7	55.42	44.58	Park et al. 2010						57.72																								42.28
GQ324109	186	157	151	498	Golovinomyces cichoracearum	Ambrosia artemisiifolia var. elatior	57.53	42.47	53.5	46.5	54.3	45.7	55.42	44.58	Park et al. 2010						55.62																								44.38
GQ324100	186	157	152	499	Golovinomyces rubiae	Rubia akane	56.99	43.01	54.14	45.86	51.32	48.68	54.51	45.49	Park et al. 2010						55.42																								44.58
GQ324098	186	157	152	499	Golovinomyces sordidus	Plantago asiatica	58.06	41.94	54.14	45.86	51.97	48.03	55.11	44.89	Park et al. 2010						54.71																								45.29
GQ324097	186	157	152	499	Golovinomyces sordidus	Plantago asiatica	57.53	42.47	54.14	45.86	51.97	48.03	54.91	45.09	Park et al. 2010						54.71																								45.29
GQ324091	186	157	152	499	Golovinomyces artemisiae	Artemisia princeps var. orientalis	56.99	43.01	54.14	45.86	51.97	48.03	54.71	45.29	Park et al. 2010						54.71																								45.29
GQ324090	186	157	152	499	Golovinomyces artemisiae	Artemisia lavandulaefolia	56.99	43.01	54.14	45.86	51.97	48.03	54.71	45.29	Park et al. 2010						57.72																								42.28
GQ324089	186	157	152	499	Golovinomyces artemisiae	Artemisia kodzumii	56.99	43.01	54.14	45.86	51.32	48.68	54.51	45.49	Park et al. 2010						55.62																								44.38
GQ324088	186	157	152	499	Golovinomyces artemisiae	Artemisia feddei	56.99	43.01	54.14	45.86	51.32	48.68	54.51	45.49	Park et al. 2010						54.91																								45.09
GQ324030	186	157	153	499	Golovinomyces artemisiae	Artemisia princeps var. orientalis	59.68	40.32	55.41	44.59	57.52	42.48	57.72	42.28	Park et al. 2010						54.12																								45.88
GQ324066	186	157	153	499	Golovinomyces sordidus	Plantago asiatica	59.68	40.32	55.41	44.59	57.52	42.48	57.72	42.28	Park et al. 2010						55.94																								44.06
DQ490751	189	157	153	499	Golovinomyces cichoracearum	Erygeron elongatus	59.79	40.21	55.41	44.59	57.52	42.48	57.72	42.28	Liang et al. 2007						57.72																								42.28
GU329998	186	157	151	498	Golovinomyces cichoracearum	Zinnia elegans	57.53	42.47	53.5	46.5	54.97	45.03	55.62	44.38	Park et al. 2010						57.72																								42.28
GU329997	186	157	151	498	Golovinomyces cichoracearum	Zinnia elegans	57.53	42.47	53.5	46.5	54.3	45.7	55.42	44.58	Park et al. 2010						57.72																								42.28
AY663824	190	157	152	499	Golovinomyces orontii	Aster salignus	57.37	42.63	54.14	45.86	51.97	48.03	54.71	45.29	Szentivanyi et al. 2005						54.91																								45.09
AY663823	190	157	152	499	Golovinomyces cichoracearum	Aster salignus	57.37	42.63	54.14	45.86	51.97	48.03	54.71	45.29	Szentivanyi et al. 2005						55.31																								44.69
HM124978	190	157	152	499	Neoerysiphe galeopsidis	Lamium sp.	57.37	42.63	54.14	45.86	51.97	48.03	54.71	45.29	Kiss et al. 2011						55.31																								44.69
GQ324042	186	157	153	499	Oidium sp. (cf. Podosphaera)	Calendula arvensis	59.68	40.32	55.41	44.59	57.52	42.48	57.72	42.28	Park et al. 2010						55.31																								44.69
DQ490767	190	157	151	498	Oidium sp.	Castanopsis sp.	57.89	42.11	53.5	46.5	54.97	45.03	55.62	44.38	Liang et al. 2007						54.91																								45.09
AF035783	190	157	152	499	Oidium sp.	Catha edulis	57.89	42.11	54.14	45.86	51.97	48.03	54.91	45.09	Kiss and Nakasone, 1998						54.91																								45.09
HM124972	188	157	152	497	Oidium sp.	Chelidonium majus	55.32	44.68	54.14	45.86	52.63	47.37	54.12	45.88	Kiss et al. 2011						57.72																								42.28
DQ490768	188	157	152	497	Oidium sp.	Euonymus japonicus	58.51	41.49	53.5	46.5	55.26	44.74	55.94	44.06	Liang et al. 2007						57.72																								42.28
GQ324080	186	157	153	499	Oidium sp. (cf. Podosphaera)	Hibiscus mutabilis	59.68	40.32	55.41	44.59	57.52	42.48	57.72	42.28	Park et al. 2010						57.92																								42.08
GQ324081	186	157	153	499	Oidium sp. (cf. Podosphaera)	Mazus miquelii	59.68	40.32	55.41	44.59	57.52	42.48	57.72	42.28	Park et al. 2010						57.72																								42.28
GQ324068	186	157	153	499	Oidium sp. (cf. Podosphaera)	Mazus pumilus	59.68	40.32	55.41	44.59	57.52	42.48	57.72	42.28	Park et al. 2010						54.98																								45.02
HM124987	190	157	152	499	Oidium sp.	Schinus molle	58.51	41.49	54.14	45.86	51.97	48.03	54.91	45.09	Kiss et al. 2011						56.88																								43.12
GQ324105	186	157	152	499	Phyllactinia ailanthi	Ailanthus altissima	57.53	42.47	54.14	45.86	53.29	46.71	55.31	44.69	Park et al. 2010						57.72																								42.28
GQ324102	186	157	152	499	P. ailanthi	A. altissima	57.53	42.47	54.14	45.86	53.29	46.71	55.31	44.69	Park et al. 2010						57.92																								42.08
GQ324101	186	157	152	499	P. ailanthi	A. altissima	57.53	42.47	54.14	45.86	53.29	46.71	55.31	44.69	Park et al. 2010						57.52																								42.48
DQ490764	190	157	152	499	Phyllactinia fraxini	Fraxinus excelsior	57.89	42.11	54.14	45.86	51.97	48.03	54.91	45.09	Liang et al. 2007						57.72																								42.28
GQ324103	186	157	152	499	Phyllactinia salmonii	Paulownia coreana	57.53	42.47	54.14	45.86	51.97	48.03	54.91	45.09	Park et al. 2010						57.52																								42.48
GQ324058	186	157	153	499	Podosphaera balsaminae	Impatiens balsamina	59.68	40.32	55.41	44.59	57.52	42.48	57.72	42.28	Park et al. 2010						57.72																								42.28
GQ324056	186	157	153	499	Podosphaera balsaminae	Impatiens balsamina	59.68	40.32	55.41	44.59	57.52	42.48	57.72	42.28	Park et al. 2010						57.52																								42.28
GQ324057	186	157	153	499	Podosphaera balsaminae	Impatiens nolitangere	60.75	39.25	55.41	44.59	56.86	43.14	57.92	42.08	Park et al. 2010						57.92																								42.08
GU329995	186	157	153	499	Podosphaera euphorbiae	Euphorbia jolkini	59.68	40.32	55.41	44.59	57.52	42.48	57.72	42.28	Park et al. 2010						57.52																								42.48
DQ490763	191	157	154	502	Podosphaera ferruginea	Sanguisorba officinalis	57.59	42.41	54.14	45.86	52.6	47.4	54.98	45.02	Liang et al. 2007						57.92																								42.08
U82449	186	157	151	494	Podosphaera fulginea	Cucurbita pepo	60.22	39.78	53.5	46.5	56.29	43.71	56.88	43.12	Kiss and Nakasone, 1998						57.72																								42.28
GQ324047	186	157	153	499	Podosphaera fusca	Adenocaulon himalaicum	59.68	40.32	55.41	44.59	57.52	42.48	57.72	42.28	Park et al. 2010						57.72																								42.28
DQ490747	189	157	153	499	P. fusca	Arctium lappa	59.79	40.21	55.41	44.59	57.52	42.48	57.92	42.08	Liang et al. 2007						57.72																								42.28
GQ324085	186	157	153	499	P. fusca	Arctium lappa	59.14	40.86	55.41	44.59	57.52	42.48	57.52	42.48	Park et al. 2010						57.72																								42.28
GQ324043	186	157	153	499	P. fusca	Aster koraiensis	59.68	40.32	55.41	44.59	57.52	42.48	57.72	42.28	Park et al. 2010						57.72																								42.28
GQ324045	186	157	153	499	P. fusca	Aster scaber	59.68	40.32	55.41	44.59	57.52	42.48	57.52	42.48	Park et al. 2010						57.72																								42.28
GQ324046	186	157	153	499	P. fusca	Aster tataricus	59.68	40.32	55.41	44.59	57.52	42.48	57.72	42.28	Park et al. 2010						57.72																								42.28
GQ324048	186	157	153	499	P. fusca	Bidens bipinnata	59.68	40.32	55.41	44.59	57.52	42.48	57.52	42.28	Park et al. 2010						57.52																								42.48
GQ324035	186	157	153	499	P. fusca	Bidens frondosa	60.75	39.25	55.41	44.59	56.86	43.14	57.92	42.08	Park et al. 2010						57.72																								42.28
GQ324074	186	157	153	499	P. fusca	Bidens frondosa	59.68	40.32	55.41	44.59	56.86	43.14	57.52	42.48	Park et al. 2010						57.72																								42.28
GQ324039	186	157	153	499	P. fusca	Breea segeta	59.68	40.32	55.41	44.59	58.17	41.83	57.92	42.08	Park et al. 2010						57.72																								42.28
GQ324076	186	157	153	499	P. fusca	Carpesium divaricatum	59.68	40.32	55.41	44.59	57.52	42.48	57.72	42.28	Park et al. 2010						57.72																								42.28
GQ324038	186	157	153	499	P. fusca	Carpesium macrocephalum	59.68	40.32	55.41	44.59	57.52	42.48	57.72	42.28	Park et al. 2010						57.72																								42.28
GQ324084	186	157	153	499	P. fusca	Chrysanthemum burbankii	59.68	40.32	55.41	44.59	57.52	42.48	57.72	42.28	Park et al. 2010						57.31																								42.69
GQ324032	186	157	153	499	P. fusca	Cirsium pendulum	59.68	40.32	55.41	44.59	57.52	42.48	57.72	42.28	Park et al. 2010						57.72																								42.28
GQ324079	186	157	153	499	P. fusca	Clinopodium micranthum	59.68	40.32	55.41	44.59	57.52	42.48	57.72	42.28	Park et al. 2010						57.72																								42.28
GQ324031	186	157	153	499	P. fusca	Coreopsis lanceolata	59.68	40.32	55.41	44.59	57.52	42.48	57.72	42.28	Park et al. 2010						57.72																								42.28
GQ324086	186	157	153	499	P. fusca	Cosmos bipinnatus	59.68	40.32	55.41	44.59	57.52	42.48	57.72	42.28	Park et al. 2010						57.72																								42.28
GQ324072	186	157	153	499	P. fusca	Cucumis melo var. makuwa	59.14	40.86	55.41	44.59	57.52	42.48	57.52	42.48	Park et al. 2010						57.72																								42.28
GQ324052	186	157	153	499	P. fusca	Cucumis sativus	59.68	40.32	55.41	44.59	57.52	42.48	57.72	42.28	Park et al. 2010						57.11																								42.89
GQ324050	186	157	153	499	P. fusca	Cucurbita moschata	59.68	40.32	55.41	44.59	57.52	42.48	57.72	42.28	Park et al. 2010						57.72																								42.28
GQ324055	186	157	153	499	P. fusca	Cucurbita moschata	59.68	40.32	55.41	44.59	57.52	42.48	57.72	42.28	Park et al. 2010						57.72																								42.28
GQ324051	186	157	153	499	P. fusca	Cucurbita pepo var. olifera	59.68	40.32	55.41	44.59	57.52	42.48	57.72	42.28	Park et al. 2010						57.72																								42.28
DQ490748	189	157	153	499	P. fusca	Coreopsis grandiflora	59.79	40.21	55.41	44.59	57.52	42.48	57.72	42.28	Liang et al. 2007						57.92																								42.08
DQ490745	189	157	153	499	P. fusca	Coreopsis grandiflora	59.79	40.21	54.78	45.22	56.86	43.14	57.31	42.69	Liang et al. 2007						57.72																								42.28
GQ324033	186	157	153	499	P. fusca	Erigeron canadensis	59.68	40.32	55.41	44.59	57.52	42.48	57.72	42.28	Park et al. 2010						57.72																								42.28
GQ324073	186	157	153	499	P. fusca	Erigeron canadensis	59.68	40.32	55.41	44.59	57.52	42.48	57.72	42.28	Park et al. 2010						57.72																								42.28
GQ324041	186	157	153	499	P. fusca	Farfugium japonicum	59.68	40.32	55.41	44.59	57.52	42.48	57.72	42.28	Park et al. 2010						57.72																								42.28
GQ324075	186	157	153	499	P. fusca	Helianthus annuus	59.68	40.32	55.41	44.59	57.52	42.48	57.72	42.28	Park et al. 2010						57.72																								42.28
DQ490756	189	157	153	499	P. fusca	Helianthus annuus	59.26	40.74	55.41	44.59	58.17	41.83	57.72	42.28	Liang et al. 2007						57.92																								42.08
DQ490760	189	157	153	499	P. fusca	Ixeris chinensis	58.2	41.8	54.78	45.22	58.17	41.83	57.11	42.89	Liang et al. 2007						57.52																								42.48
GQ324029	186	157	153	499	P. fusca	Lactuca indica var. laciniata	59.68	40.32	55.41	44.59	57.52	42.48	57.72	42.28	Park et al. 2010						57.72																								42.28
GQ324028	186	157	153	499	P. fusca	Lactuca indica var. laciniata	59.68	40.32	55.41	44.59	57.52	42.48	57.72	42.28	Park et al. 2010						57.72																								42.28
GQ324027	186	157	153	499	P. fusca	Lactuca indica var. laciniata	59.68	40.32	55.41	44.59	57.52	42.48	57.72	42.28	Park et al. 2010						57.72																								42.28
GQ324071	186	157	153	499	P. fusca	Lactuca indica var. laciniata	59.68	40.32	55.41	44.59	58.17	41.83	57.92	42.08	Park et al. 2010						57.72																								42.28
GQ324054	186	157	153	499	P. fusca	Momordica charantia	59.68	40.32	55.41	44.59	57.52	42.48	57.72	42.28	Park et al. 2010						57.72																								42.28
GQ324083	186	157	153	499	P. fusca	Petunia hybrida	59.68	40.32	55.41	44.59	57.52	42.48	57.72	42.28	Park et al. 2010						57.72																								42.28
GQ324067	186	157	153	499	P. fusca	Phtheirospermum japonicum	59.68	40.32	55.41	44.59	57.52	42.48	57.72	42.28	Park et al. 2010						57.52																								42.48
GQ324069	186	157	153	499	P. fusca	Pseudolysimachion rotundum var. coreanum	59.68	40.32	55.41	44.59	57.52	42.48	57.72	42.28	Park et al. 2010						57.72																								42.28
DQ490753	189	157	153	499	P. fusca	Sonchus oleraceus	59.79	40.21	55.41	44.59	57.52	42.48	57.72	42.28	Liang et al. 2007						57.72																								42.28
DQ490757	189	157	153	499	P. fusca	Sechium edule	59.79	40.21	55.41	44.59	58.17	41.83	57.92	42.08	Liang et al. 2007						57.72																								42.28
GQ324049	189	157	153	499	P. fusca	Siegesbeckia pubescens	59.79	40.21	55.41	44.59	56.86	43.14	57.52	42.48	Park et al. 2010						54.73																								45.27
GQ324044	186	157	153	499	P. fusca	Taraxacum sp.	59.68	40.32	55.41	44.59	57.52	42.48	57.72	42.28	Park et al. 2010						55																								45
GQ324053	186	157	153	499	P. fusca	Trichosanthes kirilowii	59.68	40.32	55.41	44.59	57.52	42.48	57.72	42.28	Park et al. 2010						55																								45
GQ324077	186	157	153	499	P. fusca	Xanthium canadense	59.68	40.32	55.41	44.59	57.52	42.48	57.72	42.28	Park et al. 2010						55.02																								44.98
DQ490754	189	157	153	499	P. fusca	Xanthium sibiricum	59.26	40.74	55.41	44.59	58.17	41.83	57.72	42.28	Liang et al. 2007						55																								45
GQ324034	186	157	153	499	P. fusca	Youngia denticulata	59.68	40.32	55.41	44.59	57.52	42.48	57.72	42.28	Park et al. 2010						55																								45
GQ324036	186	157	153	499	P. fusca	Youngia japonica	59.68	40.32	55.41	44.59	57.52	42.48	57.72	42.28	Park et al. 2010						55																								45
GQ324037	186	157	153	499	P. fusca	Youngia sonchifolia	59.14	40.86	55.41	44.59	57.52	42.48	57.52	42.48	Park et al. 2010						55																								45
DQ490749	189	157	153	499	P. fusca	Zinnia elegans	59.79	40.21	55.41	44.59	57.52	42.48	57.72	42.28	Liang et al. 2007						55																								45
GQ324040	186	157	153	499	P. fusca	Zinnia elegans	59.68	40.32	55.41	44.59	57.52	42.48	57.72	42.28	Park et al. 2010						55																								45
GQ324087	186	157	153	499	Podosphaera intermedia	Clerodendron trichotomum	59.68	40.32	55.41	44.59	57.52	42.48	57.72	42.28	Park et al. 2010						55																								45
AY663821	185	157	155	497	Podosphaera leucotricha	Malus domestica	57.84	42.16	54.14	45.86	51.61	48.39	54.73	45.27	Szentivanyi et al. 2005						55																								45
AY663817	189	157	155	500	P. leucotricha	M. domestica	58.2	41.8	54.14	45.86	52.26	47.74	55	45	Szentivanyi et al. 2005						55																								45
AY663816	189	157	154	500	P. leucotricha	M. domestica	58.2	41.8	54.14	45.86	51.95	48.05	55	45	Szentivanyi et al. 2005						55																								45
AY663815	189	157	154	500	P. leucotricha	M. domestica	58.2	41.8	54.14	45.86	51.95	48.05	55.02	44.98	Szentivanyi et al. 2005						55																								45
AY663820	184	157	154	500	P. leucotricha	M. domestica	57.61	42.39	54.14	45.86	51.95	48.05	55	45	Szentivanyi et al. 2005						55																								45
AY663819	189	157	154	500	P. leucotricha	M. domestica	58.2	41.8	54.14	45.86	51.95	48.05	55	45	Szentivanyi et al. 2005						55																								45
AY663818	189	157	154	500	P. leucotricha	M. domestica	58.2	41.8	54.14	45.86	51.95	48.05	55	45	Szentivanyi et al. 2005						55																								45
HM124970	189	157	154	500	P. leucotricha	M. domestica	58.2	41.8	54.14	45.86	51.95	48.05	55	45	Kiss et al. 2011						57.72																								42.28
HM124969	189	157	154	500	P. leucotricha	M. domestica	58.2	41.8	54.14	45.86	51.95	48.05	55	45	Kiss et al. 2011						57.72																								42.28
HM124968	189	157	154	500	P. leucotricha	M. domestica	58.2	41.8	54.14	45.86	51.95	48.05	55	45	Kiss et al. 2011						54.75																								45.25
HM124967	189	157	154	500	P. leucotricha	M. domestica	58.2	41.8	54.14	45.86	51.95	48.05	55	45	Kiss et al. 2011						55.18																								44.82
HM124966	189	157	154	500	P. leucotricha	M. domestica	58.2	41.8	54.14	45.86	51.95	48.05	55	45	Kiss et al. 2011						54.91																								45.09
HM124965	189	157	154	500	P. leucotricha	M. domestica	58.2	41.8	54.14	45.86	51.95	48.05	55	45	Kiss et al. 2011						54.97																								45.03
HM124964	189	157	154	500	P. leucotricha	M. domestica	58.2	41.8	54.14	45.86	51.95	48.05	55	45	Kiss et al. 2011						54.91																								45.09
HM124963	189	157	154	500	P. leucotricha	M. domestica	58.2	41.8	54.14	45.86	51.95	48.05	55	45	Kiss et al. 2011						54.91																								45.09
HM124962	189	157	154	500	P. leucotricha	M. domestica	58.2	41.8	54.14	45.86	51.95	48.05	55	45	Kiss et al. 2011						54.91																								45.09
HM124961	189	157	154	500	P. leucotricha	M. domestica	58.2	41.8	54.14	45.86	51.95	48.05	55	45	Kiss et al. 2011						57.66																								42.34
HM124960	189	157	154	500	P. leucotricha	Malus robusta	58.2	41.8	54.14	45.86	51.95	48.05	55	45	Kiss et al. 2011						57.66																								42.34
GU329996	186	157	153	499	Podosphaera macularis	Humulus japonicus	59.68	40.32	55.41	44.59	57.52	42.48	57.72	42.28	Park et al. 2010						57.66																								42.34
GQ324082	186	157	153	499	P. macularis	H. japonicus	59.68	40.32	55.41	44.59	57.52	42.48	57.72	42.28	Park et al. 2010						57.86																								42.14
AY663822	185	157	153	495	Podosphaera pannosa	Prunus persica	57.84	42.16	54.14	45.86	51.63	48.37	54.75	45.25	Szentivanyi et al. 2005						57.72																								42.28
GQ324121	191	157	154	498	P. pannosa	Rosa sp. hybrida	58.12	41.88	54.14	45.86	52.6	47.4	55.18	44.82	Park et al. 2010						55.85																								44.15
HM125014	190	157	152	499	P. pannosa	Rosa sp.	57.89	42.11	54.14	45.86	51.97	48.03	54.91	45.09	Kiss et al. 2011						56.02																								43.98
HM125013	182	157	154	493	P. pannosa	Rosa sp.	58.24	41.76	54.14	45.86	51.95	48.05	54.97	45.03	Kiss et al. 2011						56.02																								43.98
HM125012	190	157	152	499	P. pannosa	Rosa sp.	57.89	42.11	54.14	45.86	51.97	48.03	54.91	45.09	Kiss et al. 2011						56.02																								43.98
HM125011	190	157	152	499	P. pannosa	Rosa sp.	57.89	42.11	54.14	45.86	51.97	48.03	54.91	45.09	Kiss et al. 2011						56.02																								43.98
HM125010	190	157	152	499	P. pannosa	Rosa sp.	57.89	42.11	54.14	45.86	51.97	48.03	54.91	45.09	Kiss et al. 2011						56.02																								43.98
GQ324059	186	157	153	496	Podosphaera phaseoli	Phaseolus angularis	59.68	40.32	55.41	44.59	57.52	42.48	57.66	42.34	Park et al. 2010						56.02																								43.98
GQ324064	186	157	153	496	P. phaseoli	Phaseolus angularis	59.68	40.32	55.41	44.59	57.52	42.48	57.66	42.34	Park et al. 2010						56.02																								43.98
GQ324062	186	157	153	496	P. phaseoli	Phaseolus nipponensis	59.68	40.32	55.41	44.59	57.52	42.48	57.66	42.34	Park et al. 2010						57.72																								42.28
GQ324078	186	157	153	496	P. phaseoli	Phaseolus radiatus	60.22	39.78	55.41	44.59	57.52	42.48	57.86	42.14	Park et al. 2010						58.12																								41.88
GQ324060	186	157	153	499	P. phaseoli	Vigna sinensis	59.68	40.32	55.41	44.59	57.52	42.48	57.72	42.28	Park et al. 2010						58.92																								41.08
KC494280	187	157	152	496	Podosphaera plantaginis	Plantago lanceolata	57.22	42.78	54.14	45.86	55.92	44.08	55.85	44.15	Tollenaere et al. 2014						57.52																								42.48
KM066097	189	157	152	498	P. plantaginis	P. lanceolata	57.67	42.33	54.14	45.86	55.92	44.08	56.02	43.98	Tollenaere et al. 2014						57.72																								42.28
KM066096	189	157	152	498	P. plantaginis	P. lanceolata	57.67	42.33	54.14	45.86	55.92	44.08	56.02	43.98	Tollenaere et al. 2014						57.23																								42.77
KM066095	189	157	152	498	P. plantaginis	P. lanceolata	57.67	42.33	54.14	45.86	55.92	44.08	56.02	43.98	Tollenaere et al. 2014						57.52																								42.48
KM066094	189	157	152	498	P. plantaginis	P. lanceolata	57.67	42.33	54.14	45.86	55.92	44.08	56.02	43.98	Tollenaere et al. 2014						55.11																								44.89
KM066093	189	157	152	498	P. plantaginis	P. lanceolata	57.67	42.33	54.14	45.86	55.92	44.08	56.02	43.98	Tollenaere et al. 2014						57.72																								42.28
KM066092	189	157	152	498	P. plantaginis	P. lanceolata	58.2	41.8	54.14	45.86	55.92	44.08	56.02	43.98	Tollenaere et al. 2014						56.43																								43.57
KM066091	189	157	152	498	P. plantaginis	P. lanceolata	57.67	42.33	54.14	45.86	55.92	44.08	56.02	43.98	Tollenaere et al. 2014						55.11																								44.89
GQ324070	186	157	153	499	Podosphaera sparsa	Metaplexis japonica	59.68	40.32	55.41	44.59	57.52	42.48	57.72	42.28	Park et al. 2010						56.43																								43.57
KY274486	189	157	153	499	Podosphaera xanthii	Ageratum conyzoides	60.32	39.68	56.05	43.95	57.52	42.48	58.12	41.88	Mukhtar and van Peer, 2017						56.43																								43.57
DQ490759	189	157	153	499	P. xanthii	Cucurbita maxima	59.79	40.21	57.32	42.68	58.17	41.83	58.92	41.08	Liang et al. 2007						56.63																								43.37
DQ490752	189	157	153	499	P. xanthii	Cucurbita moschata	59.79	40.21	54.78	45.22	57.52	42.48	57.52	42.48	Liang et al. 2007
DQ490750	189	157	153	499	P. xanthii	Cucurbita pepo	59.79	40.21	55.41	44.59	57.52	42.48	57.72	42.28	Liang et al. 2007
HM124975	189	157	152	498	P. xanthii	Cucurbita pepo	60.32	39.68	54.14	45.86	56.58	43.42	57.23	42.77	Kiss et al. 2011
DQ490755	189	157	153	499	P. xanthii	Cucumis sativus	59.79	40.21	55.41	44.59	56.86	43.14	57.52	42.48	Liang et al. 2007
GQ324106	190	157	152	499	Pseudoidium sp. (**)	Aceriphyllum rossii	58.42	41.58	54.14	45.86	51.97	48.03	55.11	44.89	Park et al. 2010
GQ324063	189	157	153	499	Pseudoidium sp. (**)	Cassia nomame	59.79	40.21	55.41	44.59	57.52	42.48	57.72	42.28	Park et al. 2010
GU330003	188	157	153	498	Pseudoidium sp. (**)	Euphorbia maculata	58.51	41.49	54.14	45.86	56.21	43.79	56.43	43.57	Park et al. 2010
GQ324104	190	157	152	499	Pseudoidium sp. (**)	Lythrum anceps	58.42	41.58	54.14	45.86	51.97	48.03	55.11	44.89	Park et al. 2010
GQ324132	188	157	153	498	Pseudoidium sp. (**)	Scutellaria indica	59.04	40.96	54.14	45.86	55.56	44.44	56.43	43.57	Park et al. 2010
GU329999	188	157	153	498	Pseudoidium sp. (**)	Saxifraga stolonifera	58.51	41.49	54.14	45.86	56.21	43.79	56.43	43.57	Park et al. 2010
GU330000	188	157	153	498	Pseudoidium sp. (**)	Weigela subsessilis	58.51	41.49	54.78	45.22	56.21	43.79	56.63	43.37	Park et al. 2010
Average (bp)	188.277	157	152.324	498.338	Average		58.0076	42.0039	54.3779	45.6204	53.9469	46.049	55.6409	44.3576
S.D	1.76945	0	0.923129	1.61616	S.D		1.28431	1.3051	0.581055	0.579416	2.32358	2.32431	1.22576	1.22594
S.E.M	0.00470598	0	0.00245513	0.0042983	S.E.M		0.00341571	0.003471	0.00154536	0.001541	0.00617973	0.00618169	0.00325999	0.00326047
Max.	193	157	155	502	Max. (%)		60.75	46.5	57.32	46.5	58.82	50	58.92	45.95
Min.	182	157	149	492	Min. (%)		54.59	39.25	53.5	42.68	50	41.18	54.05	41.08
Range (bp)	182-193	157	149-155	492-502	Range (%)		54.59-60.75	39.25-46.5	53.5-57.32	42.68-46.5	50-58.82	41.18-50	54.05-58.92	41.08-45.95
Abbreviations: Conferred (cf.); Maximum value (Max.); Minimum value (Min.); Standard deviation (S.D); Standard error of the mean (S.E.M)
(*) Erysiphe (Section Uncinula) necator
(**) Oidium (Subgenus Pseudoidium) sp.
[truncated: 10 more columns]

## Sheet: Sheet4
This spreadsheet contains the normalized values of the sequence lengths for all the 376 nucleotide sequences of the nrDNA ITS region
from Ampelomyces spp. sensu stricto
The sequences were analyzed by Rosa Prahl (u1114537@umail.usq.edu.au) in the laboratory of Prof Khan at the University of Southern Queensland
* Those sequences belonging to samples obtained from powdery mildew-free environments were not included in this work
*Only complete sequences of the ITS region were included
* Table 4 contains the normalized values of sequence length for all the dataset
Maximum sequence length of the ITS expected in ascomycetes
by using the ITS1f and ITS4 primers: 697
Table 4
							Normalized values				References
GenBank accession number	ITS1 (bp)	5.8S (bp)	ITS2 (bp)	ITS (bp)	Powdery mildew host	Plant host	ITS1 (%)	5.8S (%)	ITS2 (%)	ITS (%)
GQ324108	190	157	152	499	Arthrocladiella mougeotii	Lycium chinense	27.2597	22.5251	21.8077	71.5925	Park et al. 2010
GQ324107	190	157	152	499	A. mougeotii	L. chinense	27.2597	22.5251	21.8077	71.5925	Park et al. 2010
GQ324099	190	157	152	499	A. mougeotii	L. chinense	27.2597	22.5251	21.8077	71.5925	Park et al. 2010
DQ490746	189	157	153	499	A. mougeotii	L. chinense	27.1162	22.5251	21.9512	71.5925	Liang et al. 2007
Average (bp)	189.75	157	152.25	499	Average		27.2238	22.5251	21.8436	71.5925
S.D	0.433013	0	0.433013	0	S.D		0.0621252	0	0.0621252	0
S.E.M	0.108253	0	0.108253	0	S.E.M		0.0155313	0	0.0155313	0
Max.	190	157	153	499	Max. (%)		27.2597	22.5251	21.9512	71.5925
Min.	189	157	152	499	Min. (%)		27.1162	22.5251	21.8077	71.5925
Range (bp)	189-190	157	152-153	499	Range (%)		27.11-27.25	22.52	21.80-21.95	71.59
							Normalized values
GenBank accession number	ITS1 (bp)	5.8S (bp)	ITS2 (bp)	ITS (bp)	Powdery mildew host	Plant host	ITS1 (%)	5.8S (%)	ITS2 (%)	ITS (%)	References
AF035780	186	157	152	495	Arthrocladiella mougeotii	Lycium halimifolium	26.6858	22.5251	21.8077	71.0187	Kiss and Nakasone, 1998
HM124955	190	157	152	499	A. mougeotii	L. halimifolium	27.2597	22.5251	21.8077	71.5925	Kiss et al. 2011
HM124954	190	157	152	499	A. mougeotii	L. halimifolium	27.2597	22.5251	21.8077	71.5925	Kiss et al. 2011
HM124953	190	157	152	499	A. mougeotii	L. halimifolium	27.2597	22.5251	21.8077	71.5925	Kiss et al. 2011
HM124952	190	157	152	499	A. mougeotii	L. halimifolium	27.2597	22.5251	21.8077	71.5925	Kiss et al. 2011
HM124951	190	157	152	498	A. mougeotii	L. halimifolium	27.2597	22.5251	21.8077	71.4491	Kiss et al. 2011
HM124950	188	157	152	497	A. mougeotii	L. halimifolium	26.9727	22.5251	21.8077	71.3056	Kiss et al. 2011
HM124949	188	157	152	497	A. mougeotii	L. halimifolium	26.9727	22.5251	21.8077	71.3056	Kiss et al. 2011
HM124948	190	157	152	499	A. mougeotii	L. halimifolium	27.2597	22.5251	21.8077	71.5925	Kiss et al. 2011
HM124947	188	157	152	497	A. mougeotii	L. halimifolium	26.9727	22.5251	21.8077	71.3056	Kiss et al. 2011
HM124946	188	157	152	497	A. mougeotii	L. halimifolium	26.9727	22.5251	21.8077	71.3056	Kiss et al. 2011
HM124945	188	157	152	497	A. mougeotii	L. halimifolium	26.9727	22.5251	21.8077	71.3056	Kiss et al. 2011
HM124944	190	157	152	499	A. mougeotii	L. halimifolium	27.2597	22.5251	21.8077	71.5925	Kiss et al. 2011
HM124943	188	157	152	497	A. mougeotii	L. halimifolium	26.9727	22.5251	21.8077	71.3056	Kiss et al. 2011
HM124942	190	157	152	499	A. mougeotii	L. halimifolium	27.2597	22.5251	21.8077	71.5925	Kiss et al. 2011
HM124941	193	157	152	499	A. mougeotii	L. halimifolium	27.6901	22.5251	21.8077	71.5925	Kiss et al. 2011
HM124940	191	157	153	498	A. mougeotii	L. halimifolium	27.4032	22.5251	21.9512	71.4491	Kiss et al. 2011
HM124939	190	157	152	499	A. mougeotii	L. halimifolium	27.2597	22.5251	21.8077	71.5925	Kiss et al. 2011
HM124938	190	157	152	499	A. mougeotii	L. halimifolium	27.2597	22.5251	21.8077	71.5925	Kiss et al. 2011
HM124937	190	157	152	499	A. mougeotii	L. halimifolium	27.2597	22.5251	21.8077	71.5925	Kiss et al. 2011
HM124936	190	157	152	499	A. mougeotii	L. halimifolium	27.2597	22.5251	21.8077	71.5925	Kiss et al. 2011
HM124935	188	157	152	497	A. mougeotii	L. halimifolium	26.9727	22.5251	21.8077	71.3056	Kiss et al. 2011
HM124934	190	157	152	499	A. mougeotii	L. halimifolium	27.2597	22.5251	21.8077	71.5925	Kiss et al. 2011
HM124933	190	157	152	499	A. mougeotii	L. halimifolium	27.2597	22.5251	21.8077	71.5925	Kiss et al. 2011
HM124932	190	157	152	499	A. mougeotii	L. halimifolium	27.2597	22.5251	21.8077	71.5925	Kiss et al. 2011
HM124931	190	157	152	499	A. mougeotii	L. halimifolium	27.2597	22.5251	21.8077	71.5925	Kiss et al. 2011
HM124930	190	157	152	499	A. mougeotii	L. halimifolium	27.2597	22.5251	21.8077	71.5925	Kiss et al. 2011
HM124929	190	157	152	499	A. mougeotii	L. halimifolium	27.2597	22.5251	21.8077	71.5925	Kiss et al. 2011
HM124928	190	157	152	499	A. mougeotii	L. halimifolium	27.2597	22.5251	21.8077	71.5925	Kiss et al. 2011
HM124927	190	157	152	499	A. mougeotii	L. halimifolium	27.2597	22.5251	21.8077	71.5925	Kiss et al. 2011
HM124926	188	157	152	497	A. mougeotii	L. halimifolium	26.9727	22.5251	21.8077	71.3056	Kiss et al. 2011
HM124925	188	157	152	497	A. mougeotii	L. halimifolium	26.9727	22.5251	21.8077	71.3056	Kiss et al. 2011
HM124924	190	157	152	499	A. mougeotii	L. halimifolium	27.2597	22.5251	21.8077	71.5925	Kiss et al. 2011
HM124923	190	157	152	499	A. mougeotii	L. halimifolium	27.2597	22.5251	21.8077	71.5925	Kiss et al. 2011
HM124922	190	157	152	499	A. mougeotii	L. halimifolium	27.2597	22.5251	21.8077	71.5925	Kiss et al. 2011
HM124921	188	157	152	497	A. mougeotii	L. halimifolium	26.9727	22.5251	21.8077	71.3056	Kiss et al. 2011
HM124920	188	157	152	497	A. mougeotii	L. halimifolium	26.9727	22.5251	21.8077	71.3056	Kiss et al. 2011
HM124919	188	157	152	497	A. mougeotii	L. halimifolium	26.9727	22.5251	21.8077	71.3056	Kiss et al. 2011
HM124918	190	157	152	499	A. mougeotii	L. halimifolium	27.2597	22.5251	21.8077	71.5925	Kiss et al. 2011
HM124917	188	157	152	497	A. mougeotii	L. halimifolium	26.9727	22.5251	21.8077	71.3056	Kiss et al. 2011
HM124916	190	157	152	499	A. mougeotii	L. halimifolium	27.2597	22.5251	21.8077	71.5925	Kiss et al. 2011
HM124915	188	157	152	497	A. mougeotii	L. halimifolium	26.9727	22.5251	21.8077	71.3056	Kiss et al. 2011
HM124914	188	157	152	497	A. mougeotii	L. halimifolium	26.9727	22.5251	21.8077	71.3056	Kiss et al. 2011
HM124913	190	157	152	499	A. mougeotii	L. halimifolium	27.2597	22.5251	21.8077	71.5925	Kiss et al. 2011
HM124912	190	157	152	499	A. mougeotii	L. halimifolium	27.2597	22.5251	21.8077	71.5925	Kiss et al. 2011
HM124911	190	157	152	499	A. mougeotii	L. halimifolium	27.2597	22.5251	21.8077	71.5925	Kiss et al. 2011
HM124910	188	157	152	497	A. mougeotii	L. halimifolium	26.9727	22.5251	21.8077	71.3056	Kiss et al. 2011
HM124909	190	157	152	499	A. mougeotii	L. halimifolium	27.2597	22.5251	21.8077	71.5925	Kiss et al. 2011
HM124908	190	157	152	499	A. mougeotii	L. halimifolium	27.2597	22.5251	21.8077	71.5925	Kiss et al. 2011
HM124907	190	157	152	499	A. mougeotii	L. halimifolium	27.2597	22.5251	21.8077	71.5925	Kiss et al. 2011
HM124906	188	157	152	497	A. mougeotii	L. halimifolium	26.9727	22.5251	21.8077	71.3056	Kiss et al. 2011
HM124905	190	157	152	499	A. mougeotii	L. halimifolium	27.2597	22.5251	21.8077	71.5925	Kiss et al. 2011
HM124904	190	157	152	499	A. mougeotii	L. halimifolium	27.2597	22.5251	21.8077	71.5925	Kiss et al. 2011
HM124903	190	157	152	499	A. mougeotii	L. halimifolium	27.2597	22.5251	21.8077	71.5925	Kiss et al. 2011
HM124902	190	157	152	499	A. mougeotii	L. halimifolium	27.2597	22.5251	21.8077	71.5925	Kiss et al. 2011
HM124901	190	157	152	499	A. mougeotii	L. halimifolium	27.2597	22.5251	21.8077	71.5925	Kiss et al. 2011
HM124900	190	157	153	500	A. mougeotii	L. halimifolium	27.2597	22.5251	21.9512	71.736	Kiss et al. 2011
HM124899	190	157	152	499	A. mougeotii	L. halimifolium	27.2597	22.5251	21.8077	71.5925	Kiss et al. 2011
HM124898	190	157	152	499	A. mougeotii	L. halimifolium	27.2597	22.5251	21.8077	71.5925	Kiss et al. 2011
HM124897	190	157	152	499	A. mougeotii	L. halimifolium	27.2597	22.5251	21.8077	71.5925	Kiss et al. 2011
HM124896	190	157	152	499	A. mougeotii	L. halimifolium	27.2597	22.5251	21.8077	71.5925	Kiss et al. 2011
HM124895	190	157	152	499	A. mougeotii	L. halimifolium	27.2597	22.5251	21.8077	71.5925	Kiss et al. 2011
HM124894	190	157	152	499	A. mougeotii	L. halimifolium	27.2597	22.5251	21.8077	71.5925	Kiss et al. 2011
Average (bp)	189.46	157	152.032	498.381	Average		27.1823	22.5251	21.8123	71.5037
S.D	1.09581	0	0.175323	0.998866	S.D		0.157219	1.42109e-14	0.025154	0.143309
S.E.M	0.0173939	0	0.00278291	0.015855	S.E.M		0.00249553	2.25569e-16	0.000399269	0.00227475
Max.	193	157	153	500	Max. (%)		27.6901	22.5251	21.9512	71.736
Min.	186	157	152	495	Min. (%)		26.6858	22.5251	21.8077	71.0187
Range (bp)	186-193	157	152-153	495-500	Range (%)		26.68-27.69	22.52	21.80-21.95	71.01-71.73
							Normalized values
GenBank accession number	ITS1 (bp)	5.8S (bp)	ITS2 (bp)	ITS (bp)	Powdery mildew host	Plant host	ITS1 (%)	5.8S (%)	ITS2 (%)	ITS (%)	References
GQ324146	189	157	153	498	Erysiphe akebiae	Akebia quinata	27.1162	22.5251	21.9512	71.4491	Park et al. 2010
GenBank accession number	ITS1 (bp)	5.8S (bp)	ITS2 (bp)	ITS (bp)	Powdery mildew host	Plant host	ITS1 (%)	5.8S (%)	ITS2 (%)	ITS (%)	References
MH866692	190	157	152	499	Erysiphe alni	Lonicera sp.	27.2597	22.5251	21.8077	71.5925	Vu et al. 2019
							Normalized values
GenBank accession number	ITS1 (bp)	5.8S (bp)	ITS2 (bp)	ITS (bp)	Powdery mildew host	Plant host	ITS1 (%)	5.8S (%)	ITS2 (%)	ITS (%)	References
GQ324148	188	157	153	498	Erysiphe alphitoides	Quercus mongolica	26.9727	22.5251	21.9512	71.4491	Park et al. 2010
GQ324143	188	157	153	498	E. alphitoides	Quercus sp.	26.9727	22.5251	21.9512	71.4491	Park et al. 2010
GQ324142	188	157	153	498	E. alphitoides	Quercus sp.	26.9727	22.5251	21.9512	71.4491	Park et al. 2010
GQ324141	188	157	153	498	E. alphitoides	Quercus sp.	26.9727	22.5251	21.9512	71.4491	Park et al. 2010
Average (bp)	188	157	153	498	Average		26.9727	22.5251	21.9512	71.4491
S.D	0	0	0	0	S.D		0	0	0	0
S.E.M	0	0	0	0	S.E.M		0	0	0	0
Max.	188	157	153	498	Max. (%)		26.9727	22.5251	21.9512	71.4491
Min.	188	157	153	498	Min. (%)		26.9727	22.5251	21.9512	71.4491
Range (bp)	188	157	153	498	Range (%)		26.97	22.52	21.95	71.44
							Normalized values
GenBank accession number	ITS1 (bp)	5.8S (bp)	ITS2 (bp)	ITS (bp)	Powdery mildew host	Plant host	ITS1 (%)	5.8S (%)	ITS2 (%)	ITS (%)	References
HM124983	188	157	152	497	Erysiphe arcuata	Carpinus betulus	26.9727	22.5251	21.8077	71.3056	Kiss et al. 2011
GenBank accession number	ITS1 (bp)	5.8S (bp)	ITS2 (bp)	ITS (bp)	Powdery mildew host	Plant host	ITS1 (%)	5.8S (%)	ITS2 (%)	ITS (%)	References
GU330001	188	157	153	498	Erysiphe australiana	Lagerstroemia indica	26.9727	22.5251	21.9512	71.4491	Park et al. 2010
							Normalized values
GenBank accession number	ITS1 (bp)	5.8S (bp)	ITS2 (bp)	ITS (bp)	Powdery mildew host	Plant host	ITS1 (%)	5.8S (%)	ITS2 (%)	ITS (%)	References
HM124997	190	157	152	499	Erysiphe berberidis	Mahonia aquifolium	27.2597	22.5251	21.8077	71.5925	Kiss et al. 2011
HM124996	189	157	152	499	E. berberidis	M. aquifolium	27.1162	22.5251	21.8077	71.5925	Kiss et al. 2011
HM124995	190	157	152	499	E. berberidis	M. aquifolium	27.2597	22.5251	21.8077	71.5925	Kiss et al. 2011
HM124994	190	157	152	499	E. berberidis	M. aquifolium	27.2597	22.5251	21.8077	71.5925	Kiss et al. 2011
HM124993	190	157	152	499	E. berberidis	M. aquifolium	27.2597	22.5251	21.8077	71.5925	Kiss et al. 2011
HM124992	190	157	152	499	E. berberidis	M. aquifolium	27.2597	22.5251	21.8077	71.5925	Kiss et al. 2011
HM124991	190	157	152	499	E. berberidis	M. aquifolium	27.2597	22.5251	21.8077	71.5925	Kiss et al. 2011
Average (bp)	189.857	157	152	499	Average		27.2392	22.5251	21.8077	71.5925
S.D	0.349927	0	0	0	S.D		0.0502047	3.55271e-15	0	1.42109e-14
S.E.M	0.0499896	0	0	0	S.E.M		0.00717211	5.07531e-16	0	2.03012e-15
Max.	190	157	152	499	Max. (%)		27.2597	22.5251	21.8077	71.5925
Min.	189	157	152	499	Min. (%)		27.1162	22.5251	21.8077	71.5925
Range (bp)	189-190	157	152	499	Range (%)		27.11-27.25	22.52	21.8	71.59
							Normalized values
GenBank accession number	ITS1 (bp)	5.8S (bp)	ITS2 (bp)	ITS (bp)	Powdery mildew host	Plant host	ITS1 (%)	5.8S (%)	ITS2 (%)	ITS (%)	References
AF035781	186	157	150	493	Erysiphe cichoracearum (Current name G. cichoracearum)	Helianthus tuberosus	26.6858	22.5251	21.5208	70.7317	Kiss and Nakasone, 1998
U82450	185	157	152	494	Erysiphe cichoracearum (Current name G. cichoracearum)	Cucumis sp.	26.5423	22.5251	21.8077	70.8752	Kiss and Nakasone, 1998
AF035782	189	157	152	498	Erysiphe cichoracearum (Current name G. cichoracearum)	Artemisia absinthium	27.1162	22.5251	21.8077	71.4491	Kiss and Nakasone, 1998
Average (bp)	186.667	157	151.333	495	Average		26.7814	22.5251	21.7121	71.0187
S.D	1.69967	0	0.942809	2.16025	S.D		0.243856	3.55271e-15	0.135267	0.309935
S.E.M	0.566558	0	0.31427	0.720082	S.E.M		0.0812852	1.18424e-15	0.0450889	0.103312
Max.	189	157	152	498	Max. (%)		27.1162	22.5251	21.8077	71.4491
Min.	185	157	150	493	Min. (%)		26.5423	22.5251	21.5208	70.7317
Range (bp)	185-189	157	150-152	493-498	Range (%)		26.54-27.11	22.52	21.52-21.80	70.73-71.44
							Normalized values
GenBank accession number	ITS1 (bp)	5.8S (bp)	ITS2 (bp)	ITS (bp)	Powdery mildew host	Plant host	ITS1 (%)	5.8S (%)	ITS2 (%)	ITS (%)	References
HM124971	190	157	152	499	Erysiphe convolvuli	Convolvulus arvensis	27.2597	22.5251	21.8077	71.5925	Kiss et al. 2011
							Normalized values
GenBank accession number	ITS1 (bp)	5.8S (bp)	ITS2 (bp)	ITS (bp)	Powdery mildew host	Plant host	ITS1 (%)	5.8S (%)	ITS2 (%)	ITS (%)	References
GQ324145	188	157	153	498	Erysiphe cruciferarum	Chelidonium majus var. asiaticum	26.9727	22.5251	21.9512	71.4491	Park et al. 2010
HM124980	190	157	152	499	E. cruciferarum	Alyssum calycinum	27.2597	22.5251	21.8077	71.5925	Kiss et al. 2011
HM124979	190	157	152	499	E. cruciferarum	A. calycinum	27.2597	22.5251	21.8077	71.5925	Kiss et al. 2011
HM124973	190	157	152	499	E. cruciferarum	A. calycinum	27.2597	22.5251	21.8077	71.5925	Kiss et al. 2011
Average (bp)	189.5	157	152.25	498.75	Average		27.1879	22.5251	21.8436	71.5567
S.D	0.866025	0	0.433013	0.433013	S.D		0.12425	0	0.0621252	0.0621252
S.E.M	0.216506	0	0.108253	0.108253	S.E.M		0.0310626	0	0.0155313	0.0155313
Max.	190	157	153	499	Max. (%)		27.2597	22.5251	21.9512	71.5925
Min.	188	157	152	498	Min. (%)		26.9727	22.5251	21.8077	71.4491
Range (bp)	188-190	157	152-153	498-499	Range (%)		26.97-27.25	22.52	21.80-21.95	71.44-71.59
							Normalized values
GenBank accession number	ITS1 (bp)	5.8S (bp)	ITS2 (bp)	ITS (bp)	Powdery mildew host	Plant host	ITS1 (%)	5.8S (%)	ITS2 (%)	ITS (%)	References
HM124984	189	157	154	500	Erysiphe cynoglossi	Echium sp.	27.1162	22.5251	22.0947	71.736	Kiss et al. 2011
							Normalized values
GenBank accession number	ITS1 (bp)	5.8S (bp)	ITS2 (bp)	ITS (bp)	Powdery mildew host	Plant host	ITS1 (%)	5.8S (%)	ITS2 (%)	ITS (%)	References
HM125030	190	157	152	499	Erysiphe depressa	Arctium lappa	27.2597	22.5251	21.8077	71.5925	Kiss et al. 2011
HM125029	190	157	152	499	E. depressa	A. lappa	27.2597	22.5251	21.8077	71.5925	Kiss et al. 2011
HM125028	190	157	152	499	E. depressa	A. lappa	27.2597	22.5251	21.8077	71.5925	Kiss et al. 2011
HM125027	190	157	152	499	E. depressa	A. lappa	27.2597	22.5251	21.8077	71.5925	Kiss et al. 2011
HM125026	190	157	152	499	E. depressa	A. lappa	27.2597	22.5251	21.8077	71.5925	Kiss et al. 2011
HM125025	190	157	152	499	E. depressa	A. lappa	27.2597	22.5251	21.8077	71.5925	Kiss et al. 2011
Average (bp)	190	157	152	499	Average		27.2597	22.5251	21.8077	71.5925
S.D	0	0	0	0	S.D		3.55271e-15	3.55271e-15	0	1.42109e-14
S.E.M	0	0	0	0	S.E.M		5.92119e-16	5.92119e-16	0	2.36848e-15
Max.	190	157	152	499	Max. (%)		27.2597	22.5251	21.8077	71.5925
Min.	190	157	152	499	Min. (%)		27.2597	22.5251	21.8077	71.5925
Range (bp)	190	157	152	499	Range (%)		27.25	22.52	21.8	71.59
							Normalized values
GenBank accession number	ITS1 (bp)	5.8S (bp)	ITS2 (bp)	ITS (bp)	Powdery mildew host	Plant host	ITS1 (%)	5.8S (%)	ITS2 (%)	ITS (%)	References
HM124986	190	157	152	499	Erysiphe euonymi	Euonymus europaeus	27.2597	22.5251	21.8077	71.5925	Kiss et al. 2011
HM124985	190	157	152	499	E. euonymi	E. europaeus	27.2597	22.5251	21.8077	71.5925	Kiss et al. 2011
GenBank accession number	ITS1 (bp)	5.8S (bp)	ITS2 (bp)	ITS (bp)	Powdery mildew host	Plant host	ITS1 (%)	5.8S (%)	ITS2 (%)	ITS (%)	References
GQ324134	188	157	153	498	Erysiphe fraxini	Fraxinus rhynchophylla	26.9727	22.5251	21.9512	71.4491	Park et al. 2010
							Normalized values
GenBank accession number	ITS1 (bp)	5.8S (bp)	ITS2 (bp)	ITS (bp)	Powdery mildew host	Plant host	ITS1 (%)	5.8S (%)	ITS2 (%)	ITS (%)	References
GQ324125	188	157	153	498	Erysiphe glycines	Amphicarpaea edgeworthii var. trisperma	26.9727	22.5251	21.9512	71.4491	Park et al. 2010
GQ324124	188	157	153	498	E. glycines	A. edgeworthii var. trisperma	26.9727	22.5251	21.9512	71.4491	Park et al. 2010
GQ324061	186	157	153	499	E. glycines	A. edgeworthii var. trisperma	26.6858	22.5251	21.9512	71.5925	Park et al. 2010
Average (bp)	187.333	157	153	498.333	Average		26.8771	22.5251	21.9512	71.4969
S.D	0.942809	0	0	0.471405	S.D		0.135267	3.55271e-15	0	0.0676334
S.E.M	0.31427	0	0	0.157135	S.E.M		0.0450889	1.18424e-15	0	0.0225445
Max.	188	157	153	499	Max. (%)		26.9727	22.5251	21.9512	71.5925
Min.	186	157	153	498	Min. (%)		26.6858	22.5251	21.9512	71.4491
Range (bp)	186-188	157	153	498-499	Range (%)		26.68-26.97	22.52	21.95	71.44-71.59
							Normalized values
GenBank accession number	ITS1 (bp)	5.8S (bp)	ITS2 (bp)	ITS (bp)	Powdery mildew host	Plant host	ITS1 (%)	5.8S (%)	ITS2 (%)	ITS (%)	References
HM124977	190	157	152	499	Erysiphe heraclei	Daucus carota	27.2597	22.5251	21.8077	71.5925	Kiss et al. 2011
HM124976	190	157	152	499	E. heraclei	D. carota	27.2597	22.5251	21.8077	71.5925	Kiss et al. 2011
							Normalized values
GenBank accession number	ITS1 (bp)	5.8S (bp)	ITS2 (bp)	ITS (bp)	Powdery mildew host	Plant host	ITS1 (%)	5.8S (%)	ITS2 (%)	ITS (%)	References
GQ324130	188	157	153	498	Erysiphe hommae	Elsholtzia ciliata	26.9727	22.5251	21.9512	71.4491	Park et al. 2010
GQ324129	188	157	153	498	E. hommae	E. ciliata	26.9727	22.5251	21.9512	71.4491	Park et al. 2010
GQ324092	186	157	152	499	E. hommae	E. ciliata	26.6858	22.5251	21.8077	71.5925	Park et al. 2010
Average (bp)	187.333	157	152.667	498.333	Average		26.8771	22.5251	21.9034	71.4969
S.D	0.942809	0	0.471405	0.471405	S.D		0.135267	3.55271e-15	0.0676334	0.0676334
S.E.M	0.31427	0	0.157135	0.157135	S.E.M		0.0450889	1.18424e-15	0.0225445	0.0225445
Max.	188	157	153	499	Max. (%)		26.9727	22.5251	21.9512	71.5925
Min.	186	157	152	498	Min. (%)		26.6858	22.5251	21.8077	71.4491
Range (bp)	186-188	157	152-153	498-499	Range (%)		26.68-26.97	22.52	21.80-21.95	71.44-71.59
							Normalized values
GenBank accession number	ITS1 (bp)	5.8S (bp)	ITS2 (bp)	ITS (bp)	Powdery mildew host	Plant host	ITS1 (%)	5.8S (%)	ITS2 (%)	ITS (%)	References
GQ324127	188	157	153	498	Erysiphe indigoferae	Cassia nomame	26.9727	22.5251	21.9512	71.4491	Park et al. 2010
GQ324126	188	157	153	498	E. indigoferae	Indigofera kirilowii	26.9727	22.5251	21.9512	71.4491	Park et al. 2010
							Normalized values
GenBank accession number	ITS1 (bp)	5.8S (bp)	ITS2 (bp)	ITS (bp)	Powdery mildew host	Plant host	ITS1 (%)	5.8S (%)	ITS2 (%)	ITS (%)	References
GU330002	188	157	153	498	Erysiphe ligustri	Ligustrum obtusifolium	26.9727	22.5251	21.9512	71.4491	Park et al. 2010
GQ324135	188	157	153	498	E. ligustri	L. obtusifolium	26.9727	22.5251	21.9512	71.4491	Park et al. 2010
							Normalized values
GenBank accession number	ITS1 (bp)	5.8S (bp)	ITS2 (bp)	ITS (bp)	Powdery mildew host	Plant host	ITS1 (%)	5.8S (%)	ITS2 (%)	ITS (%)	References
GQ324144	188	157	153	498	Erysiphe necator	Vitis flexuosa	26.9727	22.5251	21.9512	71.4491	Park et al. 2010
GQ324149	188	157	153	498	E. necator	Vitis vinifera	26.9727	22.5251	21.9512	71.4491	Park et al. 2010
HM125017	186	157	150	493	E. necator	Vitis riparia	26.6858	22.5251	21.5208	70.7317	Kiss et al. 2011
HM125016	185	157	150	492	E. necator	Vitis riparia	26.5423	22.5251	21.5208	70.5882	Kiss et al. 2011
HM125015	186	157	150	493	E. necator	Vitis riparia	26.6858	22.5251	21.5208	70.7317	Kiss et al. 2011
HM125018	186	157	150	493	Uncinula necator (*)	Vitis sp.	26.6858	22.5251	21.5208	70.7317	Kiss et al. 2011
JN417766	189	157	154	500	E. necator	Vitis sp.	27.1162	22.5251	22.0947	71.736	Pintye et al. 2012
JN417765	189	157	154	500	E. necator	Vitis sp.	27.1162	22.5251	22.0947	71.736	Pintye et al. 2012
JN417764	189	157	154	500	E. necator	Vitis sp.	27.1162	22.5251	22.0947	71.736	Pintye et al. 2012
JN417763	189	157	154	500	E. necator	Vitis sp.	27.1162	22.5251	22.0947	71.736	Pintye et al. 2012
JN417762	189	157	154	500	E. necator	Vitis sp.	27.1162	22.5251	22.0947	71.736	Pintye et al. 2012
JN417761	189	157	154	500	E. necator	Vitis sp.	27.1162	22.5251	22.0947	71.736	Pintye et al. 2012
JN417760	189	157	154	500	E. necator	Vitis sp.	27.1162	22.5251	22.0947	71.736	Pintye et al. 2012
JN417759	189	157	154	500	E. necator	Vitis sp.	27.1162	22.5251	22.0947	71.736	Pintye et al. 2012
JN417758	186	157	150	493	E. necator	Vitis sp.	26.6858	22.5251	21.5208	70.7317	Pintye et al. 2012
JN417757	189	157	154	500	E. necator	Vitis sp.	27.1162	22.5251	22.0947	71.736	Pintye et al. 2012
JN417756	189	157	154	500	E. necator	Vitis sp.	27.1162	22.5251	22.0947	71.736	Pintye et al. 2012
JN417755	190	157	152	499	E. necator	Vitis sp.	27.2597	22.5251	21.8077	71.5925	Pintye et al. 2012
JN417754	186	157	150	493	E. necator	Vitis sp.	26.6858	22.5251	21.5208	70.7317	Pintye et al. 2012
JN417753	190	157	152	499	E. necator	Vitis sp.	27.2597	22.5251	21.8077	71.5925	Pintye et al. 2012
JN417752	190	157	152	499	E. necator	Vitis sp.	27.2597	22.5251	21.8077	71.5925	Pintye et al. 2012
JN417751	186	157	150	493	E. necator	Vitis sp.	26.6858	22.5251	21.5208	70.7317	Pintye et al. 2012
JN417750	190	157	152	499	E. necator	Vitis sp.	27.2597	22.5251	21.8077	71.5925	Pintye et al. 2012
JN417749	190	157	152	499	E. necator	Vitis sp.	27.2597	22.5251	21.8077	71.5925	Pintye et al. 2012
JN417748	190	157	152	499	E. necator	Vitis sp.	27.2597	22.5251	21.8077	71.5925	Pintye et al. 2012
JN417747	186	157	150	493	E. necator	Vitis sp.	26.6858	22.5251	21.5208	70.7317	Pintye et al. 2012
JN417746	186	157	150	493	E. necator	Vitis sp.	26.6858	22.5251	21.5208	70.7317	Pintye et al. 2012
JN417745	186	157	152	493	E. necator	Vitis sp.	26.6858	22.5251	21.8077	70.7317	Pintye et al. 2012
JN417744	190	157	152	499	E. necator	Vitis sp.	27.2597	22.5251	21.8077	71.5925	Pintye et al. 2012
JN417743	190	157	152	499	E. necator	Vitis sp.	27.2597	22.5251	21.8077	71.5925	Pintye et al. 2012
JN417742	190	157	152	499	E. necator	Vitis sp.	27.2597	22.5251	21.8077	71.5925	Pintye et al. 2012
JN417741	190	157	152	499	E. necator	Vitis sp.	27.2597	22.5251	21.8077	71.5925	Pintye et al. 2012
JN417740	190	157	152	499	E. necator	Vitis sp.	27.2597	22.5251	21.8077	71.5925	Pintye et al. 2012
JN417739	188	157	152	497	E. necator	Vitis sp.	26.9727	22.5251	21.8077	71.3056	Pintye et al. 2012
JN417738	188	157	152	497	E. necator	Vitis sp.	26.9727	22.5251	21.8077	71.3056	Pintye et al. 2012
JN417737	190	157	152	499	E. necator	Vitis sp.	27.2597	22.5251	21.8077	71.5925	Pintye et al. 2012
JN417736	186	157	150	493	E. necator	Vitis sp.	26.6858	22.5251	21.5208	70.7317	Pintye et al. 2012
JN417735	186	157	150	493	E. necator	Vitis sp.	26.6858	22.5251	21.5208	70.7317	Pintye et al. 2012
JN417734	190	157	152	499	E. necator	Vitis sp.	27.2597	22.5251	21.8077	71.5925	Pintye et al. 2012
JN417733	190	157	152	499	E. necator	Vitis sp.	27.2597	22.5251	21.8077	71.5925	Pintye et al. 2012
JN417732	190	157	152	499	E. necator	Vitis sp.	27.2597	22.5251	21.8077	71.5925	Pintye et al. 2012
JN417731	190	157	152	499	E. necator	Vitis sp.	27.2597	22.5251	21.8077	71.5925	Pintye et al. 2012
JN417730	186	157	150	493	E. necator	Vitis sp.	26.6858	22.5251	21.5208	70.7317	Pintye et al. 2012
JN417729	190	157	152	499	E. necator	Vitis sp.	27.2597	22.5251	21.8077	71.5925	Pintye et al. 2012
JN417728	190	157	152	499	E. necator	Vitis sp.	27.2597	22.5251	21.8077	71.5925	Pintye et al. 2012
JN417727	186	157	150	493	E. necator	Vitis sp.	26.6858	22.5251	21.5208	70.7317	Pintye et al. 2012
JN417726	186	157	150	493	E. necator	Vitis sp.	26.6858	22.5251	21.5208	70.7317	Pintye et al. 2012
JN417725	190	157	152	499	E. necator	Vitis sp.	27.2597	22.5251	21.8077	71.5925	Pintye et al. 2012
JN417724	186	157	150	493	E. necator	Vitis sp.	26.6858	22.5251	21.5208	70.7317	Pintye et al. 2012
JN417723	186	157	150	493	E. necator	Vitis sp.	26.6858	22.5251	21.5208	70.7317	Pintye et al. 2012
JN417722	190	157	152	499	E. necator	Vitis sp.	27.2597	22.5251	21.8077	71.5925	Pintye et al. 2012
JN417721	190	157	152	499	E. necator	Vitis sp.	27.2597	22.5251	21.8077	71.5925	Pintye et al. 2012
JN417720	186	157	150	493	E. necator	Vitis sp.	26.6858	22.5251	21.5208	70.7317	Pintye et al. 2012
JN417719	186	157	150	493	E. necator	Vitis sp.	26.6858	22.5251	21.5208	70.7317	Pintye et al. 2012
JN417718	190	157	152	499	E. necator	Vitis sp.	27.2597	22.5251	21.8077	71.5925	Pintye et al. 2012
JN417717	190	157	152	499	E. necator	Vitis sp.	27.2597	22.5251	21.8077	71.5925	Pintye et al. 2012
JN417716	190	157	152	499	E. necator	Vitis sp.	27.2597	22.5251	21.8077	71.5925	Pintye et al. 2012
JN417715	190	157	152	499	E. necator	Vitis sp.	27.2597	22.5251	21.8077	71.5925	Pintye et al. 2012
JN417714	190	157	152	499	E. necator	Vitis sp.	27.2597	22.5251	21.8077	71.5925	Pintye et al. 2012
JN417713	190	157	152	499	E. necator	Vitis sp.	27.2597	22.5251	21.8077	71.5925	Pintye et al. 2012
JN417712	190	157	152	499	E. necator	Vitis sp.	27.2597	22.5251	21.8077	71.5925	Pintye et al. 2012
JN417711	190	157	152	499	E. necator	Vitis sp.	27.2597	22.5251	21.8077	71.5925	Pintye et al. 2012
JN417710	190	157	152	499	E. necator	Vitis sp.	27.2597	22.5251	21.8077	71.5925	Pintye et al. 2012
Average (bp)	188.492	157	151.778	497.238	Average		27.0433	22.5251	21.7759	71.3398
S.D	1.76269	0	1.3267	2.87692	S.D		0.252897	1.42109e-14	0.190345	0.412757
S.E.M	0.0279792	0	0.0210588	0.0456653	S.E.M		0.00401424	2.25569e-16	0.00302135	0.0065517
Max.	190	157	154	500	Max. (%)		27.2597	22.5251	22.0947	71.736
Min.	185	157	150	492	Min. (%)		26.5423	22.5251	21.5208	70.5882
Range (bp)	185-190	157	150-154	492-500	Range (%)		26.54-27.25	22.52	21.52-22.09	70.58-71.73
							Normalized values
GenBank accession number	ITS1 (bp)	5.8S (bp)	ITS2 (bp)	ITS (bp)	Powdery mildew host	Plant host	ITS1 (%)	5.8S (%)	ITS2 (%)	ITS (%)	References
GQ324096	186	157	152	499	Erysiphe paeoniae	Paeonia lactiflora var. hortensis	26.6858	22.5251	21.8077	71.5925	Park et al. 2010
							Normalized values
GenBank accession number	ITS1 (bp)	5.8S (bp)	ITS2 (bp)	ITS (bp)	Powdery mildew host	Plant host	ITS1 (%)	5.8S (%)	ITS2 (%)	ITS (%)	References
AF126818	186	157	149	492	Erysiphe penicillata	Platanus occidentalis leaves	26.6858	22.5251	21.3773	70.5882	Sullivan and White, 2000
							Normalized values
GenBank accession number	ITS1 (bp)	5.8S (bp)	ITS2 (bp)	ITS (bp)	Powdery mildew host	Plant host	ITS1 (%)	5.8S (%)	ITS2 (%)	ITS (%)	References
GQ324119	190	157	151	498	Erysiphe pileae	Pilea mongolica	27.2597	22.5251	21.6643	71.4491	Park et al. 2010
							Normalized values
GenBank accession number	ITS1 (bp)	5.8S (bp)	ITS2 (bp)	ITS (bp)	Powdery mildew host	Plant host	ITS1 (%)	5.8S (%)	ITS2 (%)	ITS (%)	References
DQ490758	189	157	153	499	Erysiphe pisi	Vigna sesquipedalis	27.1162	22.5251	21.9512	71.5925	Liang et al. 2007
							Normalized values
GenBank accession number	ITS1 (bp)	5.8S (bp)	ITS2 (bp)	ITS (bp)	Powdery mildew host	Plant host	ITS1 (%)	5.8S (%)	ITS2 (%)	ITS (%)	References
GQ324131	188	157	153	498	Erysiphe plectranthi	Plectranthus japonicus	26.9727	22.5251	21.9512	71.4491	Park et al. 2010
							Normalized values
GenBank accession number	ITS1 (bp)	5.8S (bp)	ITS2 (bp)	ITS (bp)	Powdery mildew host	Plant host	ITS1 (%)	5.8S (%)	ITS2 (%)	ITS (%)	References
HM124999	190	157	152	499	Erysiphe polygoni	Plantago lanceolata	27.2597	22.5251	21.8077	71.5925	Kiss et al. 2011
HM124998	190	157	152	499	E. polygoni	Polygonum aviculare	27.2597	22.5251	21.8077	71.5925	Kiss et al. 2011
DQ490766	190	157	152	499	E. polygoni	Polygonum aviculare	27.2597	22.5251	21.8077	71.5925	Liang et al. 2007
HM125005	190	157	152	499	E. polygoni	Rumex acetosa	27.2597	22.5251	21.8077	71.5925	Kiss et al. 2011
HM125004	190	157	152	499	E. polygoni	R. acetosa	27.2597	22.5251	21.8077	71.5925	Kiss et al. 2011
HM125003	190	157	152	499	E. polygoni	R. acetosa	27.2597	22.5251	21.8077	71.5925	Kiss et al. 2011
HM125002	190	157	152	499	E. polygoni	R. acetosa	27.2597	22.5251	21.8077	71.5925	Kiss et al. 2011
Average (bp)	190	157	152	499	Average		27.2597	22.5251	21.8077	71.5925
S.D	0	0	0	0	S.D		3.55271e-15	3.55271e-15	0	1.42109e-14
S.E.M	0	0	0	0	S.E.M		5.07531e-16	5.07531e-16	0	2.03012e-15
Max.	190	157	152	499	Max. (%)		27.2597	22.5251	21.8077	71.5925
Min.	190	157	152	499	Min. (%)		27.2597	22.5251	21.8077	71.5925
Range (bp)	190	157	152	499	Range (%)		27.25	22.52	21.8	71.59
							Normalized values
GenBank accession number	ITS1 (bp)	5.8S (bp)	ITS2 (bp)	ITS (bp)	Powdery mildew host	Plant host	ITS1 (%)	5.8S (%)	ITS2 (%)	ITS (%)	References
GQ324137	188	157	153	498	Erysiphe pseudolonicerae	Cocculus trilobus	26.9727	22.5251	21.9512	71.4491	Park et al. 2010
GQ324136	188	157	153	498	E. pseudolonicerae	C. trilobus	26.9727	22.5251	21.9512	71.4491	Park et al. 2010
							Normalized values
GenBank accession number	ITS1 (bp)	5.8S (bp)	ITS2 (bp)	ITS (bp)	Powdery mildew host	Plant host	ITS1 (%)	5.8S (%)	ITS2 (%)	ITS (%)	References
GQ324095	186	157	152	499	Erysiphe ranunculi	Clematis apiifolia	26.6858	22.5251	21.8077	71.5925	Park et al. 2010
GQ324065	186	157	153	499	Erysiphe ranunculi var. aquilegiae	Aquilegia buergeriana var. oxysepala	26.6858	22.5251	21.9512	71.5925	Park et al. 2010
							Normalized values
GenBank accession number	ITS1 (bp)	5.8S (bp)	ITS2 (bp)	ITS (bp)	Powdery mildew host	Plant host	ITS1 (%)	5.8S (%)	ITS2 (%)	ITS (%)	References
GQ324093	186	157	152	499	Erysiphe sedi	Sedum kamtschaticum	26.6858	22.5251	21.8077	71.5925	Park et al. 2010
GQ324118	186	157	151	498	E. sedi	Sedum sarmentosum	26.6858	22.5251	21.6643	71.4491	Park et al. 2010
GQ324094	186	157	153	499	E. sedi	S. sarmentosum	26.6858	22.5251	21.9512	71.5925	Park et al. 2010
GQ324133	188	157	153	498	E. sedi	Sedum verticillatum	26.9727	22.5251	21.9512	71.4491	Park et al. 2010
Average (bp)	186.5	157	152.25	498.5	Average		26.7575	22.5251	21.8436	71.5208
S.D	0.866025	0	0.829156	0.5	S.D		0.12425	0	0.118961	0.071736
S.E.M	0.216506	0	0.207289	0.125	S.E.M		0.0310626	0	0.0297402	0.017934
Max.	188	157	153	499	Max. (%)		26.9727	22.5251	21.9512	71.5925
Min.	186	157	151	498	Min. (%)		26.6858	22.5251	21.6643	71.4491
Range (bp)	186-188	157	151-153	498-499	Range (%)		26.68-26.97	22.52	21.66-21.95	71.44-71.59
							Normalized values
GenBank accession number	ITS1 (bp)	5.8S (bp)	ITS2 (bp)	ITS (bp)	Powdery mildew host	Plant host	ITS1 (%)	5.8S (%)	ITS2 (%)	ITS (%)	References
DQ490765	190	157	152	499	E. sordida	Plantago major	27.2597	22.5251	21.8077	71.5925	Liang et al. 2007
HM125001	190	157	152	499	E. sordida	P. major	27.2597	22.5251	21.8077	71.5925	Kiss et al. 2011
HM125000	190	157	152	499	E. sordida	P. major	27.2597	22.5251	21.8077	71.5925	Kiss et al. 2011
U82451	188	157	152	497	Erysiphe sordida	Plantago sp.	26.9727	22.5251	21.8077	71.3056	Kiss and Nakasone, 1998
Average (bp)	189.5	157	152	498.5	Average		27.1879	22.5251	21.8077	71.5208
S.D	0.866025	0	0	0.866025	S.D		0.12425	0	0	0.12425
S.E.M	0.216506	0	0	0.216506	S.E.M		0.0310626	0	0	0.0310626
Max.	190	157	152	499	Max. (%)		27.2597	22.5251	21.8077	71.5925
Min.	188	157	152	497	Min. (%)		26.9727	22.5251	21.8077	71.3056
Range (bp)	188-190	157	152	497-499	Range (%)		26.97-27.25	22.52	21.8	71.30-71.59
							Normalized values
GenBank accession number	ITS1 (bp)	5.8S (bp)	ITS2 (bp)	ITS (bp)	Powdery mildew host	Plant host	ITS1 (%)	5.8S (%)	ITS2 (%)	ITS (%)	References
HM124990	190	157	152	499	Erysiphe sp.	Ligustrum vulgare	27.2597	22.5251	21.8077	71.5925	Kiss et al. 2011
HM124989	190	157	152	499	Erysiphe sp.	L. vulgare	27.2597	22.5251	21.8077	71.5925	Kiss et al. 2011
HM124988	190	157	152	499	Erysiphe sp.	L. vulgare	27.2597	22.5251	21.8077	71.5925	Kiss et al. 2011
Average (bp)	190	157	152	499	Average		27.2597	22.5251	21.8077	71.5925
S.D	0	0	0	0	S.D		3.55271e-15	3.55271e-15	0	0
S.E.M	0	0	0	0	S.E.M		1.18424e-15	1.18424e-15	0	0
Max.	190	157	152	499	Max. (%)		27.2597	22.5251	21.8077	71.5925
Min.	190	157	152	499	Min. (%)		27.2597	22.5251	21.8077	71.5925
Range (bp)	190	157	152	499	Range (%)		27.25	22.52	21.8	71.59
							Normalized values
GenBank accession number	ITS1 (bp)	5.8S (bp)	ITS2 (bp)	ITS (bp)	Powdery mildew host	Plant host	ITS1 (%)	5.8S (%)	ITS2 (%)	ITS (%)	References
HM125022	190	157	152	499	Erysiphe trifolii	Trifolium pratense	27.2597	22.5251	21.8077	71.5925	Kiss et al. 2011
HM125021	190	157	152	499	E. trifolii	T. pratense	27.2597	22.5251	21.8077	71.5925	Kiss et al. 2011
HM125020	190	157	152	499	E. trifolii	T. pratense	27.2597	22.5251	21.8077	71.5925	Kiss et al. 2011
HM125019	190	157	152	499	E. trifolii	T. pratense	27.2597	22.5251	21.8077	71.5925	Kiss et al. 2011
DQ490769	188	157	152	497	E. trifolii	Robinia pseudoacacia	26.9727	22.5251	21.8077	71.3056	Liang et al. 2007
HM125024	190	157	152	499	E. trifolii	Trifolium repens	27.2597	22.5251	21.8077	71.5925	Kiss et al. 2011
HM125023	190	157	152	499	E. trifolii	Trifolium sp.	27.2597	22.5251	21.8077	71.5925	Kiss et al. 2011
Average (bp)	189.714	157	152	498.714	Average		27.2187	22.5251	21.8077	71.5515
S.D	0.699854	0	0	0.699854	S.D		0.100409	3.55271e-15	0	0.100409
S.E.M	0.0999792	0	0	0.0999792	S.E.M		0.0143442	5.07531e-16	0	0.0143442
Max.	190	157	152	499	Max. (%)		27.2597	22.5251	21.8077	71.5925
Min.	188	157	152	497	Min. (%)		26.9727	22.5251	21.8077	71.3056
Range (bp)	188-190	157	152	497-499	Range (%)		26.97-27.25	22.52	21.8	71.30-71.59
							Normalized values
GenBank accession number	ITS1 (bp)	5.8S (bp)	ITS2 (bp)	ITS (bp)	Powdery mildew host	Plant host	ITS1 (%)	5.8S (%)	ITS2 (%)	ITS (%)	References
HM124959	190	157	152	499	Erysiphe berberidis	Berberis vulgaris	27.2597	22.5251	21.8077	71.5925	Kiss et al. 2011
HM124958	190	157	152	499	E. berberidis	B. vulgaris	27.2597	22.5251	21.8077	71.5925	Kiss et al. 2011
HM124957	190	157	152	499	E. berberidis	B. vulgaris	27.2597	22.5251	21.8077	71.5925	Kiss et al. 2011
Average (bp)	190	157	152	499	Average		27.2597	22.5251	21.8077	71.5925
S.D	0	0	0	0	S.D		3.55271e-15	3.55271e-15	0	0
S.E.M	0	0	0	0	S.E.M		1.18424e-15	1.18424e-15	0	0
Max.	190	157	152	499	Max. (%)		27.2597	22.5251	21.8077	71.5925
Min.	190	157	152	499	Min. (%)		27.2597	22.5251	21.8077	71.5925
Range (bp)	190	157	152	499	Range (%)		27.25	22.52	21.8	71.59
							Normalized values
GenBank accession number	ITS1 (bp)	5.8S (bp)	ITS2 (bp)	ITS (bp)	Powdery mildew host	Plant host	ITS1 (%)	5.8S (%)	ITS2 (%)	ITS (%)	References
GQ324140	188	157	153	498	Erysiphe vanbruntiana	Sambucus williamsii var. coreana	26.9727	22.5251	21.9512	71.4491	Park et al. 2010
							Normalized values
GenBank accession number	ITS1 (bp)	5.8S (bp)	ITS2 (bp)	ITS (bp)	Powdery mildew host	Plant host	ITS1 (%)	5.8S (%)	ITS2 (%)	ITS (%)	References
GQ324139	188	157	153	498	Erysiphe verniciferae	Rhus verniciflua	26.9727	22.5251	21.9512	71.4491	Park et al. 2010
GQ324138	188	157	153	498	E. verniciferae	Cotinus coggygria	26.9727	22.5251	21.9512	71.4491	Park et al. 2010
GQ324147	188	157	153	498	E. verniciferae	C. coggygria	26.9727	22.5251	21.9512	71.4491	Park et al. 2010
Average (bp)	188	157	153	498	Average		26.9727	22.5251	21.9512	71.4491
S.D	0	0	0	0	S.D		0	3.55271e-15	0	0
S.E.M	0	0	0	0	S.E.M		0	1.18424e-15	0	0
Max.	188	157	153	498	Max. (%)		26.9727	22.5251	21.9512	71.4491
Min.	188	157	153	498	Min. (%)		26.9727	22.5251	21.9512	71.4491
Range (bp)	188	157	153	498	Range (%)		26.97	22.52	21.95	71.44
							Normalized values
GenBank accession number	ITS1 (bp)	5.8S (bp)	ITS2 (bp)	ITS (bp)	Powdery mildew host	Plant host	ITS1 (%)	5.8S (%)	ITS2 (%)	ITS (%)	References
GQ324128	188	157	153	498	Erysiphe viciae-unijugae	Vicia sp.	26.9727	22.5251	21.9512	71.4491	Park et al. 2010
							Normalized values
GenBank accession number	ITS1 (bp)	5.8S (bp)	ITS2 (bp)	ITS (bp)	Powdery mildew host	Plant host	ITS1 (%)	5.8S (%)	ITS2 (%)	ITS (%)	References
GQ324088	186	157	152	499	Golovinomyces artemisiae	Artemisia feddei	26.6858	22.5251	21.8077	71.5925	Park et al. 2010
GQ324089	186	157	152	499	G. artemisiae	Artemisia kodzumii	26.6858	22.5251	21.8077	71.5925	Park et al. 2010
GQ324090	186	157	152	499	G. artemisiae	Artemisia lavandulaefolia	26.6858	22.5251	21.8077	71.5925	Park et al. 2010
GQ324123	188	157	153	498	G. artemisiae	Artemisia princeps var. orientalis	26.9727	22.5251	21.9512	71.4491	Park et al. 2010
GQ324115	186	157	151	498	G. artemisiae	A. princeps var. orientalis	26.6858	22.5251	21.6643	71.4491	Park et al. 2010
GQ324091	186	157	152	499	G. artemisiae	A. princeps var. orientalis	26.6858	22.5251	21.8077	71.5925	Park et al. 2010
GQ324030	186	157	153	499	G. artemisiae	A. princeps var. orientalis	26.6858	22.5251	21.9512	71.5925	Park et al. 2010
Average (bp)	186.286	157	152.143	498.714	Average		26.7268	22.5251	21.8282	71.5515
S.D	0.699854	0	0.638877	0.451754	S.D		0.100409	3.55271e-15	0.0916609	0.0648141
S.E.M	0.0999792	0	0.0912681	0.0645363	S.E.M		0.0143442	5.07531e-16	0.0130944	0.00925915
Max.	188	157	153	499	Max. (%)		26.9727	22.5251	21.9512	71.5925
Min.	186	157	151	498	Min. (%)		26.6858	22.5251	21.6643	71.4491
Range (bp)	186-188	157	151-153	498-499	Range (%)		26.68-26.97	22.52	21.66-21.95	71.44-71.59
							Normalized values
GenBank accession number	ITS1 (bp)	5.8S (bp)	ITS2 (bp)	ITS (bp)	Powdery mildew host	Plant host	ITS1 (%)	5.8S (%)	ITS2 (%)	ITS (%)	References
GQ324122	188	157	153	498	Golovinomyces cichoracearum	Achillea sibirica	26.9727	22.5251	21.9512	71.4491	Park et al. 2010
GQ324111	186	157	151	498	G. cichoracearum	Ambrosia artemisiifolia var. elatior	26.6858	22.5251	21.6643	71.4491	Park et al. 2010
GQ324110	186	157	151	498	G. cichoracearum	Ambrosia artemisiifolia var. elatior	26.6858	22.5251	21.6643	71.4491	Park et al. 2010
GQ324109	186	157	151	498	G. cichoracearum	Ambrosia artemisiifolia var. elatior	26.6858	22.5251	21.6643	71.4491	Park et al. 2010
GQ324117	186	157	151	498	G. cichoracearum	Aster pilosus	26.6858	22.5251	21.6643	71.4491	Park et al. 2010
AY663823	190	157	152	499	G. cichoracearum	Aster salignus	27.2597	22.5251	21.8077	71.5925	Szentivanyi et al. 2005
GQ324116	186	157	151	498	G. cichoracearum	Centaurea cyanus	26.6858	22.5251	21.6643	71.4491	Park et al. 2010
DQ490751	189	157	153	499	G. cichoracearum	Erygeron elongatus	27.1162	22.5251	21.9512	71.5925	Liang et al. 2007
GQ324114	186	157	151	498	G. cichoracearum	Eupatorium chinense simplicifolium	26.6858	22.5251	21.6643	71.4491	Park et al. 2010
HM124956	190	157	152	499	G. cichoracearum	Lactuca sp.	27.2597	22.5251	21.8077	71.5925	Kiss et al. 2011
HM124982	190	157	152	499	G. cichoracearum	Lactuca sp.	27.2597	22.5251	21.8077	71.5925	Kiss et al. 2011
HM124981	190	157	152	499	G. cichoracearum	Lactuca sp.	27.2597	22.5251	21.8077	71.5925	Kiss et al. 2011
GQ324120	186	157	151	498	G. cichoracearum	Rudbekia laciniata var. hortensis	26.6858	22.5251	21.6643	71.4491	Park et al. 2010
GQ324113	186	157	151	498	G. cichoracearum	Rudbekia laciniata var. hortensis	26.6858	22.5251	21.6643	71.4491	Park et al. 2010
GQ324112	186	157	151	498	G. cichoracearum	Rudbekia laciniata var. hortensis	26.6858	22.5251	21.6643	71.4491	Park et al. 2010
HM125009	190	157	151	498	G. cichoracearum	Rudbeckia sp.	27.2597	22.5251	21.6643	71.4491	Kiss et al. 2011
HM125008	190	157	151	498	G. cichoracearum	Rudbeckia sp.	27.2597	22.5251	21.6643	71.4491	Kiss et al. 2011
HM125007	190	157	151	498	G. cichoracearum	Rudbeckia sp.	27.2597	22.5251	21.6643	71.4491	Kiss et al. 2011
HM125006	190	157	151	498	G. cichoracearum	Rudbeckia sp.	27.2597	22.5251	21.6643	71.4491	Kiss et al. 2011
GU329998	186	157	151	498	G. cichoracearum	Zinnia elegans	26.6858	22.5251	21.6643	71.4491	Park et al. 2010
GU329997	186	157	151	498	G. cichoracearum	Z. elegans	26.6858	22.5251	21.6643	71.4491	Park et al. 2010
Average (bp)	187.762	157	151.381	498.238	Average		26.9386	22.5251	21.7189	71.4832
S.D	1.89999	0	0.652919	0.425918	S.D		0.272596	7.10543e-15	0.0936757	0.0611073
S.E.M	0.0904759	0	0.0310914	0.0202818	S.E.M		0.0129808	3.38354e-16	0.00446075	0.00290987
Max.	190	157	153	499	Max. (%)		27.2597	22.5251	21.9512	71.5925
Min.	186	157	151	498	Min. (%)		26.6858	22.5251	21.6643	71.4491
Range (bp)	186-190	157	151-153	498-499	Range (%)		26.68-27.25	22.52	21.66-21.95	71.44-71.59
							Normalized values
GenBank accession number	ITS1 (bp)	5.8S (bp)	ITS2 (bp)	ITS (bp)	Powdery mildew host	Plant host	ITS1 (%)	5.8S (%)	ITS2 (%)	ITS (%)	References
AY663824	190	157	152	499	Golovinomyces orontii	Aster salignus	27.2597	22.5251	21.8077	71.5925	Szentivanyi et al. 2005
							Normalized values
GenBank accession number	ITS1 (bp)	5.8S (bp)	ITS2 (bp)	ITS (bp)	Powdery mildew host	Plant host	ITS1 (%)	5.8S (%)	ITS2 (%)	ITS (%)	References
GQ324100	186	157	152	499	Golovinomyces rubiae	Rubia akane	26.6858	22.5251	21.8077	71.5925	Park et al. 2010
							Normalized values
GenBank accession number	ITS1 (bp)	5.8S (bp)	ITS2 (bp)	ITS (bp)	Powdery mildew host	Plant host	ITS1 (%)	5.8S (%)	ITS2 (%)	ITS (%)	References
GQ324098	186	157	152	499	Golovinomyces sordidus	Plantago asiatica	26.6858	22.5251	21.8077	71.5925	Park et al. 2010
GQ324097	186	157	152	499	G. sordidus	P. asiatica	26.6858	22.5251	21.8077	71.5925	Park et al. 2010
GQ324066	186	157	153	499	G. sordidus	P. asiatica	26.6858	22.5251	21.9512	71.5925	Park et al. 2010
Average (bp)	186	157	152.333	499	Average		26.6858	22.5251	21.8556	71.5925
S.D	0	0	0.471405	0	S.D		0	3.55271e-15	0.0676334	0
S.E.M	0	0	0.157135	0	S.E.M		0	1.18424e-15	0.0225445	0
Max.	186	157	153	499	Max. (%)		26.6858	22.5251	21.9512	71.5925
Min.	186	157	152	499	Min. (%)		26.6858	22.5251	21.8077	71.5925
Range (bp)	186	157	152-153	499	Range (%)		26.68	22.52	21.80-21.95	71.59
							Normalized values
GenBank accession number	ITS1 (bp)	5.8S (bp)	ITS2 (bp)	ITS (bp)	Powdery mildew host	Plant host	ITS1 (%)	5.8S (%)	ITS2 (%)	ITS (%)	References
HM124978	190	157	152	499	Neoerysiphe galeopsidis	Lamium sp.	27.2597	22.5251	21.8077	71.5925	Kiss et al. 2011
							Normalized values
GenBank accession number	ITS1 (bp)	5.8S (bp)	ITS2 (bp)	ITS (bp)	Powdery mildew host	Plant host	ITS1 (%)	5.8S (%)	ITS2 (%)	ITS (%)	References
GQ324042	186	157	153	499	Oidium sp. (cf. Podosphaera)	Calendula arvensis	26.6858	22.5251	21.9512	71.5925	Park et al. 2010
DQ490767	190	157	151	498	Oidium sp.	Castanopsis sp.	27.2597	22.5251	21.6643	71.4491	Liang et al. 2007
AF035783	190	157	152	499	Oidium sp.	Catha edulis	27.2597	22.5251	21.8077	71.5925	Kiss and Nakasone, 1998
HM124972	188	157	152	497	Oidium sp.	Chelidonium majus	26.9727	22.5251	21.8077	71.3056	Kiss et al. 2011
DQ490768	188	157	152	497	Oidium sp.	Euonymus japonicus	26.9727	22.5251	21.8077	71.3056	Liang et al. 2007
GQ324080	186	157	153	499	Oidium sp. (cf. Podosphaera)	Hibiscus mutabilis	26.6858	22.5251	21.9512	71.5925	Park et al. 2010
GQ324081	186	157	153	499	Oidium sp. (cf. Podosphaera)	Mazus miquelii	26.6858	22.5251	21.9512	71.5925	Park et al. 2010
GQ324068	186	157	153	499	Oidium sp. (cf. Podosphaera)	Mazus pumilus	26.6858	22.5251	21.9512	71.5925	Park et al. 2010
HM124987	190	157	152	499	Oidium sp.	Schinus molle	27.2597	22.5251	21.8077	71.5925	Kiss et al. 2011
Average (bp)	187.778	157	152.333	498.444	Average		26.9409	22.5251	21.8556	71.5128
S.D	1.74978	0	0.666667	0.831479	S.D		0.251044	3.55271e-15	0.095648	0.119294
S.E.M	0.19442	0	0.0740741	0.0923866	S.E.M		0.0278938	3.94746e-16	0.0106276	0.0132549
Max.	190	157	153	499	Max. (%)		27.2597	22.5251	21.9512	71.5925
Min.	186	157	151	497	Min. (%)		26.6858	22.5251	21.6643	71.3056
Range (bp)	186-190	157	151-153	497-499	Range (%)		26.68-27.25	22.52	21.66-21.95	71.30-71.59
							Normalized values
GenBank accession number	ITS1 (bp)	5.8S (bp)	ITS2 (bp)	ITS (bp)	Powdery mildew host	Plant host	ITS1 (%)	5.8S (%)	ITS2 (%)	ITS (%)	References
GQ324105	186	157	152	499	Phyllactinia ailanthi	Ailanthus altissima	26.6858	22.5251	21.8077	71.5925	Park et al. 2010
GQ324102	186	157	152	499	P. ailanthi	A. altissima	26.6858	22.5251	21.8077	71.5925	Park et al. 2010
GQ324101	186	157	152	499	P. ailanthi	A. altissima	26.6858	22.5251	21.8077	71.5925	Park et al. 2010
Average (bp)	186	157	152	499	Average		26.6858	22.5251	21.8077	71.5925
S.D	0	0	0	0	S.D		0	3.55271e-15	0	0
S.E.M	0	0	0	0	S.E.M		0	1.18424e-15	0	0
Max.	186	157	152	499	Max. (%)		26.6858	22.5251	21.8077	71.5925
Min.	186	157	152	499	Min. (%)		26.6858	22.5251	21.8077	71.5925
Range (bp)	186	157	152	499	Range (%)		26.68	22.52	21.8	71.59
							Normalized values
GenBank accession number	ITS1 (bp)	5.8S (bp)	ITS2 (bp)	ITS (bp)	Powdery mildew host	Plant host	ITS1 (%)	5.8S (%)	ITS2 (%)	ITS (%)	References
DQ490764	190	157	152	499	Phyllactinia fraxini	Fraxinus excelsior	27.2597	22.5251	21.8077	71.5925	Liang et al. 2007
							Normalized values
GenBank accession number	ITS1 (bp)	5.8S (bp)	ITS2 (bp)	ITS (bp)	Powdery mildew host	Plant host	ITS1 (%)	5.8S (%)	ITS2 (%)	ITS (%)	References
GQ324103	186	157	152	499	Phyllactinia salmonii	Paulownia coreana	26.6858	22.5251	21.8077	71.5925	Park et al. 2010
							Normalized values
GenBank accession number	ITS1 (bp)	5.8S (bp)	ITS2 (bp)	ITS (bp)	Powdery mildew host	Plant host	ITS1 (%)	5.8S (%)	ITS2 (%)	ITS (%)	References
GQ324058	186	157	153	499	Podosphaera balsaminae	Impatiens balsamina	26.6858	22.5251	21.9512	71.5925	Park et al. 2010
GQ324056	186	157	153	499	P. balsaminae	I. balsamina	26.6858	22.5251	21.9512	71.5925	Park et al. 2010
GQ324057	186	157	153	499	P. balsaminae	Impatiens nolitangere	26.6858	22.5251	21.9512	71.5925	Park et al. 2010
Average (bp)	186	157	153	499	Average		26.6858	22.5251	21.9512	71.5925
S.D	0	0	0	0	S.D		0	3.55271e-15	0	0
S.E.M	0	0	0	0	S.E.M		0	1.18424e-15	0	0
Max.	186	157	153	499	Max. (%)		26.6858	22.5251	21.9512	71.5925
Min.	186	157	153	499	Min. (%)		26.6858	22.5251	21.9512	71.5925
Range (bp)	186	157	153	499	Range (%)		26.68	22.52	21.95	71.59
							Normalized values
GenBank accession number	ITS1 (bp)	5.8S (bp)	ITS2 (bp)	ITS (bp)	Powdery mildew host	Plant host	ITS1 (%)	5.8S (%)	ITS2 (%)	ITS (%)	References
GU329995	186	157	153	499	Podosphaera euphorbiae	Euphorbia jolkini	26.6858	22.5251	21.9512	71.5925	Park et al. 2010
							Normalized values
GenBank accession number	ITS1 (bp)	5.8S (bp)	ITS2 (bp)	ITS (bp)	Powdery mildew host	Plant host	ITS1 (%)	5.8S (%)	ITS2 (%)	ITS (%)	References
DQ490763	191	157	154	502	Podosphaera ferruginea	Sanguisorba officinalis	27.4032	22.5251	22.0947	72.023	Liang et al. 2007
							Normalized values
GenBank accession number	ITS1 (bp)	5.8S (bp)	ITS2 (bp)	ITS (bp)	Powdery mildew host	Plant host	ITS1 (%)	5.8S (%)	ITS2 (%)	ITS (%)	References
U82449	186	157	151	494	Podosphaera fulginea	Cucurbita pepo	26.6858	22.5251	21.6643	70.8752	Kiss and Nakasone, 1998
							Normalized values
GenBank accession number	ITS1 (bp)	5.8S (bp)	ITS2 (bp)	ITS (bp)	Powdery mildew host	Plant host	ITS1 (%)	5.8S (%)	ITS2 (%)	ITS (%)	References
GQ324087	186	157	153	499	Podosphaera intermedia	Clerodendron trichotomum	26.6858	22.5251	21.9512	71.5925	Park et al. 2010
							Normalized values
GenBank accession number	ITS1 (bp)	5.8S (bp)	ITS2 (bp)	ITS (bp)	Powdery mildew host	Plant host	ITS1 (%)	5.8S (%)	ITS2 (%)	ITS (%)	References
GQ324047	186	157	153	499	Podosphaera fusca	Adenocaulon himalaicum	26.6858	22.5251	21.9512	71.5925	Park et al. 2010
DQ490747	189	157	153	499	P. fusca	Arctium lappa	27.1162	22.5251	21.9512	71.5925	Liang et al. 2007
GQ324085	186	157	153	499	P. fusca	Arctium lappa	26.6858	22.5251	21.9512	71.5925	Park et al. 2010
GQ324043	186	157	153	499	P. fusca	Aster koraiensis	26.6858	22.5251	21.9512	71.5925	Park et al. 2010
GQ324045	186	157	153	499	P. fusca	Aster scaber	26.6858	22.5251	21.9512	71.5925	Park et al. 2010
GQ324046	186	157	153	499	P. fusca	Aster tataricus	26.6858	22.5251	21.9512	71.5925	Park et al. 2010
GQ324048	186	157	153	499	P. fusca	Bidens bipinnata	26.6858	22.5251	21.9512	71.5925	Park et al. 2010
GQ324035	186	157	153	499	P. fusca	Bidens frondosa	26.6858	22.5251	21.9512	71.5925	Park et al. 2010
GQ324074	186	157	153	499	P. fusca	Bidens frondosa	26.6858	22.5251	21.9512	71.5925	Park et al. 2010
GQ324039	186	157	153	499	P. fusca	Breea segeta	26.6858	22.5251	21.9512	71.5925	Park et al. 2010
GQ324076	186	157	153	499	P. fusca	Carpesium divaricatum	26.6858	22.5251	21.9512	71.5925	Park et al. 2010
GQ324038	186	157	153	499	P. fusca	Carpesium macrocephalum	26.6858	22.5251	21.9512	71.5925	Park et al. 2010
GQ324084	186	157	153	499	P. fusca	Chrysanthemum burbankii	26.6858	22.5251	21.9512	71.5925	Park et al. 2010
GQ324032	186	157	153	499	P. fusca	Cirsium pendulum	26.6858	22.5251	21.9512	71.5925	Park et al. 2010
GQ324079	186	157	153	499	P. fusca	Clinopodium micranthum	26.6858	22.5251	21.9512	71.5925	Park et al. 2010
GQ324031	186	157	153	499	P. fusca	Coreopsis lanceolata	26.6858	22.5251	21.9512	71.5925	Park et al. 2010
GQ324086	186	157	153	499	P. fusca	Cosmos bipinnatus	26.6858	22.5251	21.9512	71.5925	Park et al. 2010
GQ324072	186	157	153	499	P. fusca	Cucumis melo var. makuwa	26.6858	22.5251	21.9512	71.5925	Park et al. 2010
GQ324052	186	157	153	499	P. fusca	Cucumis sativus	26.6858	22.5251	21.9512	71.5925	Park et al. 2010
GQ324050	186	157	153	499	P. fusca	Cucurbita moschata	26.6858	22.5251	21.9512	71.5925	Park et al. 2010
GQ324055	186	157	153	499	P. fusca	Cucurbita moschata	26.6858	22.5251	21.9512	71.5925	Park et al. 2010
GQ324051	186	157	153	499	P. fusca	Cucurbita pepo var. olifera	26.6858	22.5251	21.9512	71.5925	Park et al. 2010
DQ490748	189	157	153	499	P. fusca	Coreopsis grandiflora	27.1162	22.5251	21.9512	71.5925	Liang et al. 2007
DQ490745	189	157	153	499	P. fusca	Coreopsis grandiflora	27.1162	22.5251	21.9512	71.5925	Liang et al. 2007
GQ324033	186	157	153	499	P. fusca	Erigeron canadensis	26.6858	22.5251	21.9512	71.5925	Park et al. 2010
GQ324073	186	157	153	499	P. fusca	Erigeron canadensis	26.6858	22.5251	21.9512	71.5925	Park et al. 2010
GQ324041	186	157	153	499	P. fusca	Farfugium japonicum	26.6858	22.5251	21.9512	71.5925	Park et al. 2010
GQ324075	186	157	153	499	P. fusca	Helianthus annuus	26.6858	22.5251	21.9512	71.5925	Park et al. 2010
DQ490756	189	157	153	499	P. fusca	H. annuus	27.1162	22.5251	21.9512	71.5925	Liang et al. 2007
DQ490760	189	157	153	499	P. fusca	Ixeris chinensis	27.1162	22.5251	21.9512	71.5925	Liang et al. 2007
GQ324029	186	157	153	499	P. fusca	Lactuca indica var. laciniata	26.6858	22.5251	21.9512	71.5925	Park et al. 2010
GQ324028	186	157	153	499	P. fusca	L. indica var. laciniata	26.6858	22.5251	21.9512	71.5925	Park et al. 2010
GQ324027	186	157	153	499	P. fusca	L. indica var. laciniata	26.6858	22.5251	21.9512	71.5925	Park et al. 2010
GQ324071	186	157	153	499	P. fusca	L. indica var. laciniata	26.6858	22.5251	21.9512	71.5925	Park et al. 2010
GQ324054	186	157	153	499	P. fusca	Momordica charantia	26.6858	22.5251	21.9512	71.5925	Park et al. 2010
GQ324083	186	157	153	499	P. fusca	Petunia hybrida	26.6858	22.5251	21.9512	71.5925	Park et al. 2010
GQ324067	186	157	153	499	P. fusca	Phtheirospermum japonicum	26.6858	22.5251	21.9512	71.5925	Park et al. 2010
GQ324069	186	157	153	499	P. fusca	Pseudolysimachion rotundum var. coreanum	26.6858	22.5251	21.9512	71.5925	Park et al. 2010
DQ490753	189	157	153	499	P. fusca	Sonchus oleraceus	27.1162	22.5251	21.9512	71.5925	Liang et al. 2007
DQ490757	189	157	153	499	P. fusca	Sechium edule	27.1162	22.5251	21.9512	71.5925	Liang et al. 2007
GQ324049	189	157	153	499	P. fusca	Siegesbeckia pubescens	27.1162	22.5251	21.9512	71.5925	Park et al. 2010
GQ324044	186	157	153	499	P. fusca	Taraxacum sp.	26.6858	22.5251	21.9512	71.5925	Park et al. 2010
GQ324053	186	157	153	499	P. fusca	Trichosanthes kirilowii	26.6858	22.5251	21.9512	71.5925	Park et al. 2010
GQ324077	186	157	153	499	P. fusca	Xanthium canadense	26.6858	22.5251	21.9512	71.5925	Park et al. 2010
DQ490754	189	157	153	499	P. fusca	Xanthium sibiricum	27.1162	22.5251	21.9512	71.5925	Liang et al. 2007
GQ324034	186	157	153	499	P. fusca	Youngia denticulata	26.6858	22.5251	21.9512	71.5925	Park et al. 2010
GQ324036	186	157	153	499	P. fusca	Youngia japonica	26.6858	22.5251	21.9512	71.5925	Park et al. 2010
GQ324037	186	157	153	499	P. fusca	Youngia sonchifolia	26.6858	22.5251	21.9512	71.5925	Park et al. 2010
DQ490749	189	157	153	499	P. fusca	Zinnia elegans	27.1162	22.5251	21.9512	71.5925	Liang et al. 2007
GQ324040	186	157	153	499	P. fusca	Z. elegans	26.6858	22.5251	21.9512	71.5925	Park et al. 2010
Average (bp)	186.6	157	153	499	Average		26.7719	22.5251	21.9512	71.5925
S.D	1.2	0	0	0	S.D		0.172166	1.06581e-14	1.42109e-14	4.26326e-14
S.E.M	0.024	0	0	0	S.E.M		0.00344333	2.13163e-16	2.84217e-16	8.52651e-16
Max.	189	157	153	499	Max. (%)		27.1162	22.5251	21.9512	71.5925
Min.	186	157	153	499	Min. (%)		26.6858	22.5251	21.9512	71.5925
Range (bp)	186-189	157	153	499	Range (%)		26.68-27.11	22.52	21.95	71.59
							Normalized values
GenBank accession number	ITS1 (bp)	5.8S (bp)	ITS2 (bp)	ITS (bp)	Powdery mildew host	Plant host	ITS1 (%)	5.8S (%)	ITS2 (%)	ITS (%)	References
AY663821	185	157	155	497	Podosphaera leucotricha	Malus domestica	26.5423	22.5251	22.2382	71.3056	Szentivanyi et al. 2005
AY663817	189	157	155	500	P. leucotricha	M. domestica	27.1162	22.5251	22.2382	71.736	Szentivanyi et al. 2005
AY663816	189	157	154	500	P. leucotricha	M. domestica	27.1162	22.5251	22.0947	71.736	Szentivanyi et al. 2005
AY663815	189	157	154	500	P. leucotricha	M. domestica	27.1162	22.5251	22.0947	71.736	Szentivanyi et al. 2005
AY663820	184	157	154	500	P. leucotricha	M. domestica	26.3989	22.5251	22.0947	71.736	Szentivanyi et al. 2005
AY663819	189	157	154	500	P. leucotricha	M. domestica	27.1162	22.5251	22.0947	71.736	Szentivanyi et al. 2005
AY663818	189	157	154	500	P. leucotricha	M. domestica	27.1162	22.5251	22.0947	71.736	Szentivanyi et al. 2005
HM124970	189	157	154	500	P. leucotricha	M. domestica	27.1162	22.5251	22.0947	71.736	Kiss et al. 2011
HM124969	189	157	154	500	P. leucotricha	M. domestica	27.1162	22.5251	22.0947	71.736	Kiss et al. 2011
HM124968	189	157	154	500	P. leucotricha	M. domestica	27.1162	22.5251	22.0947	71.736	Kiss et al. 2011
HM124967	189	157	154	500	P. leucotricha	M. domestica	27.1162	22.5251	22.0947	71.736	Kiss et al. 2011
HM124966	189	157	154	500	P. leucotricha	M. domestica	27.1162	22.5251	22.0947	71.736	Kiss et al. 2011
HM124965	189	157	154	500	P. leucotricha	M. domestica	27.1162	22.5251	22.0947	71.736	Kiss et al. 2011
HM124964	189	157	154	500	P. leucotricha	M. domestica	27.1162	22.5251	22.0947	71.736	Kiss et al. 2011
HM124963	189	157	154	500	P. leucotricha	M. domestica	27.1162	22.5251	22.0947	71.736	Kiss et al. 2011
HM124962	189	157	154	500	P. leucotricha	M. domestica	27.1162	22.5251	22.0947	71.736	Kiss et al. 2011
HM124961	189	157	154	500	P. leucotricha	M. domestica	27.1162	22.5251	22.0947	71.736	Kiss et al. 2011
HM124960	189	157	154	500	P. leucotricha	Malus robusta	27.1162	22.5251	22.0947	71.736	Kiss et al. 2011
Average (bp)	188.5	157	154.111	499.833	Average		27.0445	22.5251	22.1106	71.7121
S.D	1.424	0	0.31427	0.687184	S.D		0.204304	7.10543e-15	0.0450889	0.0985917
S.E.M	0.0791111	0	0.0174594	0.0381769	S.E.M		0.0113502	3.94746e-16	0.00250494	0.00547732
Max.	189	157	155	500	Max. (%)		27.1162	22.5251	22.2382	71.736
Min.	184	157	154	497	Min. (%)		26.3989	22.5251	22.0947	71.3056
Range (bp)	184-189	157	154-155	497-500	Range (%)		26.39-27.11	22.52	22.09-22.23	71.30-71.73
							Normalized values
GenBank accession number	ITS1 (bp)	5.8S (bp)	ITS2 (bp)	ITS (bp)	Powdery mildew host	Plant host	ITS1 (%)	5.8S (%)	ITS2 (%)	ITS (%)	References
GU329996	186	157	153	499	Podosphaera macularis	Humulus japonicus	26.6858	22.5251	21.9512	71.5925	Park et al. 2010
GQ324082	186	157	153	499	P. macularis	H. japonicus	26.6858	22.5251	21.9512	71.5925	Park et al. 2010
							Normalized values
GenBank accession number	ITS1 (bp)	5.8S (bp)	ITS2 (bp)	ITS (bp)	Powdery mildew host	Plant host	ITS1 (%)	5.8S (%)	ITS2 (%)	ITS (%)	References
AY663822	185	157	153	495	Podosphaera pannosa	Prunus persica	26.5423	22.5251	21.9512	71.0187	Szentivanyi et al. 2005
GQ324121	191	157	154	498	P. pannosa	Rosa sp. hybrida	27.4032	22.5251	22.0947	71.4491	Park et al. 2010
HM125014	190	157	152	499	P. pannosa	Rosa sp.	27.2597	22.5251	21.8077	71.5925	Kiss et al. 2011
HM125013	182	157	154	493	P. pannosa	Rosa sp.	26.1119	22.5251	22.0947	70.7317	Kiss et al. 2011
HM125012	190	157	152	499	P. pannosa	Rosa sp.	27.2597	22.5251	21.8077	71.5925	Kiss et al. 2011
HM125011	190	157	152	499	P. pannosa	Rosa sp.	27.2597	22.5251	21.8077	71.5925	Kiss et al. 2011
HM125010	190	157	152	499	P. pannosa	Rosa sp.	27.2597	22.5251	21.8077	71.5925	Kiss et al. 2011
Average (bp)	188.286	157	152.714	497.429	Average		27.0137	22.5251	21.9102	71.3671
S.D	3.14934	0	0.880631	2.25877	S.D		0.451843	3.55271e-15	0.126346	0.32407
S.E.M	0.449906	0	0.125804	0.322681	S.E.M		0.064549	5.07531e-16	0.0180494	0.0462958
Max.	191	157	154	499	Max. (%)		27.4032	22.5251	22.0947	71.5925
Min.	182	157	152	493	Min. (%)		26.1119	22.5251	21.8077	70.7317
Range (bp)	182-191	157	152-154	493-499	Range (%)		26.11-27.40	22.52	21.80-22.09	70.73-71.59
							Normalized values
GenBank accession number	ITS1 (bp)	5.8S (bp)	ITS2 (bp)	ITS (bp)	Powdery mildew host	Plant host	ITS1 (%)	5.8S (%)	ITS2 (%)	ITS (%)	References
GQ324059	186	157	153	496	Podosphaera phaseoli	Phaseolus angularis	26.6858	22.5251	21.9512	71.1621	Park et al. 2010
GQ324064	186	157	153	496	P. phaseoli	P. angularis	26.6858	22.5251	21.9512	71.1621	Park et al. 2010
GQ324062	186	157	153	496	P. phaseoli	Phaseolus nipponensis	26.6858	22.5251	21.9512	71.1621	Park et al. 2010
GQ324078	186	157	153	496	P. phaseoli	Phaseolus radiatus	26.6858	22.5251	21.9512	71.1621	Park et al. 2010
GQ324060	186	157	153	499	P. phaseoli	Vigna sinensis	26.6858	22.5251	21.9512	71.5925	Park et al. 2010
Average (bp)	186	157	153	496.6	Average		26.6858	22.5251	21.9512	71.2482
S.D	0	0	0	1.2	S.D		0	0	0	0.172166
S.E.M	0	0	0	0.24	S.E.M		0	0	0	0.0344333
Max.	186	157	153	499	Max. (%)		26.6858	22.5251	21.9512	71.5925
Min.	186	157	153	496	Min. (%)		26.6858	22.5251	21.9512	71.1621
Range (bp)	186	157	153	496-499	Range (%)		26.68	22.52	21.95	71.16-71.59
							Normalized values
GenBank accession number	ITS1 (bp)	5.8S (bp)	ITS2 (bp)	ITS (bp)	Powdery mildew host	Plant host	ITS1 (%)	5.8S (%)	ITS2 (%)	ITS (%)	References
KC494280	187	157	152	496	Podosphaera plantaginis	Plantago lanceolata	26.8293	22.5251	21.8077	71.1621	Tollenaere et al. 2014
KM066097	189	157	152	498	P. plantaginis	P. lanceolata	27.1162	22.5251	21.8077	71.4491	Tollenaere et al. 2014
KM066096	189	157	152	498	P. plantaginis	P. lanceolata	27.1162	22.5251	21.8077	71.4491	Tollenaere et al. 2014
KM066095	189	157	152	498	P. plantaginis	P. lanceolata	27.1162	22.5251	21.8077	71.4491	Tollenaere et al. 2014
KM066094	189	157	152	498	P. plantaginis	P. lanceolata	27.1162	22.5251	21.8077	71.4491	Tollenaere et al. 2014
KM066093	189	157	152	498	P. plantaginis	P. lanceolata	27.1162	22.5251	21.8077	71.4491	Tollenaere et al. 2014
KM066092	189	157	152	498	P. plantaginis	P. lanceolata	27.1162	22.5251	21.8077	71.4491	Tollenaere et al. 2014
KM066091	189	157	152	498	P. plantaginis	P. lanceolata	27.1162	22.5251	21.8077	71.4491	Tollenaere et al. 2014
Average (bp)	188.75	157	152	497.75	Average		27.0803	22.5251	21.8077	71.4132
S.D	0.661438	0	0	0.661438	S.D		0.0948978	3.55271e-15	0	0.0948978
S.E.M	0.0826797	0	0	0.0826797	S.E.M		0.0118622	4.44089e-16	0	0.0118622
Max.	189	157	152	498	Max. (%)		27.1162	22.5251	21.8077	71.4491
Min.	187	157	152	496	Min. (%)		26.8293	22.5251	21.8077	71.1621
Range (bp)	187-189	157	152	496-498	Range (%)		26.82-27.11	22.52	21.8	71.16-71.44
							Normalized values
GenBank accession number	ITS1 (bp)	5.8S (bp)	ITS2 (bp)	ITS (bp)	Powdery mildew host	Plant host	ITS1 (%)	5.8S (%)	ITS2 (%)	ITS (%)	References
GQ324070	186	157	153	499	Podosphaera sparsa	Metaplexis japonica	26.6858	22.5251	21.9512	71.5925	Park et al. 2010
							Normalized values
GenBank accession number	ITS1 (bp)	5.8S (bp)	ITS2 (bp)	ITS (bp)	Powdery mildew host	Plant host	ITS1 (%)	5.8S (%)	ITS2 (%)	ITS (%)	References
KY274486	189	157	153	499	Podosphaera xanthii	Ageratum conyzoides	27.1162	22.5251	21.9512	71.5925	Mukhtar and van Peer 2017
DQ490759	189	157	153	499	P. xanthii	Cucurbita maxima	27.1162	22.5251	21.9512	71.5925	Liang et al. 2007
DQ490752	189	157	153	499	P. xanthii	Cucurbita moschata	27.1162	22.5251	21.9512	71.5925	Liang et al. 2007
DQ490750	189	157	153	499	P. xanthii	Cucurbita pepo	27.1162	22.5251	21.9512	71.5925	Liang et al. 2007
HM124975	189	157	152	498	P. xanthii	C. pepo	27.1162	22.5251	21.8077	71.4491	Kiss et al. 2011
DQ490755	189	157	153	499	P. xanthii	Cucumis sativus	27.1162	22.5251	21.9512	71.5925	Liang et al. 2007
Average (bp)	189	157	152.833	498.833	Average		27.1162	22.5251	21.9273	71.5686
S.D	0	0	0.372678	0.372678	S.D		3.55271e-15	3.55271e-15	0.0534689	0.0534689
S.E.M	0	0	0.062113	0.062113	S.E.M		5.92119e-16	5.92119e-16	0.00891148	0.00891148
Max.	189	157	153	499	Max. (%)		27.1162	22.5251	21.9512	71.5925
Min.	189	157	152	498	Min. (%)		27.1162	22.5251	21.8077	71.4491
Range (bp)	189	157	152-153	498-499	Range (%)		27.11	22.52	21.80-21.95	71.44-71.59
							Normalized values
GenBank accession number	ITS1 (bp)	5.8S (bp)	ITS2 (bp)	ITS (bp)	Powdery mildew host	Plant host	ITS1 (%)	5.8S (%)	ITS2 (%)	ITS (%)	References
GQ324106	190	157	152	499	Pseudoidium sp. (**)	Aceriphyllum rossii	27.2597	22.5251	21.8077	71.5925	Park et al. 2010
GQ324063	189	157	153	499	Pseudoidium sp. (**)	Cassia nomame	27.1162	22.5251	21.9512	71.5925	Park et al. 2010
GU330003	188	157	153	498	Pseudoidium sp. (**)	Euphorbia maculata	26.9727	22.5251	21.9512	71.4491	Park et al. 2010
GQ324104	190	157	152	499	Pseudoidium sp. (**)	Lythrum anceps	27.2597	22.5251	21.8077	71.5925	Park et al. 2010
GQ324132	188	157	153	498	Pseudoidium sp. (**)	Scutellaria indica	26.9727	22.5251	21.9512	71.4491	Park et al. 2010
GU329999	188	157	153	498	Pseudoidium sp. (**)	Saxifraga stolonifera	26.9727	22.5251	21.9512	71.4491	Park et al. 2010
GU330000	188	157	153	498	Pseudoidium sp. (**)	Weigela subsessilis	26.9727	22.5251	21.9512	71.4491	Park et al. 2010
Average (bp)	188.714	157	152.714	498.429	Average		27.0752	22.5251	21.9102	71.5106
S.D	0.880631	0	0.451754	0.494872	S.D		0.126346	3.55271e-15	0.0648141	0.0710002
S.E.M	0.125804	0	0.0645363	0.070696	S.E.M		0.0180494	5.07531e-16	0.00925915	0.0101429
Max.	190	157	153	499	Max. (%)		27.2597	22.5251	21.9512	71.5925
Min.	188	157	152	498	Min. (%)		26.9727	22.5251	21.8077	71.4491
Range (bp)	188-190	157	152-153	498-499	Range (%)		26.97-27.25	22.52	21.80-21.95	71.44-71.59
Abbreviations: Conferred (cf.); Maximum value (Max.); Minimum value (Min.); Standard deviation (S.D); Standard error of the mean (S.E.M)
(*) Erysiphe (Section Uncinula) necator
(**) Oidium (Subgenus Pseudoidium) sp.

## Sheet: Sheet4 (1)
This spreadsheet contains the normalized values of the sequence lengths for all the 376 nucleotide sequences of the nrDNA ITS region
from Ampelomyces spp. sensu stricto
The sequences were analyzed by Rosa Prahl (u1114537@umail.usq.edu.au) in the laboratory of Prof Khan at the University of Southern Queensland
* Calculations and results of maximum normalized sequence length of the ITS region and its constituents ITS1, 5.8S and ITS2
from 376 Ampelomyces spp. sensu stricto, putative Ampelomyces groups 1 and 2 and the outrgoup taxa
a)						b)
	Sequence length (base pair)					Maximum normalized sequence length (%)
GenBank accession number	ITS1 (bp)	5.8S (bp)	ITS2 (bp)	ITS (bp)		ITS1	5.8S	ITS2	ITS
GQ324108	190	157	152	499		27.2597	22.5251	21.8077	71.5925
GQ324107	190	157	152	499		27.2597	22.5251	21.8077	71.5925
GQ324099	190	157	152	499		27.2597	22.5251	21.8077	71.5925
DQ490746	189	157	153	499		27.1162	22.5251	21.9512	71.5925
AF035780	186	157	152	495		26.6858	22.5251	21.8077	71.0187
HM124955	190	157	152	499		27.2597	22.5251	21.8077	71.5925
HM124954	190	157	152	499		27.2597	22.5251	21.8077	71.5925
HM124953	190	157	152	499		27.2597	22.5251	21.8077	71.5925
HM124952	190	157	152	499		27.2597	22.5251	21.8077	71.5925
HM124951	190	157	152	498		27.2597	22.5251	21.8077	71.4491
HM124950	188	157	152	497		26.9727	22.5251	21.8077	71.3056
HM124949	188	157	152	497		26.9727	22.5251	21.8077	71.3056
HM124948	190	157	152	499		27.2597	22.5251	21.8077	71.5925
HM124947	188	157	152	497		26.9727	22.5251	21.8077	71.3056
HM124946	188	157	152	497		26.9727	22.5251	21.8077	71.3056
HM124945	188	157	152	497		26.9727	22.5251	21.8077	71.3056
HM124944	190	157	152	499		27.2597	22.5251	21.8077	71.5925
HM124943	188	157	152	497		26.9727	22.5251	21.8077	71.3056
HM124942	190	157	152	499		27.2597	22.5251	21.8077	71.5925
HM124941	193	157	152	499		27.6901	22.5251	21.8077	71.5925
HM124940	191	157	153	498		27.4032	22.5251	21.9512	71.4491
HM124939	190	157	152	499		27.2597	22.5251	21.8077	71.5925
HM124938	190	157	152	499		27.2597	22.5251	21.8077	71.5925
HM124937	190	157	152	499		27.2597	22.5251	21.8077	71.5925
HM124936	190	157	152	499		27.2597	22.5251	21.8077	71.5925
HM124935	188	157	152	497		26.9727	22.5251	21.8077	71.3056
HM124934	190	157	152	499		27.2597	22.5251	21.8077	71.5925
HM124933	190	157	152	499		27.2597	22.5251	21.8077	71.5925
HM124932	190	157	152	499		27.2597	22.5251	21.8077	71.5925
HM124931	190	157	152	499		27.2597	22.5251	21.8077	71.5925
HM124930	190	157	152	499		27.2597	22.5251	21.8077	71.5925
HM124929	190	157	152	499		27.2597	22.5251	21.8077	71.5925
HM124928	190	157	152	499		27.2597	22.5251	21.8077	71.5925
HM124927	190	157	152	499		27.2597	22.5251	21.8077	71.5925
HM124926	188	157	152	497		26.9727	22.5251	21.8077	71.3056
HM124925	188	157	152	497		26.9727	22.5251	21.8077	71.3056
HM124924	190	157	152	499		27.2597	22.5251	21.8077	71.5925
HM124923	190	157	152	499		27.2597	22.5251	21.8077	71.5925
HM124922	190	157	152	499		27.2597	22.5251	21.8077	71.5925
HM124921	188	157	152	497		26.9727	22.5251	21.8077	71.3056
HM124920	188	157	152	497		26.9727	22.5251	21.8077	71.3056
HM124919	188	157	152	497		26.9727	22.5251	21.8077	71.3056
HM124918	190	157	152	499		27.2597	22.5251	21.8077	71.5925
HM124917	188	157	152	497		26.9727	22.5251	21.8077	71.3056
HM124916	190	157	152	499		27.2597	22.5251	21.8077	71.5925
HM124915	188	157	152	497		26.9727	22.5251	21.8077	71.3056
HM124914	188	157	152	497		26.9727	22.5251	21.8077	71.3056
HM124913	190	157	152	499		27.2597	22.5251	21.8077	71.5925
HM124912	190	157	152	499		27.2597	22.5251	21.8077	71.5925
HM124911	190	157	152	499		27.2597	22.5251	21.8077	71.5925
HM124910	188	157	152	497		26.9727	22.5251	21.8077	71.3056
HM124909	190	157	152	499		27.2597	22.5251	21.8077	71.5925
HM124908	190	157	152	499		27.2597	22.5251	21.8077	71.5925
HM124907	190	157	152	499		27.2597	22.5251	21.8077	71.5925
HM124906	188	157	152	497		26.9727	22.5251	21.8077	71.3056
HM124905	190	157	152	499		27.2597	22.5251	21.8077	71.5925
HM124904	190	157	152	499		27.2597	22.5251	21.8077	71.5925
HM124903	190	157	152	499		27.2597	22.5251	21.8077	71.5925
HM124902	190	157	152	499		27.2597	22.5251	21.8077	71.5925
HM124901	190	157	152	499		27.2597	22.5251	21.8077	71.5925
HM124900	190	157	153	500		27.2597	22.5251	21.9512	71.736
HM124899	190	157	152	499		27.2597	22.5251	21.8077	71.5925
HM124898	190	157	152	499		27.2597	22.5251	21.8077	71.5925
HM124897	190	157	152	499		27.2597	22.5251	21.8077	71.5925
HM124896	190	157	152	499		27.2597	22.5251	21.8077	71.5925
HM124895	190	157	152	499		27.2597	22.5251	21.8077	71.5925
HM124894	190	157	152	499		27.2597	22.5251	21.8077	71.5925
GQ324146	189	157	153	498		27.1162	22.5251	21.9512	71.4491
MH866692	190	157	152	499		27.2597	22.5251	21.8077	71.5925
GQ324148	188	157	153	498		26.9727	22.5251	21.9512	71.4491
GQ324143	188	157	153	498		26.9727	22.5251	21.9512	71.4491
GQ324142	188	157	153	498		26.9727	22.5251	21.9512	71.4491
GQ324141	188	157	153	498		26.9727	22.5251	21.9512	71.4491
HM124983	188	157	152	497		26.9727	22.5251	21.8077	71.3056
GU330001	188	157	153	498		26.9727	22.5251	21.9512	71.4491
HM124959	190	157	152	499		27.2597	22.5251	21.8077	71.5925
HM124958	190	157	152	499		27.2597	22.5251	21.8077	71.5925
HM124957	190	157	152	499		27.2597	22.5251	21.8077	71.5925
HM124997	190	157	152	499		27.2597	22.5251	21.8077	71.5925
HM124996	189	157	152	499		27.1162	22.5251	21.8077	71.5925
HM124995	190	157	152	499		27.2597	22.5251	21.8077	71.5925
HM124994	190	157	152	499		27.2597	22.5251	21.8077	71.5925
HM124993	190	157	152	499		27.2597	22.5251	21.8077	71.5925
HM124992	190	157	152	499		27.2597	22.5251	21.8077	71.5925
HM124991	190	157	152	499		27.2597	22.5251	21.8077	71.5925
AF035781	186	157	150	493		26.6858	22.5251	21.5208	70.7317
U82450	185	157	152	494		26.5423	22.5251	21.8077	70.8752
AF035782	189	157	152	498		27.1162	22.5251	21.8077	71.4491
HM124971	190	157	152	499		27.2597	22.5251	21.8077	71.5925
HM124980	190	157	152	499		27.2597	22.5251	21.8077	71.5925
HM124979	190	157	152	499		27.2597	22.5251	21.8077	71.5925
HM124973	190	157	152	499		27.2597	22.5251	21.8077	71.5925
GQ324145	188	157	153	498		26.9727	22.5251	21.9512	71.4491
HM124984	189	157	154	500		27.1162	22.5251	22.0947	71.736
HM125030	190	157	152	499		27.2597	22.5251	21.8077	71.5925
HM125029	190	157	152	499		27.2597	22.5251	21.8077	71.5925
HM125028	190	157	152	499		27.2597	22.5251	21.8077	71.5925
HM125027	190	157	152	499		27.2597	22.5251	21.8077	71.5925
HM125026	190	157	152	499		27.2597	22.5251	21.8077	71.5925
HM125025	190	157	152	499		27.2597	22.5251	21.8077	71.5925
HM124986	190	157	152	499		27.2597	22.5251	21.8077	71.5925
HM124985	190	157	152	499		27.2597	22.5251	21.8077	71.5925
GQ324134	188	157	153	498		26.9727	22.5251	21.9512	71.4491
GQ324125	188	157	153	498		26.9727	22.5251	21.9512	71.4491
GQ324124	188	157	153	498		26.9727	22.5251	21.9512	71.4491
GQ324061	186	157	153	499		26.6858	22.5251	21.9512	71.5925
HM124977	190	157	152	499		27.2597	22.5251	21.8077	71.5925
HM124976	190	157	152	499		27.2597	22.5251	21.8077	71.5925
GQ324130	188	157	153	498		26.9727	22.5251	21.9512	71.4491
GQ324129	188	157	153	498		26.9727	22.5251	21.9512	71.4491
GQ324092	186	157	152	499		26.6858	22.5251	21.8077	71.5925
GQ324127	188	157	153	498		26.9727	22.5251	21.9512	71.4491
GQ324126	188	157	153	498		26.9727	22.5251	21.9512	71.4491
GU330002	188	157	153	498		26.9727	22.5251	21.9512	71.4491
GQ324135	188	157	153	498		26.9727	22.5251	21.9512	71.4491
GQ324144	188	157	153	498		26.9727	22.5251	21.9512	71.4491
GQ324149	188	157	153	498		26.9727	22.5251	21.9512	71.4491
HM125017	186	157	150	493		26.6858	22.5251	21.5208	70.7317
HM125016	185	157	150	492		26.5423	22.5251	21.5208	70.5882
HM125015	186	157	150	493		26.6858	22.5251	21.5208	70.7317
HM125018	186	157	150	493		26.6858	22.5251	21.5208	70.7317
JN417766	189	157	154	500		27.1162	22.5251	22.0947	71.736
JN417765	189	157	154	500		27.1162	22.5251	22.0947	71.736
JN417764	189	157	154	500		27.1162	22.5251	22.0947	71.736
JN417763	189	157	154	500		27.1162	22.5251	22.0947	71.736
JN417762	189	157	154	500		27.1162	22.5251	22.0947	71.736
JN417761	189	157	154	500		27.1162	22.5251	22.0947	71.736
JN417760	189	157	154	500		27.1162	22.5251	22.0947	71.736
JN417759	189	157	154	500		27.1162	22.5251	22.0947	71.736
JN417758	186	157	150	493		26.6858	22.5251	21.5208	70.7317
JN417757	189	157	154	500		27.1162	22.5251	22.0947	71.736
JN417756	189	157	154	500		27.1162	22.5251	22.0947	71.736
JN417755	190	157	152	499		27.2597	22.5251	21.8077	71.5925
JN417754	186	157	150	493		26.6858	22.5251	21.5208	70.7317
JN417753	190	157	152	499		27.2597	22.5251	21.8077	71.5925
JN417752	190	157	152	499		27.2597	22.5251	21.8077	71.5925
JN417751	186	157	150	493		26.6858	22.5251	21.5208	70.7317
JN417750	190	157	152	499		27.2597	22.5251	21.8077	71.5925
JN417749	190	157	152	499		27.2597	22.5251	21.8077	71.5925
JN417748	190	157	152	499		27.2597	22.5251	21.8077	71.5925
JN417747	186	157	150	493		26.6858	22.5251	21.5208	70.7317
JN417746	186	157	150	493		26.6858	22.5251	21.5208	70.7317
JN417745	186	157	152	493		26.6858	22.5251	21.8077	70.7317
JN417744	190	157	152	499		27.2597	22.5251	21.8077	71.5925
JN417743	190	157	152	499		27.2597	22.5251	21.8077	71.5925
JN417742	190	157	152	499		27.2597	22.5251	21.8077	71.5925
JN417741	190	157	152	499		27.2597	22.5251	21.8077	71.5925
JN417740	190	157	152	499		27.2597	22.5251	21.8077	71.5925
JN417739	188	157	152	497		26.9727	22.5251	21.8077	71.3056
JN417738	188	157	152	497		26.9727	22.5251	21.8077	71.3056
JN417737	190	157	152	499		27.2597	22.5251	21.8077	71.5925
JN417736	186	157	150	493		26.6858	22.5251	21.5208	70.7317
JN417735	186	157	150	493		26.6858	22.5251	21.5208	70.7317
JN417734	190	157	152	499		27.2597	22.5251	21.8077	71.5925
JN417733	190	157	152	499		27.2597	22.5251	21.8077	71.5925
JN417732	190	157	152	499		27.2597	22.5251	21.8077	71.5925
JN417731	190	157	152	499		27.2597	22.5251	21.8077	71.5925
JN417730	186	157	150	493		26.6858	22.5251	21.5208	70.7317
JN417729	190	157	152	499		27.2597	22.5251	21.8077	71.5925
JN417728	190	157	152	499		27.2597	22.5251	21.8077	71.5925
JN417727	186	157	150	493		26.6858	22.5251	21.5208	70.7317
JN417726	186	157	150	493		26.6858	22.5251	21.5208	70.7317
JN417725	190	157	152	499		27.2597	22.5251	21.8077	71.5925
JN417724	186	157	150	493		26.6858	22.5251	21.5208	70.7317
JN417723	186	157	150	493		26.6858	22.5251	21.5208	70.7317
JN417722	190	157	152	499		27.2597	22.5251	21.8077	71.5925
JN417721	190	157	152	499		27.2597	22.5251	21.8077	71.5925
JN417720	186	157	150	493		26.6858	22.5251	21.5208	70.7317
JN417719	186	157	150	493		26.6858	22.5251	21.5208	70.7317
JN417718	190	157	152	499		27.2597	22.5251	21.8077	71.5925
JN417717	190	157	152	499		27.2597	22.5251	21.8077	71.5925
JN417716	190	157	152	499		27.2597	22.5251	21.8077	71.5925
JN417715	190	157	152	499		27.2597	22.5251	21.8077	71.5925
JN417714	190	157	152	499		27.2597	22.5251	21.8077	71.5925
JN417713	190	157	152	499		27.2597	22.5251	21.8077	71.5925
JN417712	190	157	152	499		27.2597	22.5251	21.8077	71.5925
JN417711	190	157	152	499		27.2597	22.5251	21.8077	71.5925
JN417710	190	157	152	499		27.2597	22.5251	21.8077	71.5925
GQ324096	186	157	152	499		26.6858	22.5251	21.8077	71.5925
AF126818	186	157	149	492		26.6858	22.5251	21.3773	70.5882
GQ324119	190	157	151	498		27.2597	22.5251	21.6643	71.4491
DQ490758	189	157	153	499		27.1162	22.5251	21.9512	71.5925
GQ324131	188	157	153	498		26.9727	22.5251	21.9512	71.4491
HM124999	190	157	152	499		27.2597	22.5251	21.8077	71.5925
HM124998	190	157	152	499		27.2597	22.5251	21.8077	71.5925
DQ490766	190	157	152	499		27.2597	22.5251	21.8077	71.5925
HM125005	190	157	152	499		27.2597	22.5251	21.8077	71.5925
HM125004	190	157	152	499		27.2597	22.5251	21.8077	71.5925
HM125003	190	157	152	499		27.2597	22.5251	21.8077	71.5925
HM125002	190	157	152	499		27.2597	22.5251	21.8077	71.5925
GQ324137	188	157	153	498		26.9727	22.5251	21.9512	71.4491
GQ324136	188	157	153	498		26.9727	22.5251	21.9512	71.4491
GQ324095	186	157	152	499		26.6858	22.5251	21.8077	71.5925
GQ324065	186	157	153	499		26.6858	22.5251	21.9512	71.5925
GQ324093	186	157	152	499		26.6858	22.5251	21.8077	71.5925
GQ324118	186	157	151	498		26.6858	22.5251	21.6643	71.4491
GQ324094	186	157	153	499		26.6858	22.5251	21.9512	71.5925
GQ324133	188	157	153	498		26.9727	22.5251	21.9512	71.4491
HM125001	190	157	152	499		27.2597	22.5251	21.8077	71.5925
HM125000	190	157	152	499		27.2597	22.5251	21.8077	71.5925
DQ490765	190	157	152	499		27.2597	22.5251	21.8077	71.5925
U82451	188	157	152	497		26.9727	22.5251	21.8077	71.3056
HM124990	190	157	152	499		27.2597	22.5251	21.8077	71.5925
HM124989	190	157	152	499		27.2597	22.5251	21.8077	71.5925
HM124988	190	157	152	499		27.2597	22.5251	21.8077	71.5925
DQ490769	188	157	152	497		26.9727	22.5251	21.8077	71.3056
HM125022	190	157	152	499		27.2597	22.5251	21.8077	71.5925
HM125021	190	157	152	499		27.2597	22.5251	21.8077	71.5925
HM125020	190	157	152	499		27.2597	22.5251	21.8077	71.5925
HM125019	190	157	152	499		27.2597	22.5251	21.8077	71.5925
HM125024	190	157	152	499		27.2597	22.5251	21.8077	71.5925
HM125023	190	157	152	499		27.2597	22.5251	21.8077	71.5925
GQ324140	188	157	153	498		26.9727	22.5251	21.9512	71.4491
GQ324139	188	157	153	498		26.9727	22.5251	21.9512	71.4491
GQ324138	188	157	153	498		26.9727	22.5251	21.9512	71.4491
GQ324147	188	157	153	498		26.9727	22.5251	21.9512	71.4491
GQ324128	188	157	153	498		26.9727	22.5251	21.9512	71.4491
GQ324123	188	157	153	498		26.9727	22.5251	21.9512	71.4491
HM124956	190	157	152	499		27.2597	22.5251	21.8077	71.5925
HM124982	190	157	152	499		27.2597	22.5251	21.8077	71.5925
HM124981	190	157	152	499		27.2597	22.5251	21.8077	71.5925
HM125009	190	157	151	498		27.2597	22.5251	21.6643	71.4491
HM125008	190	157	151	498		27.2597	22.5251	21.6643	71.4491
HM125007	190	157	151	498		27.2597	22.5251	21.6643	71.4491
HM125006	190	157	151	498		27.2597	22.5251	21.6643	71.4491
GQ324122	188	157	153	498		26.9727	22.5251	21.9512	71.4491
GQ324120	186	157	151	498		26.6858	22.5251	21.6643	71.4491
GQ324117	186	157	151	498		26.6858	22.5251	21.6643	71.4491
GQ324116	186	157	151	498		26.6858	22.5251	21.6643	71.4491
GQ324115	186	157	151	498		26.6858	22.5251	21.6643	71.4491
GQ324114	186	157	151	498		26.6858	22.5251	21.6643	71.4491
GQ324113	186	157	151	498		26.6858	22.5251	21.6643	71.4491
GQ324112	186	157	151	498		26.6858	22.5251	21.6643	71.4491
GQ324111	186	157	151	498		26.6858	22.5251	21.6643	71.4491
GQ324110	186	157	151	498		26.6858	22.5251	21.6643	71.4491
GQ324109	186	157	151	498		26.6858	22.5251	21.6643	71.4491
GQ324100	186	157	152	499		26.6858	22.5251	21.8077	71.5925
GQ324098	186	157	152	499		26.6858	22.5251	21.8077	71.5925
GQ324097	186	157	152	499		26.6858	22.5251	21.8077	71.5925
GQ324091	186	157	152	499		26.6858	22.5251	21.8077	71.5925
GQ324090	186	157	152	499		26.6858	22.5251	21.8077	71.5925
GQ324089	186	157	152	499		26.6858	22.5251	21.8077	71.5925
GQ324088	186	157	152	499		26.6858	22.5251	21.8077	71.5925
GQ324030	186	157	153	499		26.6858	22.5251	21.9512	71.5925
GQ324066	186	157	153	499		26.6858	22.5251	21.9512	71.5925
DQ490751	189	157	153	499		27.1162	22.5251	21.9512	71.5925
GU329998	186	157	151	498		26.6858	22.5251	21.6643	71.4491
GU329997	186	157	151	498		26.6858	22.5251	21.6643	71.4491
AY663824	190	157	152	499		27.2597	22.5251	21.8077	71.5925
AY663823	190	157	152	499		27.2597	22.5251	21.8077	71.5925
HM124978	190	157	152	499		27.2597	22.5251	21.8077	71.5925
GQ324042	186	157	153	499		26.6858	22.5251	21.9512	71.5925
DQ490767	190	157	151	498		27.2597	22.5251	21.6643	71.4491
AF035783	190	157	152	499		27.2597	22.5251	21.8077	71.5925
HM124972	188	157	152	497		26.9727	22.5251	21.8077	71.3056
DQ490768	188	157	152	497		26.9727	22.5251	21.8077	71.3056
GQ324080	186	157	153	499		26.6858	22.5251	21.9512	71.5925
GQ324081	186	157	153	499		26.6858	22.5251	21.9512	71.5925
GQ324068	186	157	153	499		26.6858	22.5251	21.9512	71.5925
HM124987	190	157	152	499		27.2597	22.5251	21.8077	71.5925
GQ324105	186	157	152	499		26.6858	22.5251	21.8077	71.5925
GQ324102	186	157	152	499		26.6858	22.5251	21.8077	71.5925
GQ324101	186	157	152	499		26.6858	22.5251	21.8077	71.5925
DQ490764	190	157	152	499		27.2597	22.5251	21.8077	71.5925
GQ324103	186	157	152	499		26.6858	22.5251	21.8077	71.5925
GQ324058	186	157	153	499		26.6858	22.5251	21.9512	71.5925
GQ324056	186	157	153	499		26.6858	22.5251	21.9512	71.5925
GQ324057	186	157	153	499		26.6858	22.5251	21.9512	71.5925
GU329995	186	157	153	499		26.6858	22.5251	21.9512	71.5925
DQ490763	191	157	154	502		27.4032	22.5251	22.0947	72.023
U82449	186	157	151	494		26.6858	22.5251	21.6643	70.8752
GQ324047	186	157	153	499		26.6858	22.5251	21.9512	71.5925
DQ490747	189	157	153	499		27.1162	22.5251	21.9512	71.5925
GQ324085	186	157	153	499		26.6858	22.5251	21.9512	71.5925
GQ324043	186	157	153	499		26.6858	22.5251	21.9512	71.5925
GQ324045	186	157	153	499		26.6858	22.5251	21.9512	71.5925
GQ324046	186	157	153	499		26.6858	22.5251	21.9512	71.5925
GQ324048	186	157	153	499		26.6858	22.5251	21.9512	71.5925
GQ324035	186	157	153	499		26.6858	22.5251	21.9512	71.5925
GQ324074	186	157	153	499		26.6858	22.5251	21.9512	71.5925
GQ324039	186	157	153	499		26.6858	22.5251	21.9512	71.5925
GQ324076	186	157	153	499		26.6858	22.5251	21.9512	71.5925
GQ324038	186	157	153	499		26.6858	22.5251	21.9512	71.5925
GQ324084	186	157	153	499		26.6858	22.5251	21.9512	71.5925
GQ324032	186	157	153	499		26.6858	22.5251	21.9512	71.5925
GQ324079	186	157	153	499		26.6858	22.5251	21.9512	71.5925
GQ324031	186	157	153	499		26.6858	22.5251	21.9512	71.5925
GQ324086	186	157	153	499		26.6858	22.5251	21.9512	71.5925
GQ324072	186	157	153	499		26.6858	22.5251	21.9512	71.5925
GQ324052	186	157	153	499		26.6858	22.5251	21.9512	71.5925
GQ324050	186	157	153	499		26.6858	22.5251	21.9512	71.5925
GQ324055	186	157	153	499		26.6858	22.5251	21.9512	71.5925
GQ324051	186	157	153	499		26.6858	22.5251	21.9512	71.5925
DQ490748	189	157	153	499		27.1162	22.5251	21.9512	71.5925
DQ490745	189	157	153	499		27.1162	22.5251	21.9512	71.5925
GQ324033	186	157	153	499		26.6858	22.5251	21.9512	71.5925
GQ324073	186	157	153	499		26.6858	22.5251	21.9512	71.5925
GQ324041	186	157	153	499		26.6858	22.5251	21.9512	71.5925
GQ324075	186	157	153	499		26.6858	22.5251	21.9512	71.5925
DQ490756	189	157	153	499		27.1162	22.5251	21.9512	71.5925
DQ490760	189	157	153	499		27.1162	22.5251	21.9512	71.5925
GQ324029	186	157	153	499		26.6858	22.5251	21.9512	71.5925
GQ324028	186	157	153	499		26.6858	22.5251	21.9512	71.5925
GQ324027	186	157	153	499		26.6858	22.5251	21.9512	71.5925
GQ324071	186	157	153	499		26.6858	22.5251	21.9512	71.5925
GQ324054	186	157	153	499		26.6858	22.5251	21.9512	71.5925
GQ324083	186	157	153	499		26.6858	22.5251	21.9512	71.5925
GQ324067	186	157	153	499		26.6858	22.5251	21.9512	71.5925
GQ324069	186	157	153	499		26.6858	22.5251	21.9512	71.5925
DQ490753	189	157	153	499		27.1162	22.5251	21.9512	71.5925
DQ490757	189	157	153	499		27.1162	22.5251	21.9512	71.5925
GQ324049	189	157	153	499		27.1162	22.5251	21.9512	71.5925
GQ324044	186	157	153	499		26.6858	22.5251	21.9512	71.5925
GQ324053	186	157	153	499		26.6858	22.5251	21.9512	71.5925
GQ324077	186	157	153	499		26.6858	22.5251	21.9512	71.5925
DQ490754	189	157	153	499		27.1162	22.5251	21.9512	71.5925
GQ324034	186	157	153	499		26.6858	22.5251	21.9512	71.5925
GQ324036	186	157	153	499		26.6858	22.5251	21.9512	71.5925
GQ324037	186	157	153	499		26.6858	22.5251	21.9512	71.5925
DQ490749	189	157	153	499		27.1162	22.5251	21.9512	71.5925
GQ324040	186	157	153	499		26.6858	22.5251	21.9512	71.5925
GQ324087	186	157	153	499		26.6858	22.5251	21.9512	71.5925
AY663821	185	157	155	497		26.5423	22.5251	22.2382	71.3056
AY663817	189	157	155	500		27.1162	22.5251	22.2382	71.736
AY663816	189	157	154	500		27.1162	22.5251	22.0947	71.736
AY663815	189	157	154	500		27.1162	22.5251	22.0947	71.736
AY663820	184	157	154	500		26.3989	22.5251	22.0947	71.736
AY663819	189	157	154	500		27.1162	22.5251	22.0947	71.736
AY663818	189	157	154	500		27.1162	22.5251	22.0947	71.736
HM124970	189	157	154	500		27.1162	22.5251	22.0947	71.736
HM124969	189	157	154	500		27.1162	22.5251	22.0947	71.736
HM124968	189	157	154	500		27.1162	22.5251	22.0947	71.736
HM124967	189	157	154	500		27.1162	22.5251	22.0947	71.736
HM124966	189	157	154	500		27.1162	22.5251	22.0947	71.736
HM124965	189	157	154	500		27.1162	22.5251	22.0947	71.736
HM124964	189	157	154	500		27.1162	22.5251	22.0947	71.736
HM124963	189	157	154	500		27.1162	22.5251	22.0947	71.736
HM124962	189	157	154	500		27.1162	22.5251	22.0947	71.736
HM124961	189	157	154	500		27.1162	22.5251	22.0947	71.736
HM124960	189	157	154	500		27.1162	22.5251	22.0947	71.736
GU329996	186	157	153	499		26.6858	22.5251	21.9512	71.5925
GQ324082	186	157	153	499		26.6858	22.5251	21.9512	71.5925
AY663822	185	157	153	495		26.5423	22.5251	21.9512	71.0187
GQ324121	191	157	154	498		27.4032	22.5251	22.0947	71.4491
HM125014	190	157	152	499		27.2597	22.5251	21.8077	71.5925
HM125013	182	157	154	493		26.1119	22.5251	22.0947	70.7317
HM125012	190	157	152	499		27.2597	22.5251	21.8077	71.5925
HM125011	190	157	152	499		27.2597	22.5251	21.8077	71.5925
HM125010	190	157	152	499		27.2597	22.5251	21.8077	71.5925
GQ324059	186	157	153	496		26.6858	22.5251	21.9512	71.1621
GQ324064	186	157	153	496		26.6858	22.5251	21.9512	71.1621
GQ324062	186	157	153	496		26.6858	22.5251	21.9512	71.1621
GQ324078	186	157	153	496		26.6858	22.5251	21.9512	71.1621
GQ324060	186	157	153	499		26.6858	22.5251	21.9512	71.5925
KC494280	187	157	152	496		26.8293	22.5251	21.8077	71.1621
KM066097	189	157	152	498		27.1162	22.5251	21.8077	71.4491
KM066096	189	157	152	498		27.1162	22.5251	21.8077	71.4491
KM066095	189	157	152	498		27.1162	22.5251	21.8077	71.4491
KM066094	189	157	152	498		27.1162	22.5251	21.8077	71.4491
KM066093	189	157	152	498		27.1162	22.5251	21.8077	71.4491
KM066092	189	157	152	498		27.1162	22.5251	21.8077	71.4491
KM066091	189	157	152	498		27.1162	22.5251	21.8077	71.4491
GQ324070	186	157	153	499		26.6858	22.5251	21.9512	71.5925
KY274486	189	157	153	499		27.1162	22.5251	21.9512	71.5925
DQ490759	189	157	153	499		27.1162	22.5251	21.9512	71.5925
DQ490752	189	157	153	499		27.1162	22.5251	21.9512	71.5925
DQ490750	189	157	153	499		27.1162	22.5251	21.9512	71.5925
HM124975	189	157	152	498		27.1162	22.5251	21.8077	71.4491
DQ490755	189	157	153	499		27.1162	22.5251	21.9512	71.5925
GQ324106	190	157	152	499		27.2597	22.5251	21.8077	71.5925
GQ324063	189	157	153	499		27.1162	22.5251	21.9512	71.5925
GU330003	188	157	153	498		26.9727	22.5251	21.9512	71.4491
GQ324104	190	157	152	499		27.2597	22.5251	21.8077	71.5925
GQ324132	188	157	153	498		26.9727	22.5251	21.9512	71.4491
GU329999	188	157	153	498		26.9727	22.5251	21.9512	71.4491		Mean					SD					SEM
GU330000	188	157	153	498		26.9727	22.5251	21.9512	71.4491		27.0124	22.5251	21.8543	71.4975		0.253866	1.88294e-13	0.132443	0.231874		0.000675176	5.00781e-16	0.000352243	0.000616686
AF035779, group 1	139	156	157	452		19.9426	22.3816	22.5251	64.8494
DQ093657, group 1	139	157	156	452		19.9426	22.5251	22.3816	64.8494
KU204751, group 1	143	157	157	457		20.5165	22.5251	22.5251	65.5667
AF035778, group 1	140	156	157	453		20.0861	22.3816	22.5251	64.9928		Mean					SD					SEM
U82452, group 1	141	157	156	454		20.2296	22.5251	22.3816	65.1363		20.1435	22.4677	22.4677	65.0789		0.214729	0.0702866	0.0702866	0.266101		0.0429459	0.0140573	0.0140573	0.0532202
AF455518, group 2	142	157	157	456		20.373	22.5251	22.5251	65.4232
AF455498, group 2	142	157	157	456		20.373	22.5251	22.5251	65.4232
KT363070, group 2	140	157	156	453		20.0861	22.5251	22.3816	64.9928
GQ241274, group 2	141	157	148	446		20.2296	22.5251	21.2339	63.9885		Mean					SD					SEM
LN808951, group 2	141	157	156	454		20.2296	22.5251	22.3816	65.1363		20.2582	22.5251	22.2095	64.9928		0.107365	0	0.492007	0.529099		0.0214729	0	0.0984013	0.10582
AF126819, outgroup taxa	139	157	156	452		19.9426	22.5251	22.3816	64.8494
MH864401, outgroup taxa	139	157	156	452		19.9426	22.5251	22.3816	64.8494
FJ427015, outgroup taxa	139	157	156	452		19.9426	22.5251	22.3816	64.8494
KT387236, outgroup taxa	139	157	156	452		19.9426	22.5251	22.3816	64.8494		Mean					SD					SEM
JF810528, outgroup taxa	139	157	156	452		19.9426	22.5251	22.3816	64.8494		19.9426	22.5251	22.3816	64.8494		0	0	0	0		0	0	0	0
c)	Maximum normalized sequence length statistics				S.E.M
	ITS1	5.8S	ITS2	ITS	ITS1	5.8S	ITS2	ITS
Ampelomyces spp.	27.0124	22.5251	21.8543	71.4975	0.000675176	5.00781e-16	0.000352243	0.000616686
Putative Ampelomyces (group 1)	20.1435	22.4677	22.4677	65.0789	0.0429459	0.0140573	0.0140573	0.0532202
Putative Ampelomyces (group 2)	20.2582	22.5251	22.2095	64.9928	0.0214729	0	0.0984013	0.10582
Outgroup taxa	19.9426	22.5251	22.3816	64.8494	0	0	0	0
d)		ITS1 Maximum normalized sequence length															e)			ITS maximum normalized sequence length
ITS1 normalized maximum sequence length (%)																	ITS
27.2597	Ampelomyces																71.5925	Ampelomyces
27.2597	Ampelomyces																71.5925	Ampelomyces
27.2597	Ampelomyces																71.5925	Ampelomyces
27.1162	Ampelomyces																71.5925	Ampelomyces
26.6858	Ampelomyces																71.0187	Ampelomyces
27.2597	Ampelomyces																71.5925	Ampelomyces
27.2597	Ampelomyces																71.5925	Ampelomyces
27.2597	Ampelomyces																71.5925	Ampelomyces
27.2597	Ampelomyces																71.5925	Ampelomyces
27.2597	Ampelomyces																71.4491	Ampelomyces
26.9727	Ampelomyces																71.3056	Ampelomyces
26.9727	Ampelomyces																71.3056	Ampelomyces
27.2597	Ampelomyces																71.5925	Ampelomyces
26.9727	Ampelomyces																71.3056	Ampelomyces
26.9727	Ampelomyces																71.3056	Ampelomyces
26.9727	Ampelomyces																71.3056	Ampelomyces
27.2597	Ampelomyces																71.5925	Ampelomyces
26.9727	Ampelomyces																71.3056	Ampelomyces
27.2597	Ampelomyces																71.5925	Ampelomyces
27.6901	Ampelomyces																71.5925	Ampelomyces
27.4032	Ampelomyces																71.4491	Ampelomyces
27.2597	Ampelomyces																71.5925	Ampelomyces
27.2597	Ampelomyces																71.5925	Ampelomyces
27.2597	Ampelomyces																71.5925	Ampelomyces
27.2597	Ampelomyces																71.5925	Ampelomyces
26.9727	Ampelomyces																71.3056	Ampelomyces
27.2597	Ampelomyces																71.5925	Ampelomyces
27.2597	Ampelomyces																71.5925	Ampelomyces
27.2597	Ampelomyces																71.5925	Ampelomyces
27.2597	Ampelomyces																71.5925	Ampelomyces
27.2597	Ampelomyces																71.5925	Ampelomyces
27.2597	Ampelomyces																71.5925	Ampelomyces
27.2597	Ampelomyces																71.5925	Ampelomyces
27.2597	Ampelomyces																71.5925	Ampelomyces
26.9727	Ampelomyces																71.3056	Ampelomyces
26.9727	Ampelomyces																71.3056	Ampelomyces
27.2597	Ampelomyces																71.5925	Ampelomyces
27.2597	Ampelomyces																71.5925	Ampelomyces
27.2597	Ampelomyces																71.5925	Ampelomyces
26.9727	Ampelomyces																71.3056	Ampelomyces
26.9727	Ampelomyces																71.3056	Ampelomyces
26.9727	Ampelomyces																71.3056	Ampelomyces
27.2597	Ampelomyces																71.5925	Ampelomyces
26.9727	Ampelomyces																71.3056	Ampelomyces
27.2597	Ampelomyces																71.5925	Ampelomyces
26.9727	Ampelomyces																71.3056	Ampelomyces
26.9727	Ampelomyces																71.3056	Ampelomyces
27.2597	Ampelomyces																71.5925	Ampelomyces
27.2597	Ampelomyces																71.5925	Ampelomyces
27.2597	Ampelomyces																71.5925	Ampelomyces
26.9727	Ampelomyces																71.3056	Ampelomyces
27.2597	Ampelomyces																71.5925	Ampelomyces
27.2597	Ampelomyces																71.5925	Ampelomyces
27.2597	Ampelomyces																71.5925	Ampelomyces
26.9727	Ampelomyces																71.3056	Ampelomyces
27.2597	Ampelomyces																71.5925	Ampelomyces
27.2597	Ampelomyces																71.5925	Ampelomyces
27.2597	Ampelomyces																71.5925	Ampelomyces
27.2597	Ampelomyces																71.5925	Ampelomyces
27.2597	Ampelomyces																71.5925	Ampelomyces
27.2597	Ampelomyces																71.736	Ampelomyces
27.2597	Ampelomyces																71.5925	Ampelomyces
27.2597	Ampelomyces																71.5925	Ampelomyces
27.2597	Ampelomyces																71.5925	Ampelomyces
27.2597	Ampelomyces																71.5925	Ampelomyces
27.2597	Ampelomyces																71.5925	Ampelomyces
27.2597	Ampelomyces																71.5925	Ampelomyces
27.1162	Ampelomyces																71.4491	Ampelomyces
27.2597	Ampelomyces																71.5925	Ampelomyces
26.9727	Ampelomyces																71.4491	Ampelomyces
26.9727	Ampelomyces																71.4491	Ampelomyces
26.9727	Ampelomyces																71.4491	Ampelomyces
26.9727	Ampelomyces																71.4491	Ampelomyces
26.9727	Ampelomyces																71.3056	Ampelomyces
26.9727	Ampelomyces																71.4491	Ampelomyces
27.2597	Ampelomyces																71.5925	Ampelomyces
27.2597	Ampelomyces																71.5925	Ampelomyces
27.2597	Ampelomyces																71.5925	Ampelomyces
27.2597	Ampelomyces																71.5925	Ampelomyces
27.1162	Ampelomyces																71.5925	Ampelomyces
27.2597	Ampelomyces																71.5925	Ampelomyces
27.2597	Ampelomyces																71.5925	Ampelomyces
27.2597	Ampelomyces																71.5925	Ampelomyces
27.2597	Ampelomyces																71.5925	Ampelomyces
27.2597	Ampelomyces																71.5925	Ampelomyces
26.6858	Ampelomyces																70.7317	Ampelomyces
26.5423	Ampelomyces																70.8752	Ampelomyces
27.1162	Ampelomyces																71.4491	Ampelomyces
27.2597	Ampelomyces																71.5925	Ampelomyces
27.2597	Ampelomyces																71.5925	Ampelomyces
27.2597	Ampelomyces																71.5925	Ampelomyces
27.2597	Ampelomyces																71.5925	Ampelomyces
26.9727	Ampelomyces																71.4491	Ampelomyces
27.1162	Ampelomyces																71.736	Ampelomyces
27.2597	Ampelomyces																71.5925	Ampelomyces
27.2597	Ampelomyces																71.5925	Ampelomyces
27.2597	Ampelomyces																71.5925	Ampelomyces
27.2597	Ampelomyces																71.5925	Ampelomyces
27.2597	Ampelomyces																71.5925	Ampelomyces
27.2597	Ampelomyces																71.5925	Ampelomyces
27.2597	Ampelomyces																71.5925	Ampelomyces
27.2597	Ampelomyces																71.5925	Ampelomyces
26.9727	Ampelomyces																71.4491	Ampelomyces
26.9727	Ampelomyces																71.4491	Ampelomyces
26.9727	Ampelomyces																71.4491	Ampelomyces
26.6858	Ampelomyces																71.5925	Ampelomyces
27.2597	Ampelomyces																71.5925	Ampelomyces
27.2597	Ampelomyces																71.5925	Ampelomyces
26.9727	Ampelomyces																71.4491	Ampelomyces
26.9727	Ampelomyces																71.4491	Ampelomyces
26.6858	Ampelomyces																71.5925	Ampelomyces
26.9727	Ampelomyces																71.4491	Ampelomyces
26.9727	Ampelomyces																71.4491	Ampelomyces
26.9727	Ampelomyces																71.4491	Ampelomyces
26.9727	Ampelomyces																71.4491	Ampelomyces
26.9727	Ampelomyces																71.4491	Ampelomyces
26.9727	Ampelomyces																71.4491	Ampelomyces
26.6858	Ampelomyces																70.7317	Ampelomyces
26.5423	Ampelomyces																70.5882	Ampelomyces
26.6858	Ampelomyces																70.7317	Ampelomyces
26.6858	Ampelomyces																70.7317	Ampelomyces
27.1162	Ampelomyces																71.736	Ampelomyces
27.1162	Ampelomyces																71.736	Ampelomyces
27.1162	Ampelomyces																71.736	Ampelomyces
27.1162	Ampelomyces																71.736	Ampelomyces
27.1162	Ampelomyces																71.736	Ampelomyces
27.1162	Ampelomyces																71.736	Ampelomyces
27.1162	Ampelomyces																71.736	Ampelomyces
27.1162	Ampelomyces																71.736	Ampelomyces
26.6858	Ampelomyces																70.7317	Ampelomyces
27.1162	Ampelomyces																71.736	Ampelomyces
27.1162	Ampelomyces																71.736	Ampelomyces
27.2597	Ampelomyces																71.5925	Ampelomyces
26.6858	Ampelomyces																70.7317	Ampelomyces
27.2597	Ampelomyces																71.5925	Ampelomyces
27.2597	Ampelomyces																71.5925	Ampelomyces
26.6858	Ampelomyces																70.7317	Ampelomyces
27.2597	Ampelomyces																71.5925	Ampelomyces
27.2597	Ampelomyces																71.5925	Ampelomyces
27.2597	Ampelomyces																71.5925	Ampelomyces
26.6858	Ampelomyces																70.7317	Ampelomyces
26.6858	Ampelomyces																70.7317	Ampelomyces
26.6858	Ampelomyces																70.7317	Ampelomyces
27.2597	Ampelomyces																71.5925	Ampelomyces
27.2597	Ampelomyces																71.5925	Ampelomyces
27.2597	Ampelomyces																71.5925	Ampelomyces
27.2597	Ampelomyces																71.5925	Ampelomyces
27.2597	Ampelomyces																71.5925	Ampelomyces
26.9727	Ampelomyces																71.3056	Ampelomyces
26.9727	Ampelomyces																71.3056	Ampelomyces
27.2597	Ampelomyces																71.5925	Ampelomyces
26.6858	Ampelomyces																70.7317	Ampelomyces
26.6858	Ampelomyces																70.7317	Ampelomyces
27.2597	Ampelomyces																71.5925	Ampelomyces
27.2597	Ampelomyces																71.5925	Ampelomyces
27.2597	Ampelomyces																71.5925	Ampelomyces
27.2597	Ampelomyces																71.5925	Ampelomyces
26.6858	Ampelomyces																70.7317	Ampelomyces
27.2597	Ampelomyces																71.5925	Ampelomyces
27.2597	Ampelomyces																71.5925	Ampelomyces
26.6858	Ampelomyces																70.7317	Ampelomyces
26.6858	Ampelomyces																70.7317	Ampelomyces
27.2597	Ampelomyces																71.5925	Ampelomyces
26.6858	Ampelomyces																70.7317	Ampelomyces
26.6858	Ampelomyces																70.7317	Ampelomyces
27.2597	Ampelomyces																71.5925	Ampelomyces
27.2597	Ampelomyces																71.5925	Ampelomyces
26.6858	Ampelomyces																70.7317	Ampelomyces
26.6858	Ampelomyces																70.7317	Ampelomyces
27.2597	Ampelomyces																71.5925	Ampelomyces
27.2597	Ampelomyces																71.5925	Ampelomyces
27.2597	Ampelomyces																71.5925	Ampelomyces
27.2597	Ampelomyces																71.5925	Ampelomyces
27.2597	Ampelomyces																71.5925	Ampelomyces
27.2597	Ampelomyces																71.5925	Ampelomyces
27.2597	Ampelomyces																71.5925	Ampelomyces
27.2597	Ampelomyces																71.5925	Ampelomyces
27.2597	Ampelomyces																71.5925	Ampelomyces
26.6858	Ampelomyces																71.5925	Ampelomyces
26.6858	Ampelomyces																70.5882	Ampelomyces
27.2597	Ampelomyces																71.4491	Ampelomyces
27.1162	Ampelomyces																71.5925	Ampelomyces
26.9727	Ampelomyces																71.4491	Ampelomyces
27.2597	Ampelomyces																71.5925	Ampelomyces
27.2597	Ampelomyces																71.5925	Ampelomyces
27.2597	Ampelomyces																71.5925	Ampelomyces
27.2597	Ampelomyces																71.5925	Ampelomyces
27.2597	Ampelomyces																71.5925	Ampelomyces
27.2597	Ampelomyces																71.5925	Ampelomyces
27.2597	Ampelomyces																71.5925	Ampelomyces
26.9727	Ampelomyces																71.4491	Ampelomyces
26.9727	Ampelomyces																71.4491	Ampelomyces
26.6858	Ampelomyces																71.5925	Ampelomyces
26.6858	Ampelomyces																71.5925	Ampelomyces
26.6858	Ampelomyces																71.5925	Ampelomyces
26.6858	Ampelomyces																71.4491	Ampelomyces
26.6858	Ampelomyces																71.5925	Ampelomyces
26.9727	Ampelomyces																71.4491	Ampelomyces
27.2597	Ampelomyces																71.5925	Ampelomyces
27.2597	Ampelomyces																71.5925	Ampelomyces
27.2597	Ampelomyces																71.5925	Ampelomyces
26.9727	Ampelomyces																71.3056	Ampelomyces
27.2597	Ampelomyces																71.5925	Ampelomyces
27.2597	Ampelomyces																71.5925	Ampelomyces
27.2597	Ampelomyces																71.5925	Ampelomyces
26.9727	Ampelomyces																71.3056	Ampelomyces
27.2597	Ampelomyces																71.5925	Ampelomyces
27.2597	Ampelomyces																71.5925	Ampelomyces
27.2597	Ampelomyces																71.5925	Ampelomyces
27.2597	Ampelomyces																71.5925	Ampelomyces
27.2597	Ampelomyces																71.5925	Ampelomyces
27.2597	Ampelomyces																71.5925	Ampelomyces
26.9727	Ampelomyces																71.4491	Ampelomyces
26.9727	Ampelomyces																71.4491	Ampelomyces
26.9727	Ampelomyces																71.4491	Ampelomyces
26.9727	Ampelomyces																71.4491	Ampelomyces
26.9727	Ampelomyces																71.4491	Ampelomyces
26.9727	Ampelomyces																71.4491	Ampelomyces
27.2597	Ampelomyces																71.5925	Ampelomyces
27.2597	Ampelomyces																71.5925	Ampelomyces
27.2597	Ampelomyces																71.5925	Ampelomyces
27.2597	Ampelomyces																71.4491	Ampelomyces
27.2597	Ampelomyces																71.4491	Ampelomyces
27.2597	Ampelomyces																71.4491	Ampelomyces
27.2597	Ampelomyces																71.4491	Ampelomyces
26.9727	Ampelomyces																71.4491	Ampelomyces
26.6858	Ampelomyces																71.4491	Ampelomyces
26.6858	Ampelomyces																71.4491	Ampelomyces
26.6858	Ampelomyces																71.4491	Ampelomyces
26.6858	Ampelomyces																71.4491	Ampelomyces
26.6858	Ampelomyces																71.4491	Ampelomyces
26.6858	Ampelomyces																71.4491	Ampelomyces
26.6858	Ampelomyces																71.4491	Ampelomyces
26.6858	Ampelomyces																71.4491	Ampelomyces
26.6858	Ampelomyces																71.4491	Ampelomyces
26.6858	Ampelomyces																71.4491	Ampelomyces
26.6858	Ampelomyces																71.5925	Ampelomyces
26.6858	Ampelomyces																71.5925	Ampelomyces
26.6858	Ampelomyces																71.5925	Ampelomyces
26.6858	Ampelomyces																71.5925	Ampelomyces
26.6858	Ampelomyces																71.5925	Ampelomyces
26.6858	Ampelomyces																71.5925	Ampelomyces
26.6858	Ampelomyces																71.5925	Ampelomyces
26.6858	Ampelomyces																71.5925	Ampelomyces
26.6858	Ampelomyces																71.5925	Ampelomyces
27.1162	Ampelomyces																71.5925	Ampelomyces
26.6858	Ampelomyces																71.4491	Ampelomyces
26.6858	Ampelomyces																71.4491	Ampelomyces
27.2597	Ampelomyces																71.5925	Ampelomyces
27.2597	Ampelomyces																71.5925	Ampelomyces
27.2597	Ampelomyces																71.5925	Ampelomyces
26.6858	Ampelomyces																71.5925	Ampelomyces
27.2597	Ampelomyces																71.4491	Ampelomyces
27.2597	Ampelomyces																71.5925	Ampelomyces
26.9727	Ampelomyces																71.3056	Ampelomyces
26.9727	Ampelomyces																71.3056	Ampelomyces
26.6858	Ampelomyces																71.5925	Ampelomyces
26.6858	Ampelomyces																71.5925	Ampelomyces
26.6858	Ampelomyces																71.5925	Ampelomyces
27.2597	Ampelomyces																71.5925	Ampelomyces
26.6858	Ampelomyces																71.5925	Ampelomyces
26.6858	Ampelomyces																71.5925	Ampelomyces
26.6858	Ampelomyces																71.5925	Ampelomyces
27.2597	Ampelomyces																71.5925	Ampelomyces
26.6858	Ampelomyces																71.5925	Ampelomyces
26.6858	Ampelomyces																71.5925	Ampelomyces
26.6858	Ampelomyces																71.5925	Ampelomyces
26.6858	Ampelomyces																71.5925	Ampelomyces
26.6858	Ampelomyces																71.5925	Ampelomyces
27.4032	Ampelomyces																72.023	Ampelomyces
26.6858	Ampelomyces																70.8752	Ampelomyces
26.6858	Ampelomyces																71.5925	Ampelomyces
27.1162	Ampelomyces																71.5925	Ampelomyces
26.6858	Ampelomyces																71.5925	Ampelomyces
26.6858	Ampelomyces																71.5925	Ampelomyces
26.6858	Ampelomyces																71.5925	Ampelomyces
26.6858	Ampelomyces																71.5925	Ampelomyces
26.6858	Ampelomyces																71.5925	Ampelomyces
26.6858	Ampelomyces																71.5925	Ampelomyces
26.6858	Ampelomyces																71.5925	Ampelomyces
26.6858	Ampelomyces																71.5925	Ampelomyces
26.6858	Ampelomyces																71.5925	Ampelomyces
26.6858	Ampelomyces																71.5925	Ampelomyces
26.6858	Ampelomyces																71.5925	Ampelomyces
26.6858	Ampelomyces																71.5925	Ampelomyces
26.6858	Ampelomyces																71.5925	Ampelomyces
26.6858	Ampelomyces																71.5925	Ampelomyces
26.6858	Ampelomyces																71.5925	Ampelomyces
26.6858	Ampelomyces																71.5925	Ampelomyces
26.6858	Ampelomyces																71.5925	Ampelomyces
26.6858	Ampelomyces																71.5925	Ampelomyces
26.6858	Ampelomyces																71.5925	Ampelomyces
26.6858	Ampelomyces																71.5925	Ampelomyces
27.1162	Ampelomyces																71.5925	Ampelomyces
27.1162	Ampelomyces																71.5925	Ampelomyces
26.6858	Ampelomyces																71.5925	Ampelomyces
26.6858	Ampelomyces																71.5925	Ampelomyces
26.6858	Ampelomyces																71.5925	Ampelomyces
26.6858	Ampelomyces																71.5925	Ampelomyces
27.1162	Ampelomyces																71.5925	Ampelomyces
27.1162	Ampelomyces																71.5925	Ampelomyces
26.6858	Ampelomyces																71.5925	Ampelomyces
26.6858	Ampelomyces																71.5925	Ampelomyces
26.6858	Ampelomyces																71.5925	Ampelomyces
26.6858	Ampelomyces																71.5925	Ampelomyces
26.6858	Ampelomyces																71.5925	Ampelomyces
26.6858	Ampelomyces																71.5925	Ampelomyces
26.6858	Ampelomyces																71.5925	Ampelomyces
26.6858	Ampelomyces																71.5925	Ampelomyces
27.1162	Ampelomyces																71.5925	Ampelomyces
27.1162	Ampelomyces																71.5925	Ampelomyces
27.1162	Ampelomyces																71.5925	Ampelomyces
26.6858	Ampelomyces																71.5925	Ampelomyces
26.6858	Ampelomyces																71.5925	Ampelomyces
26.6858	Ampelomyces																71.5925	Ampelomyces
27.1162	Ampelomyces																71.5925	Ampelomyces
26.6858	Ampelomyces																71.5925	Ampelomyces
26.6858	Ampelomyces																71.5925	Ampelomyces
26.6858	Ampelomyces																71.5925	Ampelomyces
27.1162	Ampelomyces																71.5925	Ampelomyces
26.6858	Ampelomyces																71.5925	Ampelomyces
26.6858	Ampelomyces																71.5925	Ampelomyces
26.5423	Ampelomyces																71.3056	Ampelomyces
27.1162	Ampelomyces																71.736	Ampelomyces
27.1162	Ampelomyces																71.736	Ampelomyces
27.1162	Ampelomyces																71.736	Ampelomyces
26.3989	Ampelomyces																71.736	Ampelomyces
27.1162	Ampelomyces																71.736	Ampelomyces
27.1162	Ampelomyces																71.736	Ampelomyces
27.1162	Ampelomyces																71.736	Ampelomyces
27.1162	Ampelomyces																71.736	Ampelomyces
27.1162	Ampelomyces																71.736	Ampelomyces
27.1162	Ampelomyces																71.736	Ampelomyces
27.1162	Ampelomyces																71.736	Ampelomyces
27.1162	Ampelomyces																71.736	Ampelomyces
27.1162	Ampelomyces																71.736	Ampelomyces
27.1162	Ampelomyces																71.736	Ampelomyces
27.1162	Ampelomyces																71.736	Ampelomyces
27.1162	Ampelomyces																71.736	Ampelomyces
27.1162	Ampelomyces																71.736	Ampelomyces
26.6858	Ampelomyces																71.5925	Ampelomyces
26.6858	Ampelomyces																71.5925	Ampelomyces
26.5423	Ampelomyces																71.0187	Ampelomyces
27.4032	Ampelomyces																71.4491	Ampelomyces
27.2597	Ampelomyces																71.5925	Ampelomyces
26.1119	Ampelomyces																70.7317	Ampelomyces
27.2597	Ampelomyces																71.5925	Ampelomyces
27.2597	Ampelomyces																71.5925	Ampelomyces
27.2597	Ampelomyces																71.5925	Ampelomyces
26.6858	Ampelomyces																71.1621	Ampelomyces
26.6858	Ampelomyces																71.1621	Ampelomyces
26.6858	Ampelomyces																71.1621	Ampelomyces
26.6858	Ampelomyces																71.1621	Ampelomyces
26.6858	Ampelomyces																71.5925	Ampelomyces
26.8293	Ampelomyces																71.1621	Ampelomyces
27.1162	Ampelomyces																71.4491	Ampelomyces
27.1162	Ampelomyces																71.4491	Ampelomyces
27.1162	Ampelomyces																71.4491	Ampelomyces
27.1162	Ampelomyces																71.4491	Ampelomyces
27.1162	Ampelomyces																71.4491	Ampelomyces
27.1162	Ampelomyces																71.4491	Ampelomyces
27.1162	Ampelomyces																71.4491	Ampelomyces
26.6858	Ampelomyces																71.5925	Ampelomyces
27.1162	Ampelomyces																71.5925	Ampelomyces
27.1162	Ampelomyces																71.5925	Ampelomyces
27.1162	Ampelomyces																71.5925	Ampelomyces
27.1162	Ampelomyces																71.5925	Ampelomyces
27.1162	Ampelomyces																71.4491	Ampelomyces
27.1162	Ampelomyces																71.5925	Ampelomyces
27.2597	Ampelomyces																71.5925	Ampelomyces
27.1162	Ampelomyces																71.5925	Ampelomyces
26.9727	Ampelomyces																71.4491	Ampelomyces
27.2597	Ampelomyces																71.5925	Ampelomyces
26.9727	Ampelomyces																71.4491	Ampelomyces
26.9727	Ampelomyces																71.4491	Ampelomyces
26.9727	Ampelomyces																71.4491	Ampelomyces
19.9426	Ampelomyces																64.8494	Ampelomyces
19.9426	Group 1																64.8494	Group 1
20.5165	Group 1																65.5667	Group 1
20.0861	Group 1																64.9928	Group 1
20.2296	Group 1																65.1363	Group 1
20.373	Group 1																65.4232	Group 1
20.373	Group 2																65.4232	Group 2
20.0861	Group 2																64.9928	Group 2
20.2296	Group 2																63.9885	Group 2
20.2296	Group 2																65.1363	Group 2
19.9426	Group 2																64.8494	Group 2
19.9426	Outgroup																64.8494	Outgroup
19.9426	Outgroup																64.8494	Outgroup
19.9426	Outgroup																64.8494	Outgroup
19.9426	Outgroup																64.8494	Outgroup
19.9426	Outgroup																64.8494	Outgroup

## Sheet: Sheet5
This spreadsheet contains the statistics of the sequences of the ITS region of fungi (Putative Ampelomyces Group 1)
deposited in the GenBank database under the generic name of Ampelomyces
The sequences were extracted and analyzed by Rosa Prahl (u1114537@umail.usq.edu.au) in the laboratory of Prof Khan at the University of Southern Queensland
*Table 5 contains the statistics of nucleotide sequences of the ITS region derived from fungi identified with the generic name of Ampelomyces
*Table 5.1 contains data relevant to the sequences used to model the hybridization of their proximal stem 5.8S and 28S
*Table 5.2 contains information relevant to the sequences used to model their ITS2 secondary structures
Table 5
									ITS1		5.8S		ITS2		ITS									Table 5.1				Table 5.2
Specimen name	GenBank accession number	Strain	ITS1 (bp)	5.8S (bp)	ITS2 (bp)	ITS (bp)	Powdery mildew host	Plant host	A/T %	C/G %	A/T %	C/G %	A/T %	C/G %	A/T %	C/G %	Isolation place	Reference						Hibridization model of the proximal stem	dG	dH		ITS2 secondary structure modeled
Ampelomyces humuli	AF035779	ATCC 38616	139	156	157	452	Podosphaera macularis (a)	n/a	55.4	44.6	53.85	46.15	50.32	49.68	53.1	46.9	Russia	Kiss and Nakasone, 1998						It was modeled	-19	-147.1		Homology modeled by using GI model 332002412 from Peyronellaea glomerata* with 99.4% of similarity and 0.6% of gaps and all Helixes transferred 100%
A. humuli	DQ093657	aurim1144	139	157	156	452	n/a	Picea abies	53.96	46.04	54.14	45.86	49.36	50.64	52.43	47.57	Lithuania	Menkis A, Vasiliauskas R, Taylor AFS, et al. (2006)						It was modeled	-19	-147.1		Homology modeled by using GI model 226933708 from Peyronellaea pomorum** with 98.8% of similarity and 1.2% of gaps and all Helixes transferred 100%
A. humuli	KU204751	NBt1L1	143	157	157	457	n/a	Zea mays	52.45	47.55	54.14	45.86	50.32	49.68	52.3	47.7	South Africa	Mashiane RA, Adeleke RA, Bezuidenhout CC, (2015)						It was modeled	-19	-147.1		Homology modeled by using GI model 296840485 from Epicoccum sp. ASR-245 with 98.8% of similarity and 1.2% of gaps and all Helixes transferred 100%
Ampelomyces quercinus	AF035778	ATCC 36786	140	156	157	453	Erysiphe alphitoides (b)	Quercus sp.	55	45	53.85	46.15	50.32	49.68	52.98	47.02	Russia	Kiss and Nakasone, 1998						It was modeled	-19	-147.1		Homology modeled by using GI model 332002412 from Peyronellaea glomerata* with 99.4% of similarity and 0.6% of gaps and all Helixes transferred 100%
Ampelomyces sp.	U82452	ATCC 201059	141	157	156	454	Erysiphe cichoracearum	Cucurbita pepo	53.19	46.81	54.14	45.86	48.72	51.28	51.98	48.02	Hungary	Kiss and Nakasone, 1998						It was modeled	-19	-147.1		Homology modeled by using GI model 294346519 from Phoma labilis with 98.8% of similarity and 1.2% of gaps and all Helixes transferred 100%
Average (bp)			140.4	156.6	156.6	453.6	Average		54	46	54.024	45.976	49.808	50.192	52.558	47.442
S.D			1.67332	0.547723	0.547723	2.07364	S.D		1.2268	1.2268	0.15884	0.15884	0.736695	0.736695	0.471402	0.471402
S.E.M			0.748331	0.244949	0.244949	0.927362	S.E.M		0.548644	0.548644	0.0710352	0.0710352	0.32946	0.32946	0.210817	0.210817
Maximum (bp)			143	157	157	457	Maximum (%)		55.4	47.55	54.14	46.15	50.32	51.28	53.1	48.02
Minimum (bp)			139	156	156	452	Minimum (%)		52.45	44.6	53.85	45.86	48.72	49.68	51.98	46.9
Sequence length range (bp)			139-143	156-157	156-157	452-457	Range (%)		52.45-55.4	44.6-47.55	53.85-54.14	45.86-46.15	48.72-50.32	49.68-51.28	51.98-53.1	46.9-48.02
Abbreviations: Standard deviation (S.D); Standard error of the mean (S.E.M); not available (n/a)																								Abbreviations: Change in Gibbs free energy (dG);				*The taxonomy of Peyronellaea glomerata was reviewed and currenlty classified as Didymella glomerata by Chen, Jiang, Zhang et al. (2015)
(a) Podosphaera macularis formerly known as Sphaerotheca macularis (Braun and Takamatsu, 2000)																								Change of Enthalpy (dH)				**The taxonomy of Peyronellaea pomorum was reviewed and currenlty classified as Didymella pomorum by Chen, Jiang, Zhang et al. (2015)
(b) Erysiphe alphitoides formerly known as Microsphaera alphitoides (Braun and Takamatsu, 2000)																												Abbreviation: GenInfo Identifier (GI)

## Sheet: Sheet6
This spreadsheet contains the statistics of the sequences of the ITS region of fungi (Putative Ampelomyces Group 2)
deposited in the GenBank database under the generic name of Ampelomyces
The sequences were extracted and analyzed by Rosa Prahl (u1114537@umail.usq.edu.au) in the laboratory of Prof Khan at the University of Southern Queensland
*Table 6 contains the statistics of nucleotide sequences of the ITS region derived from fungi identified with the generic name of Ampelomyces
*Table 6.1 contains data relevant to the sequences used to model the hybridization of their proximal stem 5.8S and 28S
*Table 6.2 contains information relevant to the sequences used to model their ITS2 secondary structures
Table 6
								ITS1		5.8S		ITS2		ITS									Table 6.1					Table 6.2
Specimen name	GenBank accession number	Strain	ITS1 (bp)	5.8S (bp)	ITS2 (bp)	ITS (bp)	Isolation source	A/T %	C/G %	A/T %	C/G %	A/T %	C/G %	A/T %	C/G %	Place of Isolation	Reference						Hibridization model of the proximal stem	dG	dH			ITS2 secondary structure modeled
Ampelomyces humuli	AF455518	wb218	142	157	157	456	Human nasal mucus	52.11	47.89	54.14	45.86	50.32	49.68	52.19	47.81	USA	Buzina W, Braun H, Freudenschuss K, et al. (2003)						It was modeled	-19	-147.1			Homology modeled by using the model GI 238557807 from Cumuliphoma omnivirens with 12 gaps and 10 mistmacthes HelixII: 94%; Helix III: 88% and energy -25.8
A. humuli	AF455498	wb274	142	157	157	456	Human nasal mucus	52.11	47.89	54.14	45.86	50.32	49.68	52.19	47.81	USA	Buzina W, Braun H, Freudenschuss K, et al. (2003)						It was modeled	-19	-147.1			Homology modeled by using the model GI 238557807 from Cumuliphoma omnivirens with 12 gaps and 10 mistmacthes HelixII: 94%; Helix III: 88% and energy -25.8
A. humuli	KT363070	UT20	140	157	156	453	Soil	53.57	46.43	54.14	45.86	50	50	52.54	47.46	Chile	Aburto A, et al. (2015)						It was modeled	-19	-147.1			Homology modeled by using the structure of P. glomerata GI model 332002412 with 99.4% of similarity and 0.6% of gaps.
Ampelomyces sp.	GQ241274	KUC5006	141	157	148	446	creosote-treated crosstie wastes	56.74	43.26	54.14	45.86	52.7	47.3	54.48	45.52	Korea	Kim MJ, Lee H, Choi WS, et al. (2010)						It was not possible to model	n/d	n/d			Folded and modelled directly with a free energy of -35.9
Ampelomyces sp.	LN808951	0312MAR3273	141	157	156	454	Air sample	52.48	47.52	54.14	45.86	48.72	51.28	51.76	48.24	Spain	Dominguez-Monino, I (2014)						It was not possible to model	n/d	n/d			It was not possible to fold directly; by doing a BLAST this structure was homology model to the most similar found one from Phoma labilis (GI model 294346519) fungi with only 32.5% of coverage
Average			141.2	157	154.8	453	Average	53.402	46.598	54.14	45.86	50.412	49.588	52.632	47.368
S.D			0.83666	0	3.83406	4.12311	S.D	1.95953	1.95953	0	0	1.43914	1.43914	1.06943	1.06943
S.E.M			0.374166	0	1.71464	1.84391	S.E.M	0.87633	0.87633	0	0	0.643602	0.643602	0.478261	0.478261
Maximum (bp)			142	157	157	456	Maximum (%)	56.74	47.89	54.14	45.86	52.7	51.28	54.48	48.24
Minimum (bp)			140	157	148	446	Minimum (%)	52.11	43.26	54.14	45.86	48.72	47.3	51.76	45.52
Sequence length range (bp)			140-142	157-157	148-157	446-456	Range (%)	52.11-56.74	43.26-47.89	54.14	45.86	48.72-52.70	47.3-51.28	51.76-54.48	45.52-48.24
Abbreviations: Standard deviation (SD); Standard error of the mean (S.E.M)																							Abbreviations: Change in Gibbs free energy (dG);					Abbreviation: GenInfo Identifier (GI)
																							Change of Enthalpy (dH); not determined (n/d)

## Sheet: Sheet7
This spreadsheet contains the statistics and details of sequences of the ITS region of three species Didymella and one species Phoma
The sequences were extracted from the GenBank at NCBI and analyzed by Rosa Prahl (u1114537@umail.usq.edu.au) in the laboratory of Prof Khan at the University of Southern Queensland
*Table 7 contains the statistics of three nucleotide sequences of the ITS region from three species Didymella and one species Phoma from the order Pleosporales
*Table 7.1 contains data relevant to the sequences used to model the hybridization of their proximal stem 5.8S and 28S
*Table 7.2 contains information relevant to the sequences used to model their ITS2 secondary structures
Table 7
								ITS1		5.8S		ITS2		ITS									Table 7.1				Table 7.2
Specimen name	GenBank accession number	Strain	ITS1 (bp)	5.8S (bp)	ITS2 (bp)	ITS (bp)	Host	A/T %	C/G %	A/T %	C/G %	A/T %	C/G %	A/T %	C/G %	Place of Isolation	Reference						Hibridization model of the proximal stem	dG	dH		ITS2 secondary structure modeled	% of Helix transferred
Didymella glomerata	AF126819	ATCC 36804	139	157	156	452	Erysiphe penicillata* infecting Platanus occidentalis L.	55.4	44.6	54.14	45.86	50	50	53.1	46.9	USA	Sullivan and White, (2000)						It was not possible to model	n/d	n/d		Homology modeled by using the structures of Peyronellaea glomerata* (GI model 334682991) with free energy 0f -26.7	Helix I: 100%; Helix II: 82.14%; Helix III: 80%; Helix IV: 100%
D. glomerata	MH864401	CBS 127059	139	157	156	452	Soil	54.68	45.32	54.14	45.86	50	50	52.88	47.12	USA	Vu D, Groenewald M, de Vries M, et al. (2018)						It was modeled	-19	-147.1		It was homology modelled using the GI model 332002412 from Peyronellaea glomerata* with 99.4% of identity and 0.6% of gaps	All Helixes transferred in 100%
D. glomerata	FJ427015	CBS 120109	139	157	156	452	Juniperus sp.	54.68	45.32	54.14	45.86	50	50	52.88	47.12	USA	Aveskamp MM, Verkley GJ, de Gruyter J, et al. (2009)						It was not possible to model	n/d	n/d		Homology modeled by using the structures of Peyronellaea glomerata* (GI model 334682991) with free energy 0f -26.7	Helix I: 100%; Helix II: 82.14%; Helix III: 80%; Helix IV: 100%
D. glomerata	KT387236	H2	139	157	156	452	Poa pratensis	55.4	44.6	54.14	45.86	50	50	53.1	46.9	China	Yang CD, Yao YL., Zhang ZF, et al. (2016)						It was not possible to model	n/d	n/d		Partially modeled with a 51% of coverage with the sequence structure of Phoma sp. (GI model 374446068) with free energy -46.2	Helix I-III: 100%; Helix IV: 0%
Phoma herbarum Westend	JF810528	CBS 567.63	139	157	156	452	Malus sylvestris	54.68	45.32	54.14	45.86	51.92	48.08	53.54	46.46	USA	Woudenberg JH, De Gruyter J, Crous PW, et al. (2012)						It was modeled	-19	-147.1		It was homology modelled using the GI model 335907448 from Phoma herbarum with 98.8% of identity and 1.2% of gaps	All Helixes transferred in 100%
Average			139	157	156	452	Average	54.968	45.032	54.14	45.86	50.384	49.616	53.1	46.9
S.D			0	0	0	0	S.D	0.39436	0.39436	0	0	0.85865	0.85865	0.269444	0.269444
S.E.M			0	0	0	0	S.E.M	0.176363	0.176363	0	0	0.384	0.384	0.120499	0.120499
Maximum (bp)			139	157	156	452	Maximum (%)	55.4	45.32	54.14	45.86	51.92	50	53.54	47.12
Minimum (bp)			139	157	156	452	Minimum (%)	54.68	44.6	54.14	45.86	50	48.08	52.88	46.46
Sequence length range (bp)			139-139	157-157	156-156	452-452	Range (%)	54.68-55.4	44.6-45.32	54.14	45.86	50.00-51.92	48.08-50.00	52.88-53.54	46.46-47.12
Abbreviations: Standard deviation (SD); Standard error of the mean (S.E.M)																							Abbreviations: Change in Gibbs free energy (dG);				*The taxonomy of Peyronellaea glomerata was reviewed and currenlty classified as Didymella glomerata by Chen, Jiang, Zhang et al. (2015)
(*) Erysiphe penicillata formerly known as Microsphaera penicillata (Braun and Takamatsu, 2000)																							Change of Enthalpy (dH); not determined (n/d)				Abbreviation: GenInfo Identifier (GI)
(*) Erysiphe penicillata formerly known as Microsphaera penicillata (Braun and Takamatsu, 2000)

## Sheet: Sheet8
This spreadsheet contains the list of nucleotide sequences of the ITS from Ampelomyces spp. sensu stricto used to model the hybridization of the proximal stem of the ITS2 spacer
that were analyzed via the ITS2 database
The sequences were extracted from the GenBank at NCBI and analyzed by Rosa Prahl (u1114537@umail.usq.edu.au) in the laboratory of Prof Khan at the University of Southern Queensland
* Table 8 contains details about the 88 ITS sequences that were possible to model the hybridization of their proximal stem that includes the 5.8S and 28S motifs
Table 8
					Hybridization model		ITS2 secondary structures were modeled directly	ITS2 secondary structure
					of the proximal stem		and each one was the preferred structure over other models	modeled with
GenBank accession number	Powdery mildew host	Plant host	Strain	References	dG	dH		free energy
DQ490746	A. mougeotii	L. chinense	HMLAC202	Liang et al. 2007	-19	-147.1	modeled directly and prefer structure over others	-38.7
HM124955	A. mougeotii	L. halimifolium	A115	Kiss et al. 2011	-19	-147.1	modeled directly and prefer structure over others	-44.3
HM124942	A. mougeotii	L. halimifolium	A105	Kiss et al. 2011	-19	-147.1	modeled directly and prefer structure over others	-47.2
HM124937	A. mougeotii	L. halimifolium	A96-c	Kiss et al. 2011	-19	-147.1	modeled directly and prefer structure over others	-44.3
HM124936	A. mougeotii	L. halimifolium	A94-a	Kiss et al. 2011	-19	-147.1	modeled directly and prefer structure over others	-44.3
HM124934	A. mougeotii	L. halimifolium	A92-c	Kiss et al. 2011	-19	-147.1	modeled directly and prefer structure over others	-44.3
HM124933	A. mougeotii	L. halimifolium	A87-c	Kiss et al. 2011	-19	-147.1	modeled directly and prefer structure over others	-44.3
HM124932	A. mougeotii	L. halimifolium	A86-a	Kiss et al. 2011	-19	-147.1	modeled directly and prefer structure over others	-44.3
HM124931	A. mougeotii	L. halimifolium	A82-a	Kiss et al. 2011	-19	-147.1	modeled directly and prefer structure over others	-44.3
HM124930	A. mougeotii	L. halimifolium	A81-a	Kiss et al. 2011	-19	-147.1	modeled directly and prefer structure over others	-44.3
HM124927	A. mougeotii	L. halimifolium	A77-a	Kiss et al. 2011	-19	-147.1	modeled directly and prefer structure over others	-44.3
HM124923	A. mougeotii	L. halimifolium	A62-a	Kiss et al. 2011	-19	-147.1	modeled directly and prefer structure over others	-44.3
HM124922	A. mougeotii	L. halimifolium	A61-b	Kiss et al. 2011	-19	-147.1	modeled directly and prefer structure over others	-44.3
HM124916	A. mougeotii	L. halimifolium	A39-a	Kiss et al. 2011	-19	-147.1	modeled directly and prefer structure over others	-44.3
HM124913	A. mougeotii	L. halimifolium	A33-e	Kiss et al. 2011	-19	-147.1	modeled directly and prefer structure over others	-44.3
HM124909	A. mougeotii	L. halimifolium	A28-a	Kiss et al. 2011	-19	-147.1	modeled directly and prefer structure over others	-44.3
HM124908	A. mougeotii	L. halimifolium	A27-a	Kiss et al. 2011	-19	-147.1	modeled directly and prefer structure over others	-44.3
HM124905	A. mougeotii	L. halimifolium	A20-b	Kiss et al. 2011	-19	-147.1	modeled directly and prefer structure over others	-44.3
HM124904	A. mougeotii	L. halimifolium	A20-a	Kiss et al. 2011	-19	-147.1	modeled directly and prefer structure over others	-44.3
HM124903	A. mougeotii	L. halimifolium	A19-a	Kiss et al. 2011	-19	-147.1	modeled directly and prefer structure over others	-44.3
HM124902	A. mougeotii	L. halimifolium	A18-a	Kiss et al. 2011	-19	-147.1	modeled directly and prefer structure over others	-44.3
HM124900	A. mougeotii	L. halimifolium	A15-a	Kiss et al. 2011	-19	-147.1	modeled directly and prefer structure over others	-43.7
HM124899	A. mougeotii	L. halimifolium	A14-a	Kiss et al. 2011	-19	-147.1	modeled directly and prefer structure over others	-44.3
HM124898	A. mougeotii	L. halimifolium	A12-a	Kiss et al. 2011	-19	-147.1	modeled directly and prefer structure over others	-44.3
HM124897	A. mougeotii	L. halimifolium	A11-a	Kiss et al. 2011	-19	-147.1	modeled directly and prefer structure over others	-44.3
HM124896	A. mougeotii	L. halimifolium	A10-a	Kiss et al. 2011	-19	-147.1	modeled directly and prefer structure over others	-43.8
HM124895	A. mougeotii	L. halimifolium	A9	Kiss et al. 2011	-19	-147.1	modeled directly and prefer structure over others	-44.3
HM124894	A. mougeotii	L. halimifolium	A8	Kiss et al. 2011	-19	-147.1	modeled directly and prefer structure over others	-44.3
MH866692	Erysiphe alni	Lonicera sp.	CBS 133.32	Vu et al. 2019	-19	-147.1	modeled directly and prefer structure over others	-44.3
HM124959	Erysiphe berberidis	Berberis vulgaris	BV4-a	Kiss et al. 2011	-19	-147.1	modeled directly and prefer structure over others	-44.3
HM124995	E. berberidis	M. aquifolium	MA6-a	Kiss et al. 2011	-19	-147.1	modeled directly and prefer structure over others	-44.3
HM124994	E. berberidis	M. aquifolium	MA3-a	Kiss et al. 2011	-19	-147.1	modeled directly and prefer structure over others	-44.3
HM124992	E. berberidis	M. aquifolium	MA1-c	Kiss et al. 2011	-19	-147.1	modeled directly and prefer structure over others	-44.3
HM124991	E. berberidis	M. aquifolium	MA1-a	Kiss et al. 2011	-19	-147.1	modeled directly and prefer structure over others	-44.3
HM124971	Erysiphe convolvuli	Convolvulus arvensis	C3	Kiss et al. 2011	-19	-147.1	modeled directly and prefer structure over others	-44.3
HM124980	Erysiphe cruciferarum	Alyssum calycinum	GS2-a	Kiss et al. 2011	-19	-147.1	modeled directly and prefer structure over others	-44.3
HM125030	Erysiphe depressa	Arctium lappa	XL4-b	Kiss et al. 2011	-19	-147.1	modeled directly and prefer structure over others	-44.3
HM125029	E. depressa	A. lappa	XL3-b	Kiss et al. 2011	-19	-147.1	modeled directly and prefer structure over others	-44.3
HM125028	E. depressa	A. lappa	XL3-a	Kiss et al. 2011	-19	-147.1	modeled directly and prefer structure over others	-44.3
HM125027	E. depressa	A. lappa	XL2-b	Kiss et al. 2011	-19	-147.1	modeled directly and prefer structure over others	-44.3
HM125026	E. depressa	A. lappa	XL2-a	Kiss et al. 2011	-19	-147.1	modeled directly and prefer structure over others	-44.3
HM125025	E. depressa	A. lappa	XL1-a	Kiss et al. 2011	-19	-147.1	modeled directly and prefer structure over others	-44.3
HM124986	Erysiphe euonymi	Euonymus europaeus	GZ2-b	Kiss et al. 2011	-19	-147.1	modeled directly and prefer structure over others	-44.3
HM124977	Erysiphe heraclei	Daucus carota	DC2-a	Kiss et al. 2011	-19	-147.1	modeled directly and prefer structure over others	-44.3
HM125017	E. necator	Vitis riparia	ATCC200250	Kiss et al. 2011	-22	-169.1	modeled directly and prefer structure over others	-44.7
HM125016	E. necator	Vitis riparia	ATCC200248	Kiss et al. 2011	-22	-169.1	modeled directly and prefer structure over others	-45.1
HM125015	E. necator	Vitis riparia	ATCC200246	Kiss et al. 2011	-22	-169.1	modeled directly and prefer structure over others	-45.3
HM125018	Uncinula necator	Vitis sp.	ATCC200245	Kiss et al. 2011	-16.9	-147.8	modeled directly and prefer structure over others	-45.3
DQ490766	E. polygoni	Polygonum aviculare	HMLAC226	Liang et al. 2007	-19	-147.1	modeled directly and prefer structure over others	-44.3
HM125005	E. polygoni	Rumex acetosa	RA2-d	Kiss et al. 2011	-19	-147.1	modeled directly and prefer structure over others	-44.3
HM125004	E. polygoni	R. acetosa	RA2-a	Kiss et al. 2011	-19	-147.1	modeled directly and prefer structure over others	-44.3
HM125003	E. polygoni	R. acetosa	RA1-f	Kiss et al. 2011	-19	-147.1	modeled directly and prefer structure over others	-44.3
HM125002	E. polygoni	R. acetosa	RA1-a	Kiss et al. 2011	-19	-147.1	modeled directly and prefer structure over others	-44.3
HM125001	Erysiphe sordida	Plantago major	PN4-b	Kiss et al. 2011	-19	-147.1	modeled directly and prefer structure over others	-44.3
HM125000	E. sordida	P. major	PN1-a	Kiss et al. 2011	-19	-147.1	modeled directly and prefer structure over others	-44.3
DQ490765	E. sordida	P. major	HMLAC 214	Liang et al. 2007	-19	-147.1	modeled directly and prefer structure over others	-44.3
HM124990	Erysiphe sp.	Ligustrum vulgare	LV2-b	Kiss et al. 2011	-19	-147.1	modeled directly and prefer structure over others	-44.3
HM124989	Erysiphe sp.	L. vulgare	LV2-a	Kiss et al. 2011	-19	-147.1	modeled directly and prefer structure over others	-44.3
HM125022	E. trifolii	Trifolium pratense	TP9-b	Kiss et al. 2011	-19	-147.1	modeled directly and prefer structure over others	-44.3
HM125021	E. trifolii	T. pratense	TP7-a	Kiss et al. 2011	-19	-147.1	modeled directly and prefer structure over others	-44.3
HM125024	E. trifolii	Trifolium repens	TR-1	Kiss et al. 2011	-19	-147.1	modeled directly and prefer structure over others	-44.3
HM125023	E. trifolii	Trifolium sp.	TR-a	Kiss et al. 2011	-19	-147.1	modeled directly and prefer structure over others	-44.3
HM124982	Golovinomyces cichoracearum	Lactuca sp.	GY-b	Kiss et al. 2011	-19	-147.1	modeled directly and prefer structure over others	-44.3
HM124981	G. cichoracearum	Lactuca sp.	GY-a	Kiss et al. 2011	-19	-147.1	modeled directly and prefer structure over others	-44.3
DQ490751	G. cichoracearum	Erygeron elongatus	HMLAC 229	Liang et al. 2007	-19	-147.1	modeled directly and prefer structure over others	-38.7
AY663824	Golovinomyces orontii	Aster salignus	D4	Szentivanyi et al. 2005	-19	-147.1	modeled directly and prefer structure over others	-44.3
AY663823	G. cichoracearum	A. salignus	D2	Szentivanyi et al. 2005	-19	-147.1	modeled directly and prefer structure over others	-44.3
HM124978	Neoerysiphe galeopsidis	Lamium sp.	GL	Kiss et al. 2011	-19	-147.1	modeled directly and prefer structure over others	-44.3
AF035783	Oidium sp.	Catha edulis	AQ10	Kiss and Nakasone, 1998	-19	-147.1	modeled directly and prefer structure over others	-44.3
DQ490764	Phyllactinia fraxini	Fraxinus excelsior	HMLAC212	Liang et al. 2007	-19	-147.1	modeled directly and prefer structure over others	-44.3
DQ490763	Podosphaera ferruginea	Sanguisorba officinalis	HMLAC209	Liang et al. 2007	-19	-147.1	The ITS2 secondary structure was folded directly	-46
DQ490747	P. fusca	Arctium lappa	HMLAC203	Liang et al. 2007	-19	-147.1	modeled directly and prefer structure over others	-38.7
DQ490748	P. fusca	Coreopsis grandiflora	HMLAC221	Liang et al. 2007	-19	-147.1	modeled directly and prefer structure over others	-38.7
DQ490745	P. fusca	Coreopsis grandiflora	HMLAC201	Liang et al. 2007	-17	-131.2	modeled directly and prefer structure over others	-38.7
DQ490756	P. fusca	Helianthus annuus	HMLAC 211	Liang et al. 2007	-19	-147.1	modeled directly and prefer structure over others	-38.9
DQ490753	P. fusca	Sonchus oleraceus	HMLAC220	Liang et al. 2007	-19	-147.1	modeled directly and prefer structure over others	-38.7
DQ490757	P. fusca	Sechium edule	HMLAC219	Liang et al. 2007	-19	-147.1	modeled directly and prefer structure over others	-38.7
DQ490754	P. fusca	Xanthium sibiricum	HMLAC 208	Liang et al. 2007	-19	-147.1	modeled directly and prefer structure over others	-38.3
DQ490749	P. fusca	Zinnia elegans	HMLAC222	Liang et al. 2007	-19	-147.1	modeled directly and prefer structure over others	-38.7
AY663816	P. leucotricha	M. domestica	B4	Szentivanyi et al. 2005	-19	-147.1	The ITS2 secondary structure was folded directly	-46.3
AY663815	P. leucotricha	M. domestica	B2	Szentivanyi et al. 2005	-19	-147.1	The ITS2 secondary structure was folded directly	-46.3
HM125014	P. pannosa	Rosa sp.	AqSA	Kiss et al. 2011	-19	-147.1	modeled directly and prefer structure over others	-44.3
HM125011	P. pannosa	Rosa sp.	RS3-a	Kiss et al. 2011	-19	-147.1	modeled directly and prefer structure over others	-44.3
HM125010	P. pannosa	Rosa sp.	RS1-a	Kiss et al. 2011	-19	-147.1	modeled directly and prefer structure over others	-44.3
KY274486	Podosphaera xanthii	Ageratum conyzoides	FJCN	Mukhtar and van Peer, 2017	-19	-147.1	modeled directly and prefer structure over others	-38.7
DQ490759	P. xanthii	Cucurbita maxima	HMLAC207	Liang et al. 2007	-15	-133	modeled directly and prefer structure over others	-36.4
DQ490752	P. xanthii	Cucurbita moschata	HMLAC217	Liang et al. 2007	-13.7	-97.5	modeled directly and prefer structure over others	-38.7
DQ490750	P. xanthii	Cucurbita pepo	HMLAC227	Liang et al. 2007	-19	-147.1	modeled directly and prefer structure over others	-38.7
Abbreviations: Change in Gibbs free energy (dG);
Change of Enthalpy (dH); not determined (n/d)
In yellow is hallmarked those sequences that showed variations in hybridization model of their proximal stem.

[truncated: 1 more sheets: Sheet9]
