# Supplementary material for: The role of internal transcribed spacer 2 secondary structures in classifying mycoparasitic Ampelomyces
Source: PLoS One. 2021 Jun 30;16(6):e0253772. doi: 10.1371/journal.pone.0253772 (PMC8244850; doi:10.1371/journal.pone.0253772)
Supplement: S3 File — (TXT) [file pone.0253772.s003.txt]

>GQ324108 Ampelomyces quisqualis strain SMKC 22743 internal transcribed spacer 1, 5.8S ribosomal RNA gene, and internal transcribed spacer 2, complete sequence
CATTTAGTAGCTTGCTACTGCTAAGAGGGTCTGTTAGGCTGTATAGTATTGCTACTGACGAGCAGCATGA
TCCTCTAAGTCAACCCTTGTCTTTTGCGTACCTACGTTTCCTCAGCGGGTATAACCCGCTGGCTGGACAA
AATTAAAACCCTTGAATATTCAATCAGTGTCTGAGAAACTTAATAATTACAACTTTCAACAACGGATCTC
TTGGTTCTGGCATCGATGAAGAACGCAGCGAAATGCGATAAGTAGTGTGAATTGCAGAATTCAGTGAATC
ATCGAATCTTTGAACGCACATTGCGCCCCTTGGTATTCCATGGGGCATGCCTGTTCGAGCGTCATTTGTA
CCCTCAAGCTCTGCTTGGTGTTGGGTGTTTGTCTATGCTTTTGCTTGGACTCACCTCAAAGCAATTGGCA
GCCAGTGTTTTGGCATAGAAGCGCAGCACATCTTGCACTTCCAGTCTTAAACACCAGCTTCCAGTAAGTC
CCTTTACGT

>GQ324107 Ampelomyces quisqualis strain SMKC 22724 internal transcribed spacer 1, 5.8S ribosomal RNA gene, and internal transcribed spacer 2, complete sequence
CATTTAGTAGCTTGCTACTGCTAAGAGGGTCTGTTAGGCTGTATAGTATTGCTACTGACGAGCAGCATGA
TCCTCTAAGTCAACCCTTGTCTTTTGCGTACCTACGTTTCCTCAGCGGGTATAACCCGCTGGCTGGACAA
AATTAAACCCCTTGAATATTCAATCAGTGTCTGAGAAACTTAATAATTACAACTTTCAACAACGGATCTC
TTGGTTCTGGCATCGATGAAGAACGCAGCGAAATGCGATAAGTAGTGTGAATTGCAGAATTCAGTGAATC
ATCGAATCTTTGAACGCACATTGCGCCCCTTGGTATTCCATGGGGCATGCCTGTTCGAGCGTCATTTGTA
CCCTCAAGCTCTGCTTGGTGTTGGGTGTTTGTCTATGCTTTTGCTTGGACTCACCTCAAAGCAATTGGCA
GCCAGTGTTTTGGCATAGAAGCGCAGCACATCTTGCACTTCCAGTCTTGAACACCAGCTTCCAGTAAGTC
CCTTTACGT

>GQ324099 Ampelomyces quisqualis strain SMKC 22297 internal transcribed spacer 1, 5.8S ribosomal RNA gene, and internal transcribed spacer 2, complete sequence
CATTTAGTAGCTTGCTACTGCTAAGAGGGTCTGTTAGGCTGTATAGTATTGCTACTGACGAGCAGCATGA
TCCTCTAAGTCAACCCTTGTCTTTTGCGTACCTACGTTTCCTCAGCGGGTATAACCCGCTGGCTGGACAA
AATTAAACCCCTTGAATATTCAATCAGTGTCTGAGAAACTTAATAATTACAACTTTCAACAACGGATCTC
TTGGTTCTGGCATCGATGAAGAACGCAGCGAAATGCGATAAGTAGTGTGAATTGCAGAATTCAGTGAATC
ATCGAATCTTTGAACGCACATTGCGCCCCTTGGTATTCCATGGGGCATGCCTGTTCGAGCGTCATTTGTA
CCCTCAAGCTCTGCTTGGTGTTGGGTGTTTGTCTATGCTTTTGCTTGGACTCACCTCAAAGCAATTGGCA
GCCAGTGTTTTGGCATAGAAGCGCAGCACATCTTGCACTTCCAGTCTTGAACACCAGCTTCCAGTAAGTC
CCTTTACGT

>DQ490746 Ampelomyces sp. HMLAC202 18S ribosomal RNA gene, partial sequence; internal transcribed spacer 1, 5.8S ribosomal RNA gene, and internal transcribed spacer 2, complete sequence; and 28S ribosomal RNA gene, partial sequence
TCCGTAGGTGAACCTGCGGAAGGATCATTATTCTAGTAGCTTGCTGCTGCTAAGGGGTTCTATCAGACTG
TATAGTAATGTTACTGATGAGCAGCATGAACCTCAAACCCAACCCCTGTTTTTTGCGTACCTATGTTTCC
TCAGCAGATTATATCTGCTGACTGGACATTCTTAACATACTTGAACATTCAGTCAGCGTCTGAAAAACCT
AATTATTACAACTTTCAACAACGGATCTCTTGGTTCTGGCATCGATGAAGAACGCAGCGAAATGCGATAA
GTAGTGTGAATTGCAGAATTCAGTGAATCATCGAATTTTTGAACGCATATTGCGCCCCTTGGTATTCCAT
GGGGCATGCCTGTTCGAGCGTCATTTGTCTCCTCAAGCTGTGCTTGGTGTTGGATGATTGTCCATTTTCT
TGTGCCTGGACTCATCTCAAAGCAATTGGCAGGCAGTGTTTTGGTTTACTAGTGCAGCACATTTTGCATT
TGTAGCTCAGATACTTGCAACCCAAAAGAATTTTTACTCTTGACCTCGGATCAGGTAGGGATACCCGCTG
AACTTAAGCATATCAATAAGCGGAGGA

>AF035780 Ampelomyces sp. ATCC 201056 18S ribosomal RNA gene, partial sequence; internal transcribed spacer 1, 5.8S ribosomal RNA gene and internal transcribed spacer 2, complete sequence; and 26S ribosomal RNA gene, partial sequence
CATTTAGTAGCTTGCTACTGCTAAGAGGGTCTGTTAGGCTGTATAGTATTGCTACTGACGAGCAGCATGA
TCCTCTAAGTCAACCCTTGTCTTTTGCGTACCTACGTTTCCTCAGCGGGTATAACCCGCTGGCTGGACAA
AATTAAAACCCTTGAATATTCAATCAGTGTCTGAGAAACTTAATAATTACAACTTTCAACAACGGATCTC
TTGGTTCTGGCATCCATGAAGAACGCAGCGAAATGCGATAAGTAGTGTGAATTGCAGAATTCAGTGAATC
ATCGAATCTTTGAACGCACATTGCGCCCCTTGGTATTCCATGGGGCATGCCTGTTCGAGCGTCATTTGTA
CCCTCAAGCTCTGCTTGGTGTTRGGTGTTTGTCTATGCTTTTGCTTGGACTCACCTCAAAGCAATTGGCA
GCCAGTGTTTTGGCATAGAAGCGCAGCACATCTTGCACTTCCAGTCTTAAACACCAGCTTCCAGTAAGTC
CCTTTACGTTTGACCTCGGATCAGGTAGGGATACCCGCTGAACTTAAGCATATCAATAAGCGG

>HM124955 Ampelomyces sp. LK-2010 strain A115 18S ribosomal RNA gene, partial sequence; internal transcribed spacer 1, 5.8S ribosomal RNA gene, and internal transcribed spacer 2, complete sequence; and 28S ribosomal RNA gene, partial sequence
GGTTTCCGTAGGTGAACCTGCGGAAGGATCATTACATTTAGTAGCTTGCTACTGCTAAGAGGGTCTGTTA
GGCTGTATAGTATTGCTACTGACGAGCAGCATGATCCTCTAAGTCAACCCTTGTCTTTTGCGTACCTACG
TTTCCTCAGCGGGTATAACCCGCTGGCTGGACAAAATTAAAACCCTTGAATATTCAATCAGTGTCTGAGA
AACTTAATAATTACAACTTTCAACAACGGATCTCTTGGTTCTGGCATCGATGAAGAACGCAGCGAAATGC
GATAAGTAGTGTGAATTGCAGAATTCAGTGAATCATCGAATCTTTGAACGCACATTGCGCCCCTTGGTAT
TCCATGGGGCATGCCTGTTCGAGCGTCATTTGTACCCTCAAGCTCTGCTTGGTGTTGGGTGTTTGTCTAT
GCTTTTGCTTGGACTCACCTCAAAGCAATTGGCAGCCAGTGTTTTGGCATAGAAGCGCAGCACATCTTGC
ACTTCCAGTCTTAAACACCAGCTTCCAGTAAGTCCCTTTACGTTTGACCTCGGATCAGGTAGGGATACCC
GCTGA

>HM124954 Ampelomyces sp. LK-2010 strain A114-b 18S ribosomal RNA gene, partial sequence; internal transcribed spacer 1, 5.8S ribosomal RNA gene, and internal transcribed spacer 2, complete sequence; and 28S ribosomal RNA gene, partial sequence
CATTACATTTAGTAGCTTGCTACTGCTAAGAGGGTCTGTTAGGCTGTATAGTATTGCTACTGACGAGCAG
CATGATCCTCTAAGTCAACCCTTGTCTTTTGCGTACCTACGTTTCCTCAGCGGGTATAACCCGCTGGCTG
GACAAAATTAAAACCCTTGAATATTCAATCAGTGTCTGAGAAACTTAATAATTACAACTTTCAACAACGG
ATCTCTTGGTTCTGGCATCGATGAAGAACGCAGCGAAATGCGATAAGTAGTGTGAATTGCAGAATTCAGT
GAATCATCGAATCTTTGAACGCACATTGCGCCCCTTGGTATTCCATGGGGCATGCCTGTTCGAGCGTCAT
TTGTACCCTCAAGCTCTGCTTGGTGTTGGGTGTTTGTCTATGCTTTTGCTTGGACTCACCTCAAAGCAAT
TGGCAGCCAGTGTTTTGGCATAGAAGCGCAGCACATCTTGCACTTCCAGTCTTAAACACCAGCTTCCAGT
AAGTCCCTTTACGTTTGACCTCGGATCAGGTAGGGATACCCGCTGAACTTAAGCATATCAATA

>HM124953 Ampelomyces sp. LK-2010 strain A114-a 18S ribosomal RNA gene, partial sequence; internal transcribed spacer 1, 5.8S ribosomal RNA gene, and internal transcribed spacer 2, complete sequence; and 28S ribosomal RNA gene, partial sequence
CATTACATTTAGTAGCTTGCTACTGCTAAGAGGGTCTGTTAGGCTGTATAGTATTGCTACTGACGAGCAG
CATGATCCTCTAAGTCAACCCTTGTCTTTTGCGTACCTACGTTTCCTCAGCGGGTATAACCCGCTGGCTG
GACAAAATTAAAACCCTTGAATATTCAATCAGTGTCTGAGAAACTTAATAATTACAACTTTCAACAACGG
ATCTCTTGGTTCTGGCATCGATGAAGAACGCAGCGAAATGCGATAAGTAGTGTGAATTGCAGAATTCAGT
GAATCATCGAATCTTTGAACGCACATTGCGCCCCTTGGTATTCCATGGGGCATGCCTGTTCGAGCGTCAT
TTGTACCCTCAAGCTCTGCTTGGTGTTGGGTGTTTGTCTATGCTTTTGCTTGGACTCACCTCAAAGCAAT
TGGCAGCCAGTGTTTTGGCATAGAAGCGCAGCACATCTTGCACTTCCAGTCTTAAACACCAGCTTCCAGT
AAGTCCCTTTACGTTTGACCTCGGATCAGGTAGGGATACCCGCTGAACTTAAGCATATCAATA

>HM124952 Ampelomyces sp. LK-2010 strain A113-b 18S ribosomal RNA gene, partial sequence; internal transcribed spacer 1, 5.8S ribosomal RNA gene, and internal transcribed spacer 2, complete sequence; and 28S ribosomal RNA gene, partial sequence
CATTACATTTAGTAGCTTGCTACTGCTAAGAGGGTCTGTTAGGCTGTATAGTATTGCTACTGACGAGCAG
CATGATCCTCTAAGTCAACCCTTGTCTTTTGCGTACCTACGTTTCCTCAGCGGGTATAACCCGCTGGCTG
GACAAAATTAAAACCCTTGAATATTCAATCAGTGTCTGAGAAACTTAATAATTACAACTTTCAACAACGG
ATCTCTTGGTTCTGGCATCGATGAAGAACGCAGCGAAATGCGATAAGTAGTGTGAATTGCAGAATTCAGT
GAATCATCGAATCTTTGAACGCACATTGCGCCCCTTGGTATTCCATGGGGCATGCCTGTTCGAGCGTCAT
TTGTACCCTCAAGCTCTGCTTGGTGTTGGGTGTTTGTCTATGCTTTTGCTTGGACTCACCTCAAAGCAAT
TGGCAGCCAGTGTTTTGGCATAGAAGCGCAGCACATCTTGCACTTCCAGTCTTAAACACCAGCTTCCAGT
AAGTCCCTTTACGTTTGACCTCGGATCAGGTAGGGATACCCGCTGAACTTAAGCATATCAATA

>HM124951 Ampelomyces sp. LK-2010 strain A113-a 18S ribosomal RNA gene, partial sequence; internal transcribed spacer 1, 5.8S ribosomal RNA gene, and internal transcribed spacer 2, complete sequence; and 28S ribosomal RNA gene, partial sequence
CATTACATTTAGTAGCTTGCTACTGCTAAGAGGGTCTGTTAGGCTGTATAGTATTGCTACTGACGAGCAG
CATGATCCTCTAAGTCAACCCTTGTCTTTTGCGTACCTACGTTTCCTCAGCGGGTATAACCCGCTGGCTG
GACAAAATTAAAACCCTTGAATATTCAATCAGTGTCTGAGAAACTTAATAATTACAACTTTCAACAACGG
ATCTCTTGGTTCTGGCATCGATGAAGAACGCAGCGAAATGCGATAAGTAGTGTGAATTGCAGAATTCAGT
GAATCATCGAATCTTTGAACGCACATTGCGCCCCTTGGTATTCCATGGGGCATGCCTGTTCGAGCGTCAT
TTGTACCCTCAAGCTCTGCTTGGTGTTGGGTGTTTGTCTATGCTTTTGCTTGGACTCACCTCAAAGCAAT
TGGCAGCCAGTGTTTTGGCATAGAAGCGCAGCACATCTTGCACTTCCAGTCTTAAACACCAGCTTCCAGT
AAGTCCCTTTACGTTTGACCTCGGATCAGGTAGGGATACCCGCTGAACTTAAGCATATCAATA

>HM124950 Ampelomyces sp. LK-2010 strain A112 18S ribosomal RNA gene, partial sequence; internal transcribed spacer 1, 5.8S ribosomal RNA gene, and internal transcribed spacer 2, complete sequence; and 28S ribosomal RNA gene, partial sequence
CATTATGTTCAGTAGCTAGCTACTGTGAGGGTCTGTCAGCCTGTATAGTATCACTACTGATGAGCAGCAT
GACTGTCTGTCTATACCCTTGTCTTTTGCGCACCCACGTTTCCTCAGCAGGTCTACACTTGCTGGCTGGA
CAACTCTATAACCCTTGAACATTCAATCAGCGTCTGAAAAACTTAATAATTACAACTTTCAACAACGGAT
CTCTTGGTTCTGGCATCGATGAAGAACGCAGCGAAATGCGATAAGTAGTGTGAATTGCAGAATTCAGTGA
ATCATCGAATCTTTGAACGCACATTGCGCCCCTTGGTATTCCATGGGGCATGCCTGTTCGAGCGTCATTT
GTATCTTCAAGCACGGCTTGGTGTTGGGTGTTTGTCTATGCTTGTATTTAGACTCACCTCAAAGCAATTG
GCAGCCAGTGTCCTGGTATAGAAGTGCAGCACATTTTGCAACTCTAGCCTGAAACACTGGTGTCCAGTGA
GCCTCTCCACTTTTGACCTCGGATCAGGTAGGGATACCCGCTGAACTTAAGCATATCAATA

>HM124949 Ampelomyces sp. LK-2010 strain A111-b 18S ribosomal RNA gene, partial sequence; internal transcribed spacer 1, 5.8S ribosomal RNA gene, and internal transcribed spacer 2, complete sequence; and 28S ribosomal RNA gene, partial sequence
CATTATGTTCAGTAGCTAGCTACTGTGAGGGTCTGTCAGCCTGTATAGTATCACTACTGATGAGCAGCAT
GACTGTCTGTCTATACCCTTGTCTTTTGCGCACCCACGTTTCCTCAGCAGGTCTACACTTGCTGGCTGGA
CAACTCTATAACCCTTGAACATTCAATCAGCGTCTGAAAAACTTAATAATTACAACTTTCAACAACGGAT
CTCTTGGTTCTGGCATCGATGAAGAACGCAGCGAAATGCGATAAGTAGTGTGAATTGCAGAATTCAGTGA
ATCATCGAATCTTTGAACGCACATTGCGCCCCTTGGTATTCCATGGGGCATGCCTGTTCGAGCGTCATTT
GTATCTTCAAGCACGGCTTGGTGTTGGGTGTTTGTCTATGCTTGTATTTAGACTCACCTCAAAGCAATTG
GCAGCCAGTGTCCTGGTATAGAAGTGCAGCACATTTTGCAACTCTAGCCTGAAACACTGGTGTCCAGTGA
GCCTCTCCACTTTTGACCTCGGATCAGGTAGGGATACCCGCTGAACTTAAGCATATCAATA

>HM124948 Ampelomyces sp. LK-2010 strain A111-a 18S ribosomal RNA gene, partial sequence; internal transcribed spacer 1, 5.8S ribosomal RNA gene, and internal transcribed spacer 2, complete sequence; and 28S ribosomal RNA gene, partial sequence
GAAGGATCATTACATTTAGTAGCTTGCTACTGCTAAGAGGGTCTGTTAGGCTGTATAGTATTGCTACTGA
CGAGCAGCATGATCCTCTAAGTCAACCCTTGTCTTTTGCGTACCTACGTTTCCTCAGCGGGTATAACCCG
CTGGCTGGACAAAATTAAAACCCTTGAATATTCAATCAGTGTCTGAGAAACTTAATAATTACAACTTTCA
ACAACGGATCTCTTGGTTCTGGCATCGATGAAGAACGCAGCGAAATGCGATAAGTAGTGTGAATTGCAGA
ATTCAGTGAATCATCGAATCTTTGAACGCACATTGCGCCCCTTGGTATTCCATGGGGCATGCCTGTTCGA
GCGTCATTTGTACCCTCAAGCTCTGCTTGGTGTTGGGTGTTTGTCTATGCTTTTGCTTGGACTCACCTCA
AAGCAATTGGCAGCCAGTGTTTTGGCATAGAAGCGCAGCACATCTTGCACTTCCAGTCTTAAACACCAGC
TTCCAGTAAGTCCCTTTACGTTTGACCTCGGATCAGGTAGGGATACCCGCTGAACTTAAGCATATCAA

>HM124947 Ampelomyces sp. LK-2010 strain A110-b 18S ribosomal RNA gene, partial sequence; internal transcribed spacer 1, 5.8S ribosomal RNA gene, and internal transcribed spacer 2, complete sequence; and 28S ribosomal RNA gene, partial sequence
GTAGGTGAACCTGCGGAAGGATCATTATGTTCAGTAGCTAGCTACTGTGAGGGTCTGTCAGCCTGTATAG
TATCACTACTGATGAGCAGCATGACTGTCTGTCTATACCCTTGTCTTTTGCGCACCCACGTTTCCTCAGC
AGGTCTACACTTGCTGGCTGGACAACTCTATAACCCTTGAACATTCAATCAGCGTCTGAAAAACTTAATA
ATTACAACTTTCAACAACGGATCTCTTGGTTCTGGCATCGATGAAGAACGCAGCGAAATGCGATAAGTAG
TGTGAATTGCAGAATTCAGTGAATCATCGAATCTTTGAACGCACATTGCGCCCCTTGGTATTCCATGGGG
CATGCCTGTTCGAGCGTCATTTGTATCTTCAAGCACGGCTTGGTGTTGGGTGTTTGTCTATGCTTGTATT
TAGACTCACCTCAAAGCAATTGGCAGCCAGTGTCCTGGTATAGAAGTGCAGCACATTTTGCAACTCTAGC
CTGAAACACTGGTGTCCAGTGAGCCTCTCCACTTTTGACCTCGGATCAGGTAGGGATA

>HM124946 Ampelomyces sp. LK-2010 strain A110-a 18S ribosomal RNA gene, partial sequence; internal transcribed spacer 1, 5.8S ribosomal RNA gene, and internal transcribed spacer 2, complete sequence; and 28S ribosomal RNA gene, partial sequence
AGGATCATTATGTTCAGTAGCTAGCTACTGTGAGGGTCTGTCAGCCTGTATAGTATCACTACTGATGAGC
AGCATGACTGTCTGTCTATACCCTTGTCTTTTGCGCACCCACGTTTCCTCAGCAGGTCTACACTTGCTGG
CTGGACAACTCTATAACCCTTGAACATTCAATCAGCGTCTGAAAAACTTAATAATTACAACTTTCAACAA
CGGATCTCTTGGTTCTGGCATCGATGAAGAACGCAGCGAAATGCGATAAGTAGTGTGAATTGCAGAATTC
AGTGAATCATCGAATCTTTGAACGCACATTGCGCCCCTTGGTATTCCATGGGGCATGCCTGTTCGAGCGT
CATTTGTATCTTCAAGCACGGCTTGGTGTTGGGTGTTTGTCTATGCTTGTATTTAGACTCACCTCAAAGC
AATTGGCAGCCAGTGTCCTGGTATAGAAGTGCAGCACATTTTGCAACTCTAGCCTGAAACACTGGTGTCC
AGTGAGCCTCTCCACTTTTGACCTCGGATCAGGTAGGGATACCCGCTGAACTTAAGCATATCA

>HM124945 Ampelomyces sp. LK-2010 strain A109-a 18S ribosomal RNA gene, partial sequence; internal transcribed spacer 1, 5.8S ribosomal RNA gene, and internal transcribed spacer 2, complete sequence; and 28S ribosomal RNA gene, partial sequence
CATTATGTTCAGTAGCTAGCTACTGTGAGGGTCTGTCAGCCTGTATAGTATCACTACTGATGAGCAGCAT
GACTGTCTGTCTATACCCTTGTCTTTTGCGCACCCACGTTTCCTCAGCAGGTCTACACTTGCTGGCTGGA
CAACTCTATAACCCTTGAACATTCAATCAGCGTCTGAAAAACTTAATAATTACAACTTTCAACAACGGAT
CTCTTGGTTCTGGCATCGATGAAGAACGCAGCGAAATGCGATAAGTAGTGTGAATTGCAGAATTCAGTGA
ATCATCGAATCTTTGAACGCACATTGCGCCCCTTGGTATTCCATGGGGCATGCCTGTTCGAGCGTCATTT
GTATCTTCAAGCACGGCTTGGTGTTGGGTGTTTGTCTATGCTTGTATTTAGACTCACCTCAAAGCAATTG
GCAGCCAGTGTCCTGGTATAGAAGTGCAGCACATTTTGCAACTCTAGCCTGAAACACTGGTGTCCAGTGA
GCCTCTCCACTTTTGACCTCGGATCAGGTAGGGATACCCGCTGAACTTAAGCATATCA

>HM124944 Ampelomyces sp. LK-2010 strain A108-a 18S ribosomal RNA gene, partial sequence; internal transcribed spacer 1, 5.8S ribosomal RNA gene, and internal transcribed spacer 2, complete sequence; and 28S ribosomal RNA gene, partial sequence
CATTACATTTAGTAGCTTGCTACTGCTAAGAGGGTCTGTTAGGCTGTATAGTATTGCTACTGACGAGCAG
CATGATCCTCTAAGTCAACCCTTGTCTTTTGCGTACCTACGTTTCCTCAGCGGGTATAACCCGCTGGCTG
GACAAAATTAAAACCCTTGAATATTCAATCAGTGTCTGAGAAACTTAATAATTACAACTTTCAACAACGG
ATCTCTTGGTTCTGGCATCGATGAAGAACGCAGCGAAATGCGATAAGTAGTGTGAATTGCAGAATTCAGT
GAATCATCGAATCTTTGAACGCACATTGCGCCCCTTGGTATTCCATGGGGCATGCCTGTTCGAGCGTCAT
TTGTACCCTCAAGCTCTGCTTGGTGTTGGGTGTTTGTCTATGCTTTTGCTTGGACTCACCTCAAAGCAAT
TGGCAGCCAGTGTTTTGGCATAGAAGCGCAGCACATCTTGCACTTCCAGTCTTAAACACCAGCTTCCAGT
AAGTCCCTTTACGTTTGACCTCGGATCAGGTAGGGATACCCGCTGAACTTAAGCATATCA

>HM124943 Ampelomyces sp. LK-2010 strain A106-a 18S ribosomal RNA gene, partial sequence; internal transcribed spacer 1, 5.8S ribosomal RNA gene, and internal transcribed spacer 2, complete sequence; and 28S ribosomal RNA gene, partial sequence
TAAAAGTCGTAACAAGGTTTCCGTAGGTGAACCTGCGGAAGGATCATTATGTTCAGTAGCTAGCTACTGT
GAGGGTCTGTCAGCCTGTATAGTATCACTACTGATGAGCAGCATGACTGTCTGTCTATACCCTTGTCTTT
TGCGCACCCACGTTTCCTCAGCAGGTCTACACTTGCTGGCTGGACAACTCTATAACCCTTGAACATTCAA
TCAGCGTCTGAAAAACTTAATAATTACAACTTTCAACAACGGATCTCTTGGTTCTGGCATCGATGAAGAA
CGCAGCGAAATGCGATAAGTAGTGTGAATTGCAGAATTCAGTGAATCATCGAATCTTTGAACGCACATTG
CGCCCCTTGGTATTCCATGGGGCATGCCTGTTCGAGCGTCATTTGTATCTTCAAGCACGGCTTGGTGTTG
GGTGTTTGTCTATGCTTGTATTTAGACTCACCTCAAAGCAATTGGCAGCCAGTGTCCTGGTATAGAAGTG
CAGCACATTTTGCAACTCTAGCCTGAAACACTGGTGTCCAGTGAGCCTCTCCACTTTTGACCTCGGATCA
GGTAGGGATACCCGCTGAAC

>HM124942 Ampelomyces sp. LK-2010 strain A105 18S ribosomal RNA gene, partial sequence; internal transcribed spacer 1, 5.8S ribosomal RNA gene, and internal transcribed spacer 2, complete sequence; and 28S ribosomal RNA gene, partial sequence
TAGAGGAAGTAAAAGTCGTAACAAGGTTTCCGTAGGTGAACCTGCGGAAGGATCATTACATATAGTAGCT
TGCTACTGCTAAGAGGGTCTGTTAGGCTGTATAGTATTGCTACTGACGAGCAGCATGATCCTCTGCGTCA
ACCCTTGTCTTTTGCGTACCTACGTTTCCTCAGCGGGTATAACCCGCTGACTGGACAAAATTAAAACCCT
TGAATATTCAATCAGTGTCTGAGAAACTTAATAATTACAACTTTCAACAACGGATCTCTTGGTTCTGGCA
TCGATGAAGAACGCAGCGAAATGCGATAAGTAGTGTGAATTGCAGAATTCAGTGAATCATCGAATCTTTG
AACGCACATTGCGCCCCTTGGTATTCCATGGGGCATGCCTGTTCGAGCGTCATTTGTACCCTCAAGCTCT
GCTTGGTGTTGGGTGTTTGTCTATGCTTTTGCTTGGACTCACCTCAAAGCAATTGGCAGCCAGTGTTTTG
GCATAGAAGCGCAGCACATTTTGCACTTCTAGTCTCAAACACCAGCTTCCAGTAAGACCCTTTACGTTTG
ACCTCGGATCAGGTAGGGATACCCGCTGAACTTAAGCATATCAATA

>HM124941 Ampelomyces sp. LK-2010 strain A104-a 18S ribosomal RNA gene, partial sequence; internal transcribed spacer 1, 5.8S ribosomal RNA gene, and internal transcribed spacer 2, complete sequence; and 28S ribosomal RNA gene, partial sequence
AAGTAAAAGTCGTAACAAGGTTTCCGTAGGTGAACCTGCGGAAGGATCATTACATATAGTAGCTTGCTAC
TGCTAAGAGGGTCTGTTAGGCTGTATAGTATTGCTACTGACGAGCAGCATGATCCTCTGCGTCAACCCTT
GTCTTTTGCGTACCTACGTTTCCTCAGCGGGTATAACCCGCTGACTGGACAAAATTAAAACCCTTGAATA
TTCAATCAGTGTCTGAGAAACTTAATAATTACAACTTTCAACAACGGATCTCTTGGTTCTGGCATCGATG
AAGAACGCAGCGAAATGCGATAAGTAGTGTGAATTGCAGAATTCAGTGAATCATCGAATCTTTGAACGCA
CATTGCGCCCCTTGGTATTCCATGGGGCATGCCTGTTCGAGCGTCATTTGTACCCTCAAGCTCTGCTTGG
TGTTGGGTGTTTGTCTATGCTTTTGCTTGGACTCACCTCAAAGCAATTGGCAGCCAGTGTTTTGGCATAG
AAGCGCAGCACATTTTGCACTTCTAGTCTCAAACACCAGCTTCCAGTAAGACCCTTTACGTTTGACCTCG
GATCAGGTAGGGATACCTGCTGAAC

>HM124940 Ampelomyces sp. LK-2010 strain A99 18S ribosomal RNA gene, partial sequence; internal transcribed spacer 1, 5.8S ribosomal RNA gene, and internal transcribed spacer 2, complete sequence; and 28S ribosomal RNA gene, partial sequence
CGTAACAAGGTTTCCGTAGGTGAACCTGCGGAAGGATCATTATGTTCAGTAGCTAGCTACTGTGAGGGTC
TGTCAGCCTGTATAGTATCACTACTGATGAGCAGCATGACTGTCTGTCTATACCCTTGTCTTTTGCGCAC
CCACGTTTCCTCAGCAGGTCTACACTTGCTGGCTGGACAACTCTATAACCCTTGAACATTCAATCAGCGT
CTGAAAAACTTAATAATTACAACTTTCAACAACGGATCTCTTGGTTCTGGCATCGATGAAGAACGCAGCG
AAATGCGATAAGTAGTGTGAATTGCAGAATTCAGTGAATCATCGAATCTTTGAACGCACATTGCGCCCCT
TGGTATTCCATGGGGCATGCCTGTTCGAGCGTCATTTGTATCTTCAAGCACGGCTTGGTGTTGGGTGTTT
GTCTATGCTTGTATTTAGACTCACCTCAAAGCAATTGGCAGCCAGTGTCCTGGTATAGAAGTGCAGCACA
TTTTGCAACTCTAGCCTGAAACACTGGTGTCCAGTGAGCCTCTCCTACTTTTGACCTCGGATCAGGTAGG
GATACCCGCTGAACTTAAGC

>HM124939 Ampelomyces sp. LK-2010 strain A98 18S ribosomal RNA gene, partial sequence; internal transcribed spacer 1, 5.8S ribosomal RNA gene, and internal transcribed spacer 2, complete sequence; and 28S ribosomal RNA gene, partial sequence
GGAAGTAAAAGTCGTAACAAGGTTTCCGTAGGTGAACCTGCGGAAGGATCATTACATTTAGTAGCTTGCT
ACTGCTAAGAGGGTCTGTTAGGCTGTATAGTATTGCTACTGACGAGCAGCATGATCCTCTAAGTCAACCC
TTGTCTTTTGCGTACCTACGTTTCCTCAGCGGGTATAACCCGCTGGCTGGACAAAATTAAAACCCTTGAA
TATTCAATCAGTGTCTGAGAAACTTAATAATTACAACTTTCAACAACGGATCTCTTGGTTCTGGCATCGA
TGAAGAACGCAGCGAAATGCGATAAGTAGTGTGAATTGCAGAATTCAGTGAATCATCGAATCTTTGAACG
CACATTGCGCCCCTTGGTATTCCATGGGGCATGCCTGTTCGAGCGTCATTTGTACCCTCAAGCTCTGCTT
GGTGTTGGGTGTTTGTCTATGCTTTTGCTTGGACTCACCTCAAAGCAATTGGCAGCCAGTGTTTTGGCAT
AGAAGCGCAGCACATCTTGCACTTCCAGTCTTAAACACCAGCTTCCAGTAAGTCCCTTTACGTTTGACCT
CGGATCAGGTAGGGATACCCGCTGAACTTAAGCATATC

>HM124938 Ampelomyces sp. LK-2010 strain A97 18S ribosomal RNA gene, partial sequence; internal transcribed spacer 1, 5.8S ribosomal RNA gene, and internal transcribed spacer 2, complete sequence; and 28S ribosomal RNA gene, partial sequence
GAAGTAAAAGTCGTAACAAGGTTTCCGTAGGTGAACCTGCGGAAGGATCATTACATTTAGTAGCTTGCTA
CTGCTAAGAGGGTCTGTTAGGCTGTATAGTATTGCTACTGACGAGCAGCATGATCCTCTAAGTCAACCCT
TGTCTTTTGCGTACCTACGTTTCCTCAGCGGGTATAACCCGCTGGCTGGACAAAATTACAACCCTTGAAT
ATTCAATCAGTGTCTGAGAAACTTAATAATTACAACTTTCAACAACGGATCTCTTGGTTCTGGCATCGAT
GAAGAACGCAGCGAAATGCGATAAGTAGTGTGAATTGCAGAATTCAGTGAATCATCGAATCTTTGAACGC
ACATTGCGCCCCTTGGTATTCCATGGGGCATGCCTGTTCGAGCGTCATTTGTACCCTCAAGCTCTGCTTG
GTGTTGGGTGTTTGTCTATGCTTTTGCTTGGACTCACCTCAAAGCAATTGGCAGCCAGTGTTTTGGCATA
GAAGCGCAGCACATCTTGCACTTCCAGTCTTAAACACCAGCTTCCAGTAAGTCCCTTTACGTTTGACCTC
GGATCAGGTAGGGATACCCGCTGA

>HM124937 Ampelomyces sp. LK-2010 strain A96-c 18S ribosomal RNA gene, partial sequence; internal transcribed spacer 1, 5.8S ribosomal RNA gene, and internal transcribed spacer 2, complete sequence; and 28S ribosomal RNA gene, partial sequence
TGAGGAAGTAAAAGTCGTAACAAGGTTTCCGTAGGTGAACCTGCGGAAGGATCATTACATTTAGTAGCTT
GCTACTGCTAAGAGGGTCTGTTAGGCTGTATAGTATTGCTACTGACGAGCAGCATGATCCTCTAAGTCAA
CCCTTGTCTTTTGCGTACCTACGTTTCCTCAGCGGGTATAACCCGCTGGCTGGACAAAATTAAAACCCTT
GAATATTCAATCAGTGTCTGAGAAACTTAATAATTACAACTTTCAACAACGGATCTCTTGGTTCTGGCAT
CGATGAAGAACGCAGCGAAATGCGATAAGTAGTGTGAATTGCAGAATTCAGTGAATCATCGAATCTTTGA
ACGCACATTGCGCCCCTTGGTATTCCATGGGGCATGCCTGTTCGAGCGTCATTTGTACCCTCAAGCTCTG
CTTGGTGTTGGGTGTTTGTCTATGCTTTTGCTTGGACTCACCTCAAAGCAATTGGCAGCCAGTGTTTTGG
CATAGAAGCGCAGCACATCTTGCACTTCCAGTCTTAAACACCAGCTTCCAGTAAGTCCCTTTACGTTTGA
CCTCGGATCAGGTAGGGATACCCGCTGAACTTAAGCATATCA

>HM124936 Ampelomyces sp. LK-2010 strain A94-a 18S ribosomal RNA gene, partial sequence; internal transcribed spacer 1, 5.8S ribosomal RNA gene, and internal transcribed spacer 2, complete sequence; and 28S ribosomal RNA gene, partial sequence
AGGAAGTAAAAGTCGTAACAAGGTTTCCGTAGGTGAACCTGCGGAAGGATCATTACATTTAGTAGCTTGC
TACTGCTAAGAGGGTCTGTTAGGCTGTATAGTATTGCTACTGACGAGCAGCATGATCCTCTAAGTCAACC
CTTGTCTTTTGCGTACCTACGTTTCCTCAGCGGGTATAACCCGCTGGCTGGACAAAATTACAACCCTTGA
ATATTCAATCAGTGTCTGAGAAACTTAATAATTACAACTTTCAACAACGGATCTCTTGGTTCTGGCATCG
ATGAAGAACGCAGCGAAATGCGATAAGTAGTGTGAATTGCAGAATTCAGTGAATCATCGAATCTTTGAAC
GCACATTGCGCCCCTTGGTATTCCATGGGGCATGCCTGTTCGAGCGTCATTTGTACCCTCAAGCTCTGCT
TGGTGTTGGGTGTTTGTCTATGCTTTTGCTTGGACTCACCTCAAAGCAATTGGCAGCCAGTGTTTTGGCA
TAGAAGCGCAGCACATCTTGCACTTCCAGTCTTAAACACCAGCTTCCAGTAAGTCCCTTTACGTTTGACC
TCGGATCAGGTAGGGATACCCGCTGAACTTAAGCATATCA

>HM124935 Ampelomyces sp. LK-2010 strain A93-b 18S ribosomal RNA gene, partial sequence; internal transcribed spacer 1, 5.8S ribosomal RNA gene, and internal transcribed spacer 2, complete sequence; and 28S ribosomal RNA gene, partial sequence
GTAACAAGGTTTCCGTAGGTGAACCTGCGGAAGGATCATTATGTTCAGTAGCTAGCTACTGTGAGGGTCT
GTCAGCCTGTATAGTATCACTACTGATGAGCAGCATGACTGTCTGTCTATACCCTTGTCTTTTGCGCACC
CACGTTTCCTCAGCAGGTCTACACTTGCTGGCTGGACAACTCTATAACCCTTGAACATTCAATCAGCGTC
TGAAAAACTTAATAATTACAACTTTCAACAACGGATCTCTTGGTTCTGGCATCGATGAAGAACGCAGCGA
AATGCGATAAGTAGTGTGAATTGCAGAATTCAGTGAATCATCGAATCTTTGAACGCACATTGCGCCCCTT
GGTATTCCATGGGGCATGCCTGTTCGAGCGTCATTTGTATCTTCAAGCACGGCTTGGTGTTGGGTGTTTG
TCTATGCTTGTATTTAGACTCACCTCAAAGCAATTGGCAGCCAGTGTCCTGGTATAGAAGTGCAGCACAT
TTTGCAACTCTAGCCTGAAACACTGGTGTCCAGTGAGCCTCTCCACTTTTGACCTCGGATCAGGTAGGGA
TACCCGCTGAACT

>HM124934 Ampelomyces sp. LK-2010 strain A92-c 18S ribosomal RNA gene, partial sequence; internal transcribed spacer 1, 5.8S ribosomal RNA gene, and internal transcribed spacer 2, complete sequence; and 28S ribosomal RNA gene, partial sequence
GTAAAAGTCGTAACAAGGTTTCCGTAGGTGAACCTGCGGAAGGATCATTACATTTAGTAGCTTGCTACTG
CTAAGAGGGTCTGTTAGGCTGTATAGTATTGCTACTGACGAGCAGCATGATCCTCTAAGTCAACCCTTGT
CTTTTGCGTACCTACGTTTCCTCAGCGGGTATAACCCGCTGGCTGGACAAAATTAAAACCCTTGAATATT
CAATCAGTGTCTGAGAAACTTAATAATTACAACTTTCAACAACGGATCTCTTGGTTCTGGCATCGATGAA
GAACGCAGCGAAATGCGATAAGTAGTGTGAATTGCAGAATTCAGTGAATCATCGAATCTTTGAACGCACA
TTGCGCCCCTTGGTATTCCATGGGGCATGCCTGTTCGAGCGTCATTTGTACCCTCAAGCTCTGCTTGGTG
TTGGGTGTTTGTCTATGCTTTTGCTTGGACTCACCTCAAAGCAATTGGCAGCCAGTGTTTTGGCATAGAA
GCGCAGCACATCTTGCACTTCCAGTCTTAAACACCAGCTTCCAGTAAGTCCCTTTACGTTTGACCTCGGA
TCAGGTAGGGATACCCGCTGAACTTAAGC

>HM124933 Ampelomyces sp. LK-2010 strain A87-c 18S ribosomal RNA gene, partial sequence; internal transcribed spacer 1, 5.8S ribosomal RNA gene, and internal transcribed spacer 2, complete sequence; and 28S ribosomal RNA gene, partial sequence
AAGGTTTCCGTAGGTGAACCTGCGGAAGGATCATTACATTTAGTAGCTTGCTACTGCTAAGAGGGTCTGT
TAGGCTGTATAGTATTGCTACTGACGAGCAGCATGATCCTCTAAGTCAACCCTTGTCTTTTGCGTACCTA
CGTTTCCTCAGCGGGTATAACCCGCTGGCTGGACAAAATTAAAACCCTTGAATATTCAATCAGTGTCTGA
GAAACTTAATAATTACAACTTTCAACAACGGATCTCTTGGTTCTGGCATCGATGAAGAACGCAGCGAAAT
GCGATAAGTAGTGTGAATTGCAGAATTCAGTGAATCATCGAATCTTTGAACGCACATTGCGCCCCTTGGT
ATTCCATGGGGCATGCCTGTTCGAGCGTCATTTGTACCCTCAAGCTCTGCTTGGTGTTGGGTGTTTGTCT
ATGCTTTTGCTTGGACTCACCTCAAAGCAATTGGCAGCCAGTGTTTTGGCATAGAAGCGCAGCACATCTT
GCACTTCCAGTCTTAAACACCAGCTTCCAGTAAGTCCCTTTACGTTTGACCTCGGATCAGGTAGGGATAC
CCGC

>HM124932 Ampelomyces sp. LK-2010 strain A86-a 18S ribosomal RNA gene, partial sequence; internal transcribed spacer 1, 5.8S ribosomal RNA gene, and internal transcribed spacer 2, complete sequence; and 28S ribosomal RNA gene, partial sequence
GGAAGTAAAAGTCGTAACAAGGTTTCCGTAGGTGAACCTGCGGAAGGATCATTACATTTAGTAGCTTGCT
ACTGCTAAGAGGGTCTGTTAGGCTGTATAGTATTGCTACTGACGAGCAGCATGATCCTCTAAGTCAACCC
TTGTCTTTTGCGTACCTACGTTTCCTCAGCGGGTATAACCCGCTGGCTGGACAAAATTAAAACCCTTGAA
TATTCAATCAGTGTCTGAGAAACTTAATAATTACAACTTTCAACAACGGATCTCTTGGTTCTGGCATCGA
TGAAGAACGCAGCGAAATGCGATAAGTAGTGTGAATTGCAGAATTCAGTGAATCATCGAATCTTTGAACG
CACATTGCGCCCCTTGGTATTCCATGGGGCATGCCTGTTCGAGCGTCATTTGTACCCTCAAGCTCTGCTT
GGTGTTGGGTGTTTGTCTATGCTTTTGCTTGGACTCACCTCAAAGCAATTGGCAGCCAGTGTTTTGGCAT
AGAAGCGCAGCACATCTTGCACTTCCAGTCTTAAACACCAGCTTCCAGTAAGTCCCTTTACGTTTGACCT
CGGATCAGGTAGGGATACCCGCTGAACTTAAGCATATC

>HM124931 Ampelomyces sp. LK-2010 strain A82-a 18S ribosomal RNA gene, partial sequence; internal transcribed spacer 1, 5.8S ribosomal RNA gene, and internal transcribed spacer 2, complete sequence; and 28S ribosomal RNA gene, partial sequence
CAAGGTTTCCGTAGGTGAACCTGCGGAAGGATCATTACATTTAGTAGCTTGCTACTGCTAAGAGGGTCTG
TTAGGCTGTATAGTATTGCTACTGACGAGCAGCATGATCCTCTAAGTCAACCCTTGTCTTTTGCGTACCT
ACGTTTCCTCAGCGGGTATAACCCGCTGGCTGGACAAAATTAAAACCCTTGAATATTCAATCAGTGTCTG
AGAAACTTAATAATTACAACTTTCAACAACGGATCTCTTGGTTCTGGCATCGATGAAGAACGCAGCGAAA
TGCGATAAGTAGTGTGAATTGCAGAATTCAGTGAATCATCGAATCTTTGAACGCACATTGCGCCCCTTGG
TATTCCATGGGGCATGCCTGTTCGAGCGTCATTTGTACCCTCAAGCTCTGCTTGGTGTTGGGTGTTTGTC
TATGCTTTTGCTTGGACTCACCTCAAAGCAATTGGCAGCCAGTGTTTTGGCATAGAAGCGCAGCACATCT
TGCACTTCCAGTCTTAAACACCAGCTTCCAGTAAGTCCCTTTACGTTTGACCTCGGATCAGGTAGGGATA
CCCGCT

>HM124930 Ampelomyces sp. LK-2010 strain A81-a 18S ribosomal RNA gene, partial sequence; internal transcribed spacer 1, 5.8S ribosomal RNA gene, and internal transcribed spacer 2, complete sequence; and 28S ribosomal RNA gene, partial sequence
GAGGAAGTAAAAGTCGTAACAAGGTTTCCGTAGGTGAACCTGCGGAAGGATCATTACATTTAGTAGCTTG
CTACTGCTAAGAGGGTCTGTTAGGCTGTATAGTATTGCTACTGACGAGCAGCATGATCCTCTAAGTCAAC
CCTTGTCTTTTGCGTACCTACGTTTCCTCAGCGGGTATAACCCGCTGGCTGGACAAAATTAAAACCCTTG
AATATTCAATCAGTGTCTGAGAAACTTAATAATTACAACTTTCAACAACGGATCTCTTGGTTCTGGCATC
GATGAAGAACGCAGCGAAATGCGATAAGTAGTGTGAATTGCAGAATTCAGTGAATCATCGAATCTTTGAA
CGCACATTGCGCCCCTTGGTATTCCATGGGGCATGCCTGTTCGAGCGTCATTTGTACCCTCAAGCTCTGC
TTGGTGTTGGGTGTTTGTCTATGCTTTTGCTTGGACTCACCTCAAAGCAATTGGCAGCCAGTGTTTTGGC
ATAGAAGCGCAGCACATCTTGCACTTCCAGTCTTAAACACCAGCTTCCAGTAAGTCCCTTTACGTTTGAC
CTCGGATCAGGTAGGGATACCCGCTGAACTTAAGCATATCA

>HM124929 Ampelomyces sp. LK-2010 strain A80-c 18S ribosomal RNA gene, partial sequence; internal transcribed spacer 1, 5.8S ribosomal RNA gene, and internal transcribed spacer 2, complete sequence; and 28S ribosomal RNA gene, partial sequence
TAGAGGAAGTAAAAGTCGTAACAAGGTTTCCGTAGGTGAACCTGCGGAAGGATCATTACATTTAGTAGCT
TGCTACTGCTAAGAGGGTCTGTTAGGCTGTATAGTATTGCTACTGACGAGCAGCATGATCCTCTAAGTCA
ACCCTTGTCTTTTGCGTACCTACGTTTCCTCAGCGGGTATAACCCGCTGGCTGGACAAAATTAAAACCCT
TGAATATTCAATCAGTGTCTGAGAAACTTAATAATTACAACTTTCAACAACGGATCTCTTGGTTCTGGCA
TCGATGAAGAACGCAGCGAAATGCGATAAGTAGTGTGAATTGCAGAATTCAGTGAATCATCGAATCTTTG
AACGCACATTGCGCCCCTTGGTATTCCATGGGGCATGCCTGTTCGAGCGTCATTTGTACCCTCAAGCTCT
GCTTGGTGTTGGGTGTTTGTCTATGCTTTTGCTTGGACTCACCTCAAAGCAATTGGCAGCCAGTGTTTTG
GCATAGAAGCGCAGCACATCTTGCACTTCCAGTCTTAAACACCAGCTTCCAGTAAGTCCCTTTACGTTTG
ACCTCGGATCAGG

>HM124928 Ampelomyces sp. LK-2010 strain A79 18S ribosomal RNA gene, partial sequence; internal transcribed spacer 1, 5.8S ribosomal RNA gene, and internal transcribed spacer 2, complete sequence; and 28S ribosomal RNA gene, partial sequence
AAGTAAAAGTCGTAACAAGGTTTCCGTAGGTGAACCTGCGGAAGGATCATTACATTTAGTAGCTTGCTAC
TGCTAAGAGGGTCTGTTAGGCTGTATAGTATTGCTACTGACGAGCAGCATGATCCTCTAAGTCAACCCTT
GTCTTTTGCGTACCTACGTTTCCTCAGCGGGTATAACCCGCTGGCTGGACAAAATTAAAACCCTTGAATA
TTCAATCAGTGTCTGAGAAACTTAATAATTACAACTTTCAACAACGGATCTCTTGGTTCTGGCATCGATG
AAGAACGCAGCGAAATGCGATAAGTAGTGTGAATTGCAGAATTCAGTGAATCATCGAATCTTTGAACGCA
CATTGCGCCCCTTGGTATTCCATGGGGCATGCCTGTTCGAGCGTCATTTGTACCCTCAAGCTCTGCTTGG
TGTTGGGTGTTTGTCTATGCTTTTGCTTGGACTCACCTCAAAGCAATTGGCAGCCAGTGTTTTGGCATAG
AAGCGCAGCACATCTTGCACTTCCAGTCTTAAACACCAGCTTCCAGTAAGTCCCTTTACGTTTGACCTCG
GATCAGGTAGGGATACCCGCTGAAC

>HM124927 Ampelomyces sp. LK-2010 strain A77-a 18S ribosomal RNA gene, partial sequence; internal transcribed spacer 1, 5.8S ribosomal RNA gene, and internal transcribed spacer 2, complete sequence; and 28S ribosomal RNA gene, partial sequence
GAGGAAGTAAAAGTCGTAACAAGGTTTCCGTAGGTGAACCTGCGGAAGGATCATTACATTTAGTAGCTTG
CTACTGCTAAGAGGGTCTGTTAGGCTGTATAGTATTGCTACTGACGAGCAGCATGATCCTCTAAGTCAAC
CCTTGTCTTTTGCGTACCTACGTTTCCTCAGCGGGTATAACCCGCTGGCTGGACAAAATTAAAACCCTTG
AATATTCAATCAGTGTCTGAGAAACTTAATAATTACAACTTTCAACAACGGATCTCTTGGTTCTGGCATC
GATGAAGAACGCAGCGAAATGCGATAAGTAGTGTGAATTGCAGAATTCAGTGAATCATCGAATCTTTGAA
CGCACATTGCGCCCCTTGGTATTCCATGGGGCATGCCTGTTCGAGCGTCATTTGTACCCTCAAGCTCTGC
TTGGTGTTGGGTGTTTGTCTATGCTTTTGCTTGGACTCACCTCAAAGCAATTGGCAGCCAGTGTTTTGGC
ATAGAAGCGCAGCACATCTTGCACTTCCAGTCTTAAACACCAGCTTCCAGTAAGTCCCTTTACGTTTGAC
CTCGGATCAGGTAGGGATACCCGCTGAACTTAAGCA

>HM124926 Ampelomyces sp. LK-2010 strain A66-a 18S ribosomal RNA gene, partial sequence; internal transcribed spacer 1, 5.8S ribosomal RNA gene, and internal transcribed spacer 2, complete sequence; and 28S ribosomal RNA gene, partial sequence
AAGTAAAAGTCGTAACAAGGTTTCCGTAGGTGAACCTGCGGAAGGATCATTATGTTCAGTAGCTAGCTAC
TGTGAGGGTCTGTCAGCCTGTATAGTATCACTACTGATGAGCAGCATGACTGTCTGTCTATACCCTTGTC
TTTTGCGCACCCACGTTTCCTCAGCAGGTCTACACTTGCTGGCTGGACAACTCTATAACCCTTGAACATT
CAATCAGCGTCTGAAAAACTTAATAATTACAACTTTCAACAACGGATCTCTTGGTTCTGGCATCGATGAA
GAACGCAGCGAAATGCGATAAGTAGTGTGAATTGCAGAATTCAGTGAATCATCGAATCTTTGAACGCACA
TTGCGCCCCTTGGTATTCCATGGGGCATGCCTGTTCGAGCGTCATTTGTATCTTCAAGCACGGCTTGGTG
TTGGGTGTTTGTCTATGCTTGTATTTAGACTCACCTCAAAGCAATTGGCAGCCAGTGTCCTGGTATAGAA
GTGCAGCACATTTTGCAACTCTAGCCTGAAACACTGGTGTCCAGTGAGCCTCTCCACTTTTGACCTCGGA
TCAGGTAGGGATACCCGCTGAACTT

>HM124925 Ampelomyces sp. LK-2010 strain A63-a 18S ribosomal RNA gene, partial sequence; internal transcribed spacer 1, 5.8S ribosomal RNA gene, and internal transcribed spacer 2, complete sequence; and 28S ribosomal RNA gene, partial sequence
GTCGTAACAAGGTTTCCGTAGGTGAACCTGCGGAAGGATCATTATGTTCAGTAGCTAGCTACTGTGAGGG
TCTGTCAGCCTGTATAGTATCACTACTGATGAGCAGCATGACTGTCTGTCTATACCCTTGTCTTTTGCGC
ACCCACGTTTCCTCAGCAGGTCTACACTTGCTGGCTGGACAACTCTATAACCCTTGAACATTCAATCAGC
GTCTGAAAAACTTAATAATTACAACTTTCAACAACGGATCTCTTGGTTCTGGCATCGATGAAGAACGCAG
CGAAATGCGATAAGTAGTGTGAATTGCAGAATTCAGTGAATCATCGAATCTTTGAACGCACATTGCGCCC
CTTGGTATTCCATGGGGCATGCCTGTTCGAGCGTCATTTGTATCTTCAAGCACGGCTTGGTGTTGGGTGT
TTGTCTATGCTTGTATTTAGACTCACCTCAAAGCAATTGGCAGCCAGTGTCCTGGTATAGAAGTGCAGCA
CATTTTGCAACTCTAGCCTGAAACACTGGTGTCCAGTGAGCCTCTCCACTTTTGACCTCGGATCAGGTAG
GGATACCCGCTGA

>HM124924 Ampelomyces sp. LK-2010 strain A62-b 18S ribosomal RNA gene, partial sequence; internal transcribed spacer 1, 5.8S ribosomal RNA gene, and internal transcribed spacer 2, complete sequence; and 28S ribosomal RNA gene, partial sequence
ACCTGCGGAAGGATCATTACATTTAGTAGCTTGCTACTGCTAAGAGGGTCTGTTAGGCTGTATAGTATTG
CTACTGACGAGCAGCATGATCCTCTAAGTCAACCCTTGTCTTTTGCGTACCTACGTTTCCTCAGCGGGTA
TAACCCGCTGGCTGGACAAAATTAAAACCCTTGAATATTCAATCAGTGTCTGAGAAACTTAATAATTACA
ACTTTCAACAACGGATCTCTTGGTTCTGGCATCGATGAAGAACGCAGCGAAATGCGATAAGTAGTGTGAA
TTGCAGAATTCAGTGAATCATCGAATCTTTGAACGCACATTGCGCCCCTTGGTATTCCATGGGGCATGCC
TGTTCGAGCGTCATTTGTACCCTCAAGCTCTGCTTGGTGTTGGGTGTTTGTCTATGCTTTTGCTTGGACT
CACCTCAAAGCAATTGGCAGCCAGTGTTTTGGCATAGAAGCGCAGCACATCTTGCACTTCCAGTCTTAAA
CACCAGCTTCCAGTAAGTCCCTTTACGTTTGACCTCGGATCAGG

>HM124923 Ampelomyces sp. LK-2010 strain A62-a 18S ribosomal RNA gene, partial sequence; internal transcribed spacer 1, 5.8S ribosomal RNA gene, and internal transcribed spacer 2, complete sequence; and 28S ribosomal RNA gene, partial sequence
AAGTAAAAGTCGTAACAAGGTTTCCGTAGGTGAACCTGCGGAAGGATCATTACATTTAGTAGCTTGCTAC
TGCTAAGAGGGTCTGTTAGGCTGTATAGTATTGCTACTGACGAGCAGCATGATCCTCTAAGTCAACCCTT
GTCTTTTGCGTACCTACGTTTCCTCAGCGGGTATAACCCGCTGGCTGGACAAAATTAAAACCCTTGAATA
TTCAATCAGTGTCTGAGAAACTTAATAATTACAACTTTCAACAACGGATCTCTTGGTTCTGGCATCGATG
AAGAACGCAGCGAAATGCGATAAGTAGTGTGAATTGCAGAATTCAGTGAATCATCGAATCTTTGAACGCA
CATTGCGCCCCTTGGTATTCCATGGGGCATGCCTGTTCGAGCGTCATTTGTACCCTCAAGCTCTGCTTGG
TGTTGGGTGTTTGTCTATGCTTTTGCTTGGACTCACCTCAAAGCAATTGGCAGCCAGTGTTTTGGCATAG
AAGCGCAGCACATCTTGCACTTCCAGTCTTAAACACCAGCTTCCAGTAAGTCCCTTTACGTTTGACCTCG
GATCAGGTAGGGATACCCGCTGAACTTAAGCATATCA

>HM124922 Ampelomyces sp. LK-2010 strain A61-b 18S ribosomal RNA gene, partial sequence; internal transcribed spacer 1, 5.8S ribosomal RNA gene, and internal transcribed spacer 2, complete sequence; and 28S ribosomal RNA gene, partial sequence
GGAAGTAAAAGTCGTAACAAGGTTTCCGTAGGTGAACCTGCGGAAGGATCATTACATTTAGTAGCTTGCT
ACTGCTAAGAGGGTCTGTTAGGCTGTATAGTATTGCTACTGACGAGCAGCATGATCCTCTAAGTCAACCC
TTGTCTTTTGCGTACCTACGTTTCCTCAGCGGGTATAACCCGCTGGCTGGACAAAATTAAAACCCTTGAA
TATTCAATCAGTGTCTGAGAAACTTAATAATTACAACTTTCAACAACGGATCTCTTGGTTCTGGCATCGA
TGAAGAACGCAGCGAAATGCGATAAGTAGTGTGAATTGCAGAATTCAGTGAATCATCGAATCTTTGAACG
CACATTGCGCCCCTTGGTATTCCATGGGGCATGCCTGTTCGAGCGTCATTTGTACCCTCAAGCTCTGCTT
GGTGTTGGGTGTTTGTCTATGCTTTTGCTTGGACTCACCTCAAAGCAATTGGCAGCCAGTGTTTTGGCAT
AGAAGCGCAGCACATCTTGCACTTCCAGTCTTAAACACCAGCTTCCAGTAAGTCCCTTTACGTTTGACCT
CGGATCAGGTAGGGATACCCGCTGAACTTAAGC

>HM124921 Ampelomyces sp. LK-2010 strain A47-b 18S ribosomal RNA gene, partial sequence; internal transcribed spacer 1, 5.8S ribosomal RNA gene, and internal transcribed spacer 2, complete sequence; and 28S ribosomal RNA gene, partial sequence
AGGAAGTAAAAGTCGTAACAAGGTTTCCGTAGGTGAACCTGCGGAAGGATCATTATGTTCAGTAGCTAGC
TACTGTGAGGGTCTGTCAGCCTGTATAGTATCACTACTGATGAGCAGCATGACTGTCTGTCTATACCCTT
GTCTTTTGCGCACCCACGTTTCCTCAGCAGGTCTACACTTGCTGGCTGGACAACTCTATAACCCTTGAAC
ATTCAATCAGCGTCTGAAAAACTTAATAATTACAACTTTCAACAACGGATCTCTTGGTTCTGGCATCGAT
GAAGAACGCAGCGAAATGCGATAAGTAGTGTGAATTGCAGAATTCAGTGAATCATCGAATCTTTGAACGC
ACATTGCGCCCCTTGGTATTCCATGGGGCATGCCTGTTCGAGCGTCATTTGTATCTTCAAGCACGGCTTG
GTGTTGGGTGTTTGTCTATGCTTGTATTTAGACTCACCTCAAAGCAATTGGCAGCCAGTGTCCTGGTATA
GAAGTGCAGCACATTTTGCAACTCTAGCCTGAAACACTGGTGTCCAGTGAGCCTCTCCACTTTTGACCTC
GGATCAGGTAGGGATACCCGCTGAACTTAAGCATA

>HM124920 Ampelomyces sp. LK-2010 strain A45-a 18S ribosomal RNA gene, partial sequence; internal transcribed spacer 1, 5.8S ribosomal RNA gene, and internal transcribed spacer 2, complete sequence; and 28S ribosomal RNA gene, partial sequence
AGAGGAAGTAAAAGTCGTAACAAGGTTTCCGTAGGTGAACCTGCGGAAGGATCATTATGTTCAGTAGCTA
GCTACTGTGAGGGTCTGTCAGCCTGTATAGTATCACTACTGATGAGCAGCATGACTGTCTGTCTATACCC
TTGTCTTTTGCGCACCCACGTTTCCTCAGCAGGTCTACACTTGCTGGCTGGACAACTCTATAACCCTTGA
ACATTCAATCAGCGTCTGAAAAACTTAATAATTACAACTTTCAACAACGGATCTCTTGGTTCTGGCATCG
ATGAAGAACGCAGCGAAATGCGATAAGTAGTGTGAATTGCAGAATTCAGTGAATCATCGAATCTTTGAAC
GCACATTGCGCCCCTTGGTATTCCATGGGGCATGCCTGTTCGAGCGTCATTTGTATCTTCAAGCACGGCT
TGGTGTTGGGTGTTTGTCTATGCTTGTATTTAGACTCACCTCAAAGCAATTGGCAGCCAGTGTCCTGGTA
TAGAAGTGCAGCACATTTTGCAACTCTAGCCTGAAACACTGGTGTCCAGTGAGCCTCTCCACTTTTGACC
TCGGATCAGGTAGGGATACCCGCTGAACTTAAGCATATCAA

>HM124919 Ampelomyces sp. LK-2010 strain A42 18S ribosomal RNA gene, partial sequence; internal transcribed spacer 1, 5.8S ribosomal RNA gene, and internal transcribed spacer 2, complete sequence; and 28S ribosomal RNA gene, partial sequence
ACCTGCGGAAGGATCATTATGTTCAGTAGCTAGCTACTGTGAGGGTCTGTCAGCCTGTATAGTATCACTA
CTGATGAGCAGCATGACTGTCTGTCTATACCCTTGTCTTTTGCGCACCCACGTTTCCTCAGCAGGTCTAC
ACTTGCTGGCTGGACAACTCTATAACCCTTGAACATTCAATCAGCGTCTGAAAAACTTAATAATTACAAC
TTTCAACAACGGATCTCTTGGTTCTGGCATCGATGAAGAACGCAGCGAAATGCGATAAGTAGTGTGAATT
GCAGAATTCAGTGAATCATCGAATCTTTGAACGCACATTGCGCCCCTTGGTATTCCATGGGGCATGCCTG
TTCGAGCGTCATTTGTATCTTCAAGCACGGCTTGGTGTTGGGTGTTTGTCTATGCTTGTATTTAGACTCA
CCTCAAAGCAATTGGCAGCCAGTGTCCTGGTATAGAAGTGCAGCACATTTTGCAACTCTAGCCTGAAACA
CTGGTGTCCAGTGAGCCTCTCCACTTTTGACCTCGGATCAGGTAGGGATACCCGCTGAACTTAAGCATAT
CA

>HM124918 Ampelomyces sp. LK-2010 strain 41-c 18S ribosomal RNA gene, partial sequence; internal transcribed spacer 1, 5.8S ribosomal RNA gene, and internal transcribed spacer 2, complete sequence; and 28S ribosomal RNA gene, partial sequence
AAAGTCGTAACAAGGTTTCCGTAGGTGAACCTGCGGAAGGATCATTACATTTAGTAGCTTGCTACTGCTA
AGAGGGTCTGTTAGGCTGTATAGTATTGCTACTGACGAGCAGCATGATCCTCTAAGTCAACCCTTGTCTT
TTGCGTACCTACGTTTCCTCAGCGGGTATAACCCGCTGGCTGGACAAAATTAAAACCCTTGAATATTCAA
TCAGTGTCTGAGAAACTTAATAATTACAACTTTCAACAACGGATCTCTTGGTTCTGGCATCGATGAAGAA
CGCAGCGAAATGCGATAAGTAGTGTGAATTGCAGAATTCAGTGAATCATCGAATCTTTGAACGCACATTG
CGCCCCTTGGTATTCCATGGGGCATGCCTGTTCGAGCGTCATTTGTACCCTCAAGCTCTGCTTGGTGTTG
GGTGTTTGTCTATGCTTTTGCTTGGACTCACCTCAAAGCAATTGGCAGCCAGTGTTTTGGCATAGAAGCG
CAGCACATCTTGCACTTCCAGTCTTAAACACCAGCTTCCAGTAAGTCCCTTTACGTTTGACCTCGGATCA
GGTAGAGAT

>HM124917 Ampelomyces sp. LK-2010 strain A40-a 18S ribosomal RNA gene, partial sequence; internal transcribed spacer 1, 5.8S ribosomal RNA gene, and internal transcribed spacer 2, complete sequence; and 28S ribosomal RNA gene, partial sequence
AAAAGTCGTAACAAGGTTTCCGTAGGTGAACCTGCGGAAGGATCATTATGTTCAGTAGCTAGCTACTGTG
AGGGTCTGTCAGCCTGTATAGTATCACTACTGATGAGCAGCATGACTGTCTGTCTATACCCTTGTCTTTT
GCGCACCCACGTTTCCTCAGCAGGTCTACACTTGCTGGCTGGACAACTCTATAACCCTTGAACATTCAAT
CAGCGTCTGAAAAACTTAATAATTACAACTTTCAACAACGGATCTCTTGGTTCTGGCATCGATGAAGAAC
GCAGCGAAATGCGATAAGTAGTGTGAATTGCAGAATTCAGTGAATCATCGAATCTTTGAACGCACATTGC
GCCCCTTGGTATTCCATGGGGCATGCCTGTTCGAGCGTCATTTGTATCTTCAAGCACGGCTTGGTGTTGG
GTGTTTGTCTATGCTTGTATTTAGACTCACCTCAAAGCAATTGGCAGCCAGTGTCCTGGTATAGAAGTGC
AGCACATTTTGCAACTCTAGCCTGAAACACTGGTGTCCAGTGAGCCTCTCCACTTTTGACCTCGGATCAG
GTAGGGATACCCGCTGAACTTAAGCAT

>HM124916 Ampelomyces sp. LK-2010 strain A39-a 18S ribosomal RNA gene, partial sequence; internal transcribed spacer 1, 5.8S ribosomal RNA gene, and internal transcribed spacer 2, complete sequence; and 28S ribosomal RNA gene, partial sequence
GGAAGTAAAAGTCGTAACAAGGTTTCCGTAGGTGAACCTGCGGAAGGATCATTACATTTAGTAGCTTGCT
ACTGCTAAGAGGGTCTGTTAGGCTGTATAGTATTGCTACTGACGAGCAGCATGATCCTCTAAGTCAACCC
TTGTCTTTTGCGTACCTACGTTTCCTCAGCGGGTATAACCCGCTGGCTGGACAAAATTAAAACCCTTGAA
TATTCAATCAGTGTCTGAGAAACTTAATAATTACAACTTTCAACAACGGATCTCTTGGTTCTGGCATCGA
TGAAGAACGCAGCGAAATGCGATAAGTAGTGTGAATTGCAGAATTCAGTGAATCATCGAATCTTTGAACG
CACATTGCGCCCCTTGGTATTCCATGGGGCATGCCTGTTCGAGCGTCATTTGTACCCTCAAGCTCTGCTT
GGTGTTGGGTGTTTGTCTATGCTTTTGCTTGGACTCACCTCAAAGCAATTGGCAGCCAGTGTTTTGGCAT
AGAAGCGCAGCACATCTTGCACTTCCAGTCTTAAACACCAGCTTCCAGTAAGTCCCTTTACGTTTGACCT
CGGATCAGGTAGGGATACCCGCTGA

>HM124915 Ampelomyces sp. LK-2010 strain A38-a 18S ribosomal RNA gene, partial sequence; internal transcribed spacer 1, 5.8S ribosomal RNA gene, and internal transcribed spacer 2, complete sequence; and 28S ribosomal RNA gene, partial sequence
AAGGTTTCCGTAGGTGAACCTGCCGGAAGGATCATTATGTTCAGTAGCTAGCTACTGTGAGGGTCTGTCA
GCCTGTATAGTATCACTACTGATGAGCAGCATGACTGTCTGTCTATACCCTTGTCTTTTGCGCACCCACG
TTTCCTCAGCAGGTCTACACTTGCTGGCTGGACAACTCTATAACCCTTGAACATTCAATCAGCGTCTGAA
AAACTTAATAATTACAACTTTCAACAACGGATCTCTTGGTTCTGGCATCGATGAAGAACGCAGCGAAATG
CGATAAGTAGTGTGAATTGCAGAATTCAGTGAATCATCGAATCTTTGAACGCACATTGCGCCCCTTGGTA
TTCCATGGGGCATGCCTGTTCGAGCGTCATTTGTATCTTCAAGCACGGCTTGGTGTTGGGTGTTTGTCTA
TGCTTGTATTTAGACTCACCTCAAAGCAATTGGCAGCCAGTGTCCTGGTATAGAAGTGCAGCACATTTTG
CAACTCTAGCCTGAAACACTGGTGTCCAGTGAGCCTCTCCACTTTTGACCTCGGATCAGGTAGGGATACC
CGCTGAACTTAAGC

>HM124914 Ampelomyces sp. LK-2010 strain A37-a 18S ribosomal RNA gene, partial sequence; internal transcribed spacer 1, 5.8S ribosomal RNA gene, and internal transcribed spacer 2, complete sequence; and 28S ribosomal RNA gene, partial sequence
GGAAGTAAAAGTCGTAACAAGGTTTCCGTAGGTGAACCTGCGGAAGGATCATTATGTTCAGTAGCTAGCT
ACTGTGAGGGTCTGTCAGCCTGTATAGTATCACTACTGATGAGCAGCATGACTGTCTGTCTATACCCTTG
TCTTTTGCGCACCCACGTTTCCTCAGCAGGTCTACACTTGCTGGCTGGACAACTCTATAACCCTTGAACA
TTCAATCAGCGTCTGAAAAACTTAATAATTACAACTTTCAACAACGGATCTCTTGGTTCTGGCATCGATG
AAGAACGCAGCGAAATGCGATAAGTAGTGTGAATTGCAGAATTCAGTGAATCATCGAATCTTTGAACGCA
CATTGCGCCCCTTGGTATTCCATGGGGCATGCCTGTTCGAGCGTCATTTGTATCTTCAAGCACGGCTTGG
TGTTGGGTGTTTGTCTATGCTTGTATTTAGACTCACCTCAAAGCAATTGGCAGCCAGTGTCCTGGTATAG
AAGTGCAGCACATTTTGCAACTCTAGCCTGAAACACTGGTGTCCAGTGAGCCTCTCCACTTTTGACCTCG
GATCAGGTAGGGATACCCGCTGAACTTAAGCATATC

>HM124913 Ampelomyces sp. LK-2010 strain A33-e 18S ribosomal RNA gene, partial sequence; internal transcribed spacer 1, 5.8S ribosomal RNA gene, and internal transcribed spacer 2, complete sequence; and 28S ribosomal RNA gene, partial sequence
AGTCGTAACAAGGTTTCCGTAGGTGAACCTGCGGAAGGATCATTACATTTAGTAGCTTGCTACTGCTAAG
AGGGTCTGTTAGGCTGTATAGTATTGCTACTGACGAGCAGCATGATCCTCTAAGTCAACCCTTGTCTTTT
GCGTACCTACGTTTCCTCAGCGGGTATAACCCGCTGGCTGGACAAAATTAAAACCCTTGAATATTCAATC
AGTGTCTGAGAAACTTAATAATTACAACTTTCAACAACGGATCTCTTGGTTCTGGCATCGATGAAGAACG
CAGCGAAATGCGATAAGTAGTGTGAATTGCAGAATTCAGTGAATCATCGAATCTTTGAACGCACATTGCG
CCCCTTGGTATTCCATGGGGCATGCCTGTTCGAGCGTCATTTGTACCCTCAAGCTCTGCTTGGTGTTGGG
TGTTTGTCTATGCTTTTGCTTGGACTCACCTCAAAGCAATTGGCAGCCAGTGTTTTGGCATAGAAGCGCA
GCACATCTTGCACTTCCAGTCTTAAACACCAGCTTCCAGTAAGTCCCTTTACGTTTGACCTCGGATCAGG
TAGGAATACCCGCTAAAC

>HM124912 Ampelomyces sp. LK-2010 strain A32 18S ribosomal RNA gene, partial sequence; internal transcribed spacer 1, 5.8S ribosomal RNA gene, and internal transcribed spacer 2, complete sequence; and 28S ribosomal RNA gene, partial sequence
GAAGTAAAAGTCGTAACAAGGTTTCCGTAGGTGAACCTGCGGAAGGATCATTACATTTAGTAGCTTGCTA
CTGCTAAGAGGGTCTGTTAGGCTGTATAGTATTGCTACTGACGAGCAGCATGATCCTCTAAGTCAACCCT
TGTCTTTTGCGTACCTACGTTTCCTCAGCGGGTATAACCCGCTGGCTGGACAAAATTAAAACCCTTGAAT
ATTCAATCAGTGTCTGAGAAACTTAATAATTACAACTTTCAACAACGGATCTCTTGGTTCTGGCATCGAT
GAAGAACGCAGCGAAATGCGATAAGTAGTGTGAATTGCAGAATTCAGTGAATCATCGAATCTTTGAACGC
ACATTGCGCCCCTTGGTATTCCATGGGGCATGCCTGTTCGAGCGTCATTTGTACCCTCAAGCTCTGCTTG
GTGTTGGGTGTTTGTCTATGCTTTTGCTTGGACTCACCTCAAAGCAATTGGCAGCCAGTGTTTTGGCATA
GAAGCGCAGCACATCTTGCACTTCCAGTCTTAAACACCAGCTTCCAGTAAGTCCCTTTACGTTTGACCTC
GGATCAGGTAGGGATAC

>HM124911 Ampelomyces sp. LK-2010 strain A31 18S ribosomal RNA gene, partial sequence; internal transcribed spacer 1, 5.8S ribosomal RNA gene, and internal transcribed spacer 2, complete sequence; and 28S ribosomal RNA gene, partial sequence
GAAGGATCATTACATTTAGTAGCTTGCTACTGCTAAGAGGGTCTGTTAGGCTGTATAGTATTGCTACTGA
CGAGCAGCATGATCCTCTAAGTCAACCCTTGTCTTTTGCGTACCTACGTTTCCTCAGCGGGTATAACCCG
CTGGCTGGACAAAATTAAAACCCTTGAATATTCAATCAGTGTCTGAGAAACTTAATAATTACAACTTTCA
ACAACGGATCTCTTGGTTCTGGCATCGATGAAGAACGCAGCGAAATGCGATAAGTAGTGTGAATTGCAGA
ATTCAGTGAATCATCGAATCTTTGAACGCACATTGCGCCCCTTGGTATTCCATGGGGCATGCCTGTTCGA
GCGTCATTTGTACCCTCAAGCTCTGCTTGGTGTTGGGTGTTTGTCTATGCTTTTGCTTGGACTCACCTCA
AAGCAATTGGCAGCCAGTGTTTTGGCATAGAAGCGCAGCACATCTTGCACTTCCAGTCTTAAACACCAGC
TTCCAGTAAGTCCCTTTACGTTTGACCTCGGATCAGGTAGGGATACCCGCTGAACT

>HM124910 Ampelomyces sp. LK-2010 strain A30-c 18S ribosomal RNA gene, partial sequence; internal transcribed spacer 1, 5.8S ribosomal RNA gene, and internal transcribed spacer 2, complete sequence; and 28S ribosomal RNA gene, partial sequence
GGAAGTAAAAGTCGTAACAAGGTTTCCGTAGGTGAACCTGCGGAAGGATCATTATGTTCAGTAGCTAGCT
ACTGTGAGGGTCTGTCAGCCTGTATAGTATCACTACTGATGAGCAGCATGACTGTCTGTCTATACCCTTG
TCTTTTGCGCACCCACGTTTCCTCAGCAGGTCTACACTTGCTGGCTGGACAACTCTATAACCCTTGAACA
TTCAATCAGCGTCTGAAAAACTTAATAATTACAACTTTCAACAACGGATCTCTTGGTTCTGGCATCGATG
AAGAACGCAGCGAAATGCGATAAGTAGTGTGAATTGCAGAATTCAGTGAATCATCGAATCTTTGAACGCA
CATTGCGCCCCTTGGTATTCCATGGGGCATGCCTGTTCGAGCGTCATTTGTATCTTCAAGCACGGCTTGG
TGTTGGGTGTTTGTCTATGCTTGTATTTAGACTCACCTCAAAGCAATTGGCAGCCAGTGTCCTGGTATAG
AAGTGCAGCACATTTTGCAACTCTAGCCTGAAACACTGGTGTCCAGTGAGCCTCTCCACTTTTGACCTCG
GATCAGGTAGGGATACCCGCTGAAC

>HM124909 Ampelomyces sp. LK-2010 strain A28-a 18S ribosomal RNA gene, partial sequence; internal transcribed spacer 1, 5.8S ribosomal RNA gene, and internal transcribed spacer 2, complete sequence; and 28S ribosomal RNA gene, partial sequence
AGTCGTAACAAGGTTTCCGTAGGTGAACCTGCGGAAGGATCATTACATTTAGTAGCTTGCTACTGCTAAG
AGGGTCTGTTAGGCTGTATAGTATTGCTACTGACGAGCAGCATGATCCTCTAAGTCAACCCTTGTCTTTT
GCGTACCTACGTTTCCTCAGCGGGTATAACCCGCTGGCTGGACAAAATTAAAACCCTTGAATATTCAATC
AGTGTCTGAGAAACTTAATAATTACAACTTTCAACAACGGATCTCTTGGTTCTGGCATCGATGAAGAACG
CAGCGAAATGCGATAAGTAGTGTGAATTGCAGAATTCAGTGAATCATCGAATCTTTGAACGCACATTGCG
CCCCTTGGTATTCCATGGGGCATGCCTGTTCGAGCGTCATTTGTACCCTCAAGCTCTGCTTGGTGTTGGG
TGTTTGTCTATGCTTTTGCTTGGACTCACCTCAAAGCAATTGGCAGCCAGTGTTTTGGCATAGAAGCGCA
GCACATCTTGCACTTCCAGTCTTAAACACCAGCTTCCAGTAAGTCCCTTTACGTTTGACCTCGGATCAGG
TAGGGATACCCGCTGAACTTAAGCA

>HM124908 Ampelomyces sp. LK-2010 strain A27-a 18S ribosomal RNA gene, partial sequence; internal transcribed spacer 1, 5.8S ribosomal RNA gene, and internal transcribed spacer 2, complete sequence; and 28S ribosomal RNA gene, partial sequence
GGAAGTAAAAGTCGTAACAAGGTTTCCGTAGGTGAACCTGCAGAAGGATCATTACATTTAGTAGCTTGCT
ACTGCTAAGAGGGTCTGTTAGGCTGTATAGTATTGCTACTGACGAGCAGCATGATCCTCTAAGTCAACCC
TTGTCTTTTGCGTACCTACGTTTCCTCAGCGGGTATAACCCGCTGGCTGGACAAAATTAAAACCCTTGAA
TATTCAATCAGTGTCTGAGAAACTTAATAATTACAACTTTCAACAACGGATCTCTTGGTTCTGGCATCGA
TGAAGAACGCAGCGAAATGCGATAAGTAGTGTGAATTGCAGAATTCAGTGAATCATCGAATCTTTGAACG
CACATTGCGCCCCTTGGTATTCCATGGGGCATGCCTGTTCGAGCGTCATTTGTACCCTCAAGCTCTGCTT
GGTGTTGGGTGTTTGTCTATGCTTTTGCTTGGACTCACCTCAAAGCAATTGGCAGCCAGTGTTTTGGCAT
AGAAGCGCAGCACATCTTGCACTTCCAGTCTTAAACACCAGCTTCCAGTAAGTCCCTTTACGTTTGACCT
CGGATCAGGTAGGGATACCCGCTGAACTT

>HM124907 Ampelomyces sp. LK-2010 strain A26 18S ribosomal RNA gene, partial sequence; internal transcribed spacer 1, 5.8S ribosomal RNA gene, and internal transcribed spacer 2, complete sequence; and 28S ribosomal RNA gene, partial sequence
AGAGGAAGTAAAAGTCGTAACAAGGTTTCCGTAGGTGAACCTGCGGAAGGATCATTACATTTAGTAGCTT
GCTACTGCTAAGAGGGTCTGTTAGGCTGTATAGTATTGCTACTGACGAGCAGCATGATCCTCTAAGTCAA
CCCTTGTCTTTTGCGTACCTACGTTTCCTCAGCGGGTATAACCCGCTGGCTGGACAAAATTAAAACCCTT
GAATATTCAATCAGTGTCTGAGAAACTTAATAATTACAACTTTCAACAACGGATCTCTTGGTTCTGGCAT
CGATGAAGAACGCAGCGAAATGCGATAAGTAGTGTGAATTGCAGAATTCAGTGAATCATCGAATCTTTGA
ACGCACATTGCGCCCCTTGGTATTCCATGGGGCATGCCTGTTCGAGCGTCATTTGTACCCTCAAGCTCTG
CTTGGTGTTGGGTGTTTGTCTATGCTTTTGCTTGGACTCACCTCAAAGCAATTGGCAGCCAGTGTTTTGG
CATAGAAGCGCAGCACATCTTGCACTTCCAGTCTTAAACACCAGCTTCCAGTAAGTCCCTTTACGTTTGA
CCTCGGATCAGGTAGGGATACCCGCTGAACTTAAGCATATC

>HM124906 Ampelomyces sp. LK-2010 strain A21-a 18S ribosomal RNA gene, partial sequence; internal transcribed spacer 1, 5.8S ribosomal RNA gene, and internal transcribed spacer 2, complete sequence; and 28S ribosomal RNA gene, partial sequence
AAAAGTCGTAACAAGGTTTCCGTAGGTGAACCTGCGGAAGGATCATTATGTTCAGTAGCTAGCTACTGTG
AGGGTCTGTCAGCCTGTATAGTATCACTACTGATGAGCAGCATGACTGTCTGTCTATACCCTTGTCTTTT
GCGCACCCACGTTTCCTCAGCAGGTCTACACTTGCTGGCTGGACAACTCTATAACCCTTGAACATTCAAT
CAGCGTCTGAAAAACTTAATAATTACAACTTTCAACAACGGATCTCTTGGTTCTGGCATCGATGAAGAAC
GCAGCGAAATGCGATAAGTAGTGTGAATTGCAGAATTCAGTGAATCATCGAATCTTTGAACGCACATTGC
GCCCCTTGGTATTCCATGGGGCATGCCTGTTCGAGCGTCATTTGTATCTTCAAGCACGGCTTGGTGTTGG
GTGTTTGTCTATGCTTGTATTTAGACTCACCTCAAAGCAATTGGCAGCCAGTGTCCTGGTATAGAAGTGC
AGCACATTTTGCAACTCTAGCCTGAAACACTGGTGTCCAGTGAGCCTCTCCACTTTTGACCTCGGATCAG
GTAGGGATACCC

>HM124905 Ampelomyces sp. LK-2010 strain A20-b 18S ribosomal RNA gene, partial sequence; internal transcribed spacer 1, 5.8S ribosomal RNA gene, and internal transcribed spacer 2, complete sequence; and 28S ribosomal RNA gene, partial sequence
ACCTGCGGAAGGATCATTACATTTAGTAGCTTGCTACTGCTAAGAGGGTCTGTTAGGCTGTATAGTATTG
CTACTGACGAGCAGCATGATCCTCTAAGTCAACCCTTGTCTTTTGCGTACCTACGTTTCCTCAGCGGGTA
TAACCCGCTGGCTGGACAAAATTAAAACCCTTGAATATTCAATCAGTGTCTGAGAAACTTAATAATTACA
ACTTTCAACAACGGATCTCTTGGTTCTGGCATCGATGAAGAACGCAGCGAAATGCGATAAGTAGTGTGAA
TTGCAGAATTCAGTGAATCATCGAATCTTTGAACGCACATTGCGCCCCTTGGTATTCCATGGGGCATGCC
TGTTCGAGCGTCATTTGTACCCTCAAGCTCTGCTTGGTGTTGGGTGTTTGTCTATGCTTTTGCTTGGACT
CACCTCAAAGCAATTGGCAGCCAGTGTTTTGGCATAGAAGCGCAGCACATCTTGCACTTCCAGTCTTAAA
CACCAGCTTCCAGTAAGTCCCTTTACGTTTGACCTCGGATCAGGTAGGGATACCCGCTG

>HM124904 Ampelomyces sp. LK-2010 strain A20-a 18S ribosomal RNA gene, partial sequence; internal transcribed spacer 1, 5.8S ribosomal RNA gene, and internal transcribed spacer 2, complete sequence; and 28S ribosomal RNA gene, partial sequence
CTTGGTTTCATTTGAGGAAGTAAAAGTCGTAACAAGGTTTCCGTAGGTGAACCTGCGGAAGGATCATTAC
ATTTAGTAGCTTGCTACTGCTAAGAGGGTCTGTTAGGCTGTATAGTATTGCTACTGACGAGCAGCATGAT
CCTCTAAGTCAACCCTTGTCTTTTGCGTACCTACGTTTCCTCAGCGGGTATAACCCGCTGGCTGGACAAA
ATTAAAACCCTTGAATATTCAATCAGTGTCTGAGAAACTTAATAATTACAACTTTCAACAACGGATCTCT
TGGTTCTGGCATCGATGAAGAACGCAGCGAAATGCGATAAGTAGTGTGAATTGCAGAATTCAGTGAATCA
TCGAATCTTTGAACGCACATTGCGCCCCTTGGTATTCCATGGGGCATGCCTGTTCGAGCGTCATTTGTAC
CCTCAAGCTCTGCTTGGTGTTGGGTGTTTGTCTATGCTTTTGCTTGGACTCACCTCAAAGCAATTGGCAG
CCAGTGTTTTGGCATAGAAGCGCAGCACATCTTGCACTTCCAGTCTTAAACACCAGCTTCCAGTAAGTCC
CTTTACGTTTGACCTCGGATCAGGTAGGGATACCCGCTGAACTTAA

>HM124903 Ampelomyces sp. LK-2010 strain A19-a 18S ribosomal RNA gene, partial sequence; internal transcribed spacer 1, 5.8S ribosomal RNA gene, and internal transcribed spacer 2, complete sequence; and 28S ribosomal RNA gene, partial sequence
GAGGAAGTAAAAGTCGTAACAAGGTTTCCGTAGGTGAACCTGCGGAAGGATCATTACATTTAGTAGCTTG
CTACTGCTAAGAGGGTCTGTTAGGCTGTATAGTATTGCTACTGACGAGCAGCATGATCCTCTAAGTCAAC
CCTTGTCTTTTGCGTACCTACGTTTCCTCAGCGGGTATAACCCGCTGGCTGGACAAAATTAAAACCCTTG
AATATTCAATCAGTGTCTGAGAAACTTAATAATTACAACTTTCAACAACGGATCTCTTGGTTCTGGCATC
GATGAAGAACGCAGCGAAATGCGATAAGTAGTGTGAATTGCAGAATTCAGTGAATCATCGAATCTTTGAA
CGCACATTGCGCCCCTTGGTATTCCATGGGGCATGCCTGTTCGAGCGTCATTTGTACCCTCAAGCTCTGC
TTGGTGTTGGGTGTTTGTCTATGCTTTTGCTTGGACTCACCTCAAAGCAATTGGCAGCCAGTGTTTTGGC
ATAGAAGCGCAGCACATCTTGCACTTCCAGTCTTAAACACCAGCTTCCAGTAAGTCCCTTTACGTTTGAC
CTCGGATCAGGTAGGGATACCCGCTGAACTTAAGCATAT

>HM124902 Ampelomyces sp. LK-2010 strain A18-a 18S ribosomal RNA gene, partial sequence; internal transcribed spacer 1, 5.8S ribosomal RNA gene, and internal transcribed spacer 2, complete sequence; and 28S ribosomal RNA gene, partial sequence
GGAAGTAAAAGTCGTAACAAGGTTTCCGTAGGTGAACCTGCGGAAGGATCATTACATTTAGTAGCTTGCT
ACTGCTAAGAGGGTCTGTTAGGCTGTATAGTATTGCTACTGACGAGCAGCATGATCCTCTAAGTCAACCC
TTGTCTTTTGCGTACCTACGTTTCCTCAGCGGGTATAACCCGCTGGCTGGACAAAATTAAAACCCTTGAA
TATTCAATCAGTGTCTGAGAAACTTAATAATTACAACTTTCAACAACGGATCTCTTGGTTCTGGCATCGA
TGAAGAACGCAGCGAAATGCGATAAGTAGTGTGAATTGCAGAATTCAGTGAATCATCGAATCTTTGAACG
CACATTGCGCCCCTTGGTATTCCATGGGGCATGCCTGTTCGAGCGTCATTTGTACCCTCAAGCTCTGCTT
GGTGTTGGGTGTTTGTCTATGCTTTTGCTTGGACTCACCTCAAAGCAATTGGCAGCCAGTGTTTTGGCAT
AGAAGCGCAGCACATCTTGCACTTCCAGTCTTAAACACCAGCTTCCAGTAAGTCCCTTTACGTTTGACCT
CGGATCAGGTAGGGATACCCGCTGAACTTAAGCATATCA

>HM124901 Ampelomyces sp. LK-2010 strain A17 18S ribosomal RNA gene, partial sequence; internal transcribed spacer 1, 5.8S ribosomal RNA gene, and internal transcribed spacer 2, complete sequence; and 28S ribosomal RNA gene, partial sequence
GAGGAAGTAAAAGTCGTAACAAGGTTTCCGTAGGTGAACCTGCGGAAGGATCATTACATTTAGTAGCTTG
CTACTGCTAAGAGGGTCTGTTAGGCTGTATAGTATTGCTACTGACGAGCAGCATGATCCTCTAAGTCAAC
CCTTGTCTTTTGCGTACCTACGTTTCCTCAGCGGGTATAACCCGCTGGCTGGACAAAATTAAAACCCTTG
AATATTCAATCAGTGTCTGAGAAACTTAATAATTACAACTTTCAACAACGGATCTCTTGGTTCTGGCATC
GATGAAGAACGCAGCGAAATGCGATAAGTAGTGTGAATTGCAGAATTCAGTGAATCATCGAATCTTTGAA
CGCACATTGCGCCCCTTGGTATTCCATGGGGCATGCCTGTTCGAGCGTCATTTGTACCCTCAAGCTCTGC
TTGGTGTTGGGTGTTTGTCTATGCTTTTGCTTGGACTCACCTCAAAGCAATTGGCAGCCAGTGTTTTGGC
ATAGAAGCGCAGCACATCTTGCACTTCCAGTCTTAAACACCAGCTTCCAGTAAGTCCCTTTACGTTTGAC
CTCGGATCAGGTAGGGATACCCGCTGAACTTAAGCATATCA

>HM124900 Ampelomyces sp. LK-2010 strain A15-a 18S ribosomal RNA gene, partial sequence; internal transcribed spacer 1, 5.8S ribosomal RNA gene, and internal transcribed spacer 2, complete sequence; and 28S ribosomal RNA gene, partial sequence
GTAAAAGTCGTAACAAGGTTTCCGTAGGTGAACCTGCGGAAGGATCATTACATTTAGTAGCTTGCTACTG
CTAAGAGGGTCTGTTAGGCTGTATAGTATTGCTACTGACGAGCAGCATGATCCTCTAAGTCAACCCTTGT
CTTTTGCGTACCTACGTTTCCTCAGCGGGTATAACCCGCTGGCTGGACAAAATTAAAACCCTTGAATATT
CAATCAGTGTCTGAGAAACTTAATAATTACAACTTTCAACAACGGATCTCTTGGTTCTGGCATCGATGAA
GAACGCAGCGAAATGCGATAAGTAGTGTGAATTGCAGAATTCAGTGAATCATCGAATCTTTGAACGCACA
TTGCGCCCCTTGGTATTCCATGGGGCATGCCTGTTCGAGCGTCATTTGTACCCTCAAGCTCTGCTTGGTG
TTGGGTGTTTGTCTATGCTTTTGCTTGGACTCACCTCAAAGCAATTGGCAGCCAGTGTTTTGGCATAGAA
GCGCAGCACATCTTGCACTTCCAGTCTTAAACACCAGCTTCCTAGTAAGTCCCTTTACGTTTGACCTCGG
ATCAGGTAGGGATACCTGCTGAACTTAAGCATATC

>HM124899 Ampelomyces sp. LK-2010 strain A14-a 18S ribosomal RNA gene, partial sequence; internal transcribed spacer 1, 5.8S ribosomal RNA gene, and internal transcribed spacer 2, complete sequence; and 28S ribosomal RNA gene, partial sequence
GAGGAAGTAAAAGTCGTAACAAGGTTTCCGTAGGTGAACCTGCGGAAGGATCATTACATTTAGTAGCTTG
CTACTGCTAAGAGGGTCTGTTAGGCTGTATAGTATTGCTACTGACGAGCAGCATGATCCTCTAAGTCAAC
CCTTGTCTTTTGCGTACCTACGTTTCCTCAGCGGGTATAACCCGCTGGCTGGACAAAATTAAAACCCTTG
AATATTCAATCAGTGTCTGAGAAACTTAATAATTACAACTTTCAACAACGGATCTCTTGGTTCTGGCATC
GATGAAGAACGCAGCGAAATGCGATAAGTAGTGTGAATTGCAGAATTCAGTGAATCATCGAATCTTTGAA
CGCACATTGCGCCCCTTGGTATTCCATGGGGCATGCCTGTTCGAGCGTCATTTGTACCCTCAAGCTCTGC
TTGGTGTTGGGTGTTTGTCTATGCTTTTGCTTGGACTCACCTCAAAGCAATTGGCAGCCAGTGTTTTGGC
ATAGAAGCGCAGCACATCTTGCACTTCCAGTCTTAAACACCAGCTTCCAGTAAGTCCCTTTACGTTTGAC
CTCGGATCAGGTAGGGATACCCGCTGAACTTAAGCATATC

>HM124898 Ampelomyces sp. LK-2010 strain A12-a 18S ribosomal RNA gene, partial sequence; internal transcribed spacer 1, 5.8S ribosomal RNA gene, and internal transcribed spacer 2, complete sequence; and 28S ribosomal RNA gene, partial sequence
GGAAGTAAAAGTCGTAACAAGGTTTCCGTAGGTGAACCTGCGGAAGGATCATTACATTTAGTAGCTTGCT
ACTGCTAAGAGGGTCTGTTAGGCTGTATAGTATTGCTACTGACGAGCAGCATGATCCTCTAAGTCAACCC
TTGTCTTTTGCGTACCTACGTTTCCTCAGCGGGTATAACCCGCTGGCTGGACAAAATTAAAACCCTTGAA
TATTCAATCAGTGTCTGAGAAACTTAATAATTACAACTTTCAACAACGGATCTCTTGGTTCTGGCATCGA
TGAAGAACGCAGCGAAATGCGATAAGTAGTGTGAATTGCAGAATTCAGTGAATCATCGAATCTTTGAACG
CACATTGCGCCCCTTGGTATTCCATGGGGCATGCCTGTTCGAGCGTCATTTGTACCCTCAAGCTCTGCTT
GGTGTTGGGTGTTTGTCTATGCTTTTGCTTGGACTCACCTCAAAGCAATTGGCAGCCAGTGTTTTGGCAT
AGAAGCGCAGCACATCTTGCACTTCCAGTCTTAAACACCAGCTTCCAGTAAGTCCCTTTACGTTTGACCT
CGGATCAGGTAGGGATACCCGCTGAACTTAAGCATATC

>HM124897 Ampelomyces sp. LK-2010 strain A11-a 18S ribosomal RNA gene, partial sequence; internal transcribed spacer 1, 5.8S ribosomal RNA gene, and internal transcribed spacer 2, complete sequence; and 28S ribosomal RNA gene, partial sequence
GGAAGTAAAAGTCGTAACAAGGTTTCCGTAGGTGAACCTGCGGAAGGATCATTACATTTAGTAGCTTGCT
ACTGCTAAGAGGGTCTGTTAGGCTGTATAGTATTGCTACTGACGAGCAGCATGATCCTCTAAGTCAACCC
TTGTCTTTTGCGTACCTACGTTTCCTCAGCGGGTATAACCCGCTGGCTGGACAAAATTAAAACCCTTGAA
TATTCAATCAGTGTCTGAGAAACTTAATAATTACAACTTTCAACAACGGATCTCTTGGTTCTGGCATCGA
TGAAGAACGCAGCGAAATGCGATAAGTAGTGTGAATTGCAGAATTCAGTGAATCATCGAATCTTTGAACG
CACATTGCGCCCCTTGGTATTCCATGGGGCATGCCTGTTCGAGCGTCATTTGTACCCTCAAGCTCTGCTT
GGTGTTGGGTGTTTGTCTATGCTTTTGCTTGGACTCACCTCAAAGCAATTGGCAGCCAGTGTTTTGGCAT
AGAAGCGCAGCACATCTTGCACTTCCAGTCTTAAACACCAGCTTCCAGTAAGTCCCTTTACGTTTGACCT
CGGATCAGGTAGGGATACCCGCTGAACTTAAGC

>HM124896 Ampelomyces sp. LK-2010 strain A10-a 18S ribosomal RNA gene, partial sequence; internal transcribed spacer 1, 5.8S ribosomal RNA gene, and internal transcribed spacer 2, complete sequence; and 28S ribosomal RNA gene, partial sequence
GTAACAAGGTTTCCGTAGGTGAACCTGCGGAAGGATCATTACATTTAGTAGCTTGCTACTGCTAAGAGGG
TCTGTTAGGCTGTATAGTATTGCTACTGACGAGCAGCATGATCCTCTAAGTCAACCCTTGTCTTTTGCGT
ACCTACGTTTCCTCAGCGGGTATAACCCGCTGGCTGGACAAAATTAAAACCCTTGAATATTCAATCAGTG
TCTGAGAAACTTAATAATTACAACTTTCAACAACGGATCTCTTGGTTCTGGCATCGATGAAGAACGCAGC
GAAATGCGATAAGTAGTGTGAATTGCAGAATTCAGTGAATCATCGAATCTTTGAACGCACATTGCGCCCC
TTGGTATTCCATGGGGCATGCCTGTTCGAGCGTCATTTGTACCCTCAAGCTCTGCTTGGTGTTGGGTGTT
GTCTATGCTTTTGCTTGGACTCACCTCAAAGCAATTGGCAGCCAGTGTTTTGGCATAGAAGCGCAGCACA
TCTTGCACTTCCAGTCTTAAACACCAGCTTCCTAGTAAGTCCCTTTACGTTTGACCTCGGATCAGGTAGG
GATACCCGCTGAACTTAAGCATATC

>HM124895 Ampelomyces sp. LK-2010 strain A9 18S ribosomal RNA gene, partial sequence; internal transcribed spacer 1, 5.8S ribosomal RNA gene, and internal transcribed spacer 2, complete sequence; and 28S ribosomal RNA gene, partial sequence
TAGAGGAAGTAAAAGTCGTAACAAGGTTTCCGTAGGTGAACCTGCGGAAGGATCATTACATTTAGTAGCT
TGCTACTGCTAAGAGGGTCTGTTAGGCTGTATAGTATTGCTACTGACGAGCAGCATGATCCTCTAAGTCA
ACCCTTGTCTTTTGCGTACCTACGTTTCCTCAGCGGGTATAACCCGCTGGCTGGACAAAATTAAAACCCT
TGAATATTCAATCAGTGTCTGAGAAACTTAATAATTACAACTTTCAACAACGGATCTCTTGGTTCTGGCA
TCGATGAAGAACGCAGCGAAATGCGATAAGTAGTGTGAATTGCAGAATTCAGTGAATCATCGAATCTTTG
AACGCACATTGCGCCCCTTGGTATTCCATGGGGCATGCCTGTTCGAGCGTCATTTGTACCCTCAAGCTCT
GCTTGGTGTTGGGTGTTTGTCTATGCTTTTGCTTGGACTCACCTCAAAGCAATTGGCAGCCAGTGTTTTG
GCATAGAAGCGCAGCACATCTTGCACTTCCAGTCTTAAACACCAGCTTCCAGTAAGTCCCTTTACGTTTG
ACCTCGGATCAGGTAGGGATACCCGCTGAACTTAAGCATATC

>HM124894 Ampelomyces sp. LK-2010 strain A8 18S ribosomal RNA gene, partial sequence; internal transcribed spacer 1, 5.8S ribosomal RNA gene, and internal transcribed spacer 2, complete sequence; and 28S ribosomal RNA gene, partial sequence
TAGAGGAAGTAAAAGTCGTAACAAGGTTTCCGTAGGTGAACCTGCGGAAGGATCATTACATTTAGTAGCT
TGCTACTGCTAAGAGGGTCTGTTAGGCTGTATAGTATTGCTACTGACGAGCAGCATGATCCTCTAAGTCA
ACCCTTGTCTTTTGCGTACCTACGTTTCCTCAGCGGGTATAACCCGCTGGCTGGACAAAATTAAAACCCT
TGAATATTCAATCAGTGTCTGAGAAACTTAATAATTACAACTTTCAACAACGGATCTCTTGGTTCTGGCA
TCGATGAAGAACGCAGCGAAATGCGATAAGTAGTGTGAATTGCAGAATTCAGTGAATCATCGAATCTTTG
AACGCACATTGCGCCCCTTGGTATTCCATGGGGCATGCCTGTTCGAGCGTCATTTGTACCCTCAAGCTCT
GCTTGGTGTTGGGTGTTTGTCTATGCTTTTGCTTGGACTCACCTCAAAGCAATTGGCAGCCAGTGTTTTG
GCATAGAAGCGCAGCACATCTTGCACTTCCAGTCTTAAACACCAGCTTCCAGTAAGTCCCTTTACGTTTG
ACCTCGGATCAGGTAGGGATACCCGCTGAACTTAAGCATATCA

>GQ324146 Ampelomyces quisqualis strain SMKC 22437 internal transcribed spacer 1, 5.8S ribosomal RNA gene, and internal transcribed spacer 2, complete sequence
TGTTCAGTAGCTTGCTGCTGTGACGGTCTGTCAGTCTGTATAGTATCACTACTGATGAGCAGCATGACTG
TCTGTCTATACCCTTGTCTTTTTGCACCCTATTTCCTCAGCAGGTCTATACTTGCTGGCTGGACCACTTT
ATATAACTCTTGAATATTCAATCAGCGTCTGAAAAACTTAATAATTACAACTTTCAACAACGGATCTCTT
GGTTCTGGCATCGATGAAGAACGCAGCGAAATGCGATAAGTAGTGTGAATTGCAGAATTCAGTGAATCAT
CGAATCTTTGAACGCACATTGCGCCCCTTGGTATTCCATGGGGCATGCCTGTTCGAGCGTCATTTGTATC
TTCAAGCTCAGCTTGGTGTTGGGTGTTTGTCTATGCTTGTATTTAGACTCACCTCAAAGTAATTGGCAGC
TAGTGTCCTGGTATAGAAGTGCAGCACATTTTGCAACTCTAGCCTAGAACACTGGTGTCCAGTAAGCTTC
TCCACCTT

>MH866692 Ampelomyces quisqualis strain CBS 133.32 small subunit ribosomal RNA gene, partial sequence; internal transcribed spacer 1, 5.8S ribosomal RNA gene, and internal transcribed spacer 2, complete sequence; and large subunit ribosomal RNA gene, partial sequence
GGAAGTAAAAGTCGTAACAAGGTTTCCGTAGGTGAACCTGCGGAAGGATCATTACATTTAGTAGCTTGCT
ACTGCTAAGAGGGTCTGTTAGGCTGTATAGTATTGCTACTGACGAGCAGCATGATCCTCTAAGTCAACCC
TTGTCTTTTGCGTACCTACGTTTCCTCAGCGGGTATAACCCGCTGGCTGGACAAAATTAAAACCCTTGAA
TATTCAATCAGTGTCTGAGAAACTTAATAATTACAACTTTCAACAACGGATCTCTTGGTTCTGGCATCGA
TGAAGAACGCAGCGAAATGCGATAAGTAGTGTGAATTGCAGAATTCAGTGAATCATCGAATCTTTGAACG
CACATTGCGCCCCTTGGTATTCCATGGGGCATGCCTGTTCGAGCGTCATTTGTACCCTCAAGCTCTGCTT
GGTGTTGGGTGTTTGTCTATGCTTTTGCTTGGACTCACCTCAAAGCAATTGGCAGCCAGTGTTTTGGCAT
AGAAGCGCAGCACATCTTGCACTTCCAGTCTTAAACACCAGCTTCCAGTAAGTCCCTTTACGTTTGACCT
CGGATCAGGTAGGGATACCCGCTGAACTTAAGCATATCAATAAGCGGAGGAAAAGAAACCAACAGGGATT
GCCTTAGTAACGGCGAGTGAAGCGGCAACAGCTCAAATTTGAAATCTGGCTCTCTTAGGGCCCGAGTTGT
AATTTGCAGAGGGCGCTTTGGTGTCGGCAGCGGTCCAAGTTCCTTGGAACAGGACGTCACAGAGGGTGAG
AATCCCGTACGTGGTCGCTAGCCTTTGCCGTGTAAAGCCCCTTCGACGAGTCGAGTTGTTTGGGAATGCA
GCTCTAAATGGGAGGTAAATTTCTTCTAAAGCTAAATACTGGCCAGAGACCGATAGCGCACAAGTAGAGT
GATCGAAAGATGAAAAGCACTTTGGAAAGAGAGTCAAATAGCACGTGAAATTGTTGAAAGGGAAGCGCTT
GCAGCCAGACTTGCCTGTAGTAGTTTATCTAGACTTTTGTCTAGTGCACTCTTCTGCAGGCAGGCCAGCA
TCAGTCTAGGCGATTGGATAAAGGTCTCTATCACGTACCTCTCTTTGGGGAGGCCTTATAGGGGAGACGT
CATGCAACCAGTCTGGACTGAGGTCTGCGCATCTGCTAGGATGCTGGCGTAATGGCTGTAAGCGGCCCGT
CTTGAAACACGGACCAAGGAGTCTAACATCTATGCGAGTGTTTGGGTGTCAAGCCCAAACGCGTAATGAA
AGTGAACGGAGGTGGGAACCCTTTGGGTGCACCATCGACCGATCCTGATGTCTTCGGATGGATTTGAGTA
AGAGCATGGCTGTTGGGACCCGAAAGATGGTGAACTATGCTTGAATAGGGTGAAGCCAGAGGAAACTCTG
GTGGAGGCTCGCAGCGGTTCTGACGTGCAAATCGATCGTCAAATTTGGGCATAGGGGCGAAAGACTAATC
GAAC

>GQ324148 Ampelomyces quisqualis strain SMKC 22721 internal transcribed spacer 1, 5.8S ribosomal RNA gene, and internal transcribed spacer 2, complete sequence
TGTTCAGTAGCTTGCTGCTGTGATGGTCTGTCAGTCTGTATAGTATCACTACTGATGAGCAGCATGACTG
TCTGTCTATACCCTTGTCTTTTCGCACCCTATTTCCTCAGCAGGTCTATACTTGCTGGCCGGACCACTTT
ATATAACTCTTGAATATTCAATCAGCGTCTGAAAAACTTAATAATTACAACTTTCAACAACGGATCTCTT
GGTTCTGGCATCGATGAAGAACGCAGCGAAATGCGATAAGTAGTGTGAATTGCAGAATTCAGTGAATCAT
CGAATCTTTGAACGCACATTGCGCCCCTTGGTATTCCATGGGGCATGCCTGTTCGAGCGTCATTTGTATC
CTCAAGCTTAGCTTGGTGTTGGGTGTTTGTCTATGCTTGTATTTAGACTCACCTCAAAGTAATTGGCAGC
TAGTGTCCTGGTATAGAAGTGCAGCACATTTTGCAACTCTAGCCTAGAACACTGGTGTCCAGTAAGCTTC
TCCACTTT

>GQ324143 Ampelomyces quisqualis strain SMKC 22334 internal transcribed spacer 1, 5.8S ribosomal RNA gene, and internal transcribed spacer 2, complete sequence
TGTTCAGTAGCTTGCTGCTGTGACGGTCTGTCAGTCTGTATAGTATCACTACTGATGAGCAGCATGACTG
TCTGTCTATACCCTTGTCTTTTTGCACCCTATTTCCTCAGCAGGTCTATACTTGCTGGCTGGACCACTTT
ATATAACTCTTGAATATTCAATCAGCGTCTGAAAAACTTAATAATTACAACTTTCAACAACGGATCTCTT
GGTTCTGGCATCGATGAAGAACGCAGCGAAATGCGATAAGTAGTGTGAATTGCAGAATTCAGTGAATCAT
CGAATCTTTGAACGCACATTGCGCCCCTTGGTATTCCATGGGGCATGCCTGTTCGAGCGTCATTTGTATC
TTCAAGCTCAGCTTGGTGTTGGGTGTTTGTCTATGCTTGTATTTAGACTCACCTCAAAGTAATTGGCAGC
TAGTGTCCTGGTATAGAAGTGCAGCACATTTTGCAACTCTAGCCTAGAACACTGGTGTCCAGTAAGCTTC
TCCACCTT

>GQ324142 Ampelomyces quisqualis strain SMKC 22286 internal transcribed spacer 1, 5.8S ribosomal RNA gene, and internal transcribed spacer 2, complete sequence
TGTTCAGTAGCTTGCTGCTGTGATGGTCTGTCAGTCTGTATAGTATCACTACTGATGAGCAGCATGACTG
TCTGTCTATACCCTTGTCTTTTCGCACCCTATTTCCTCAGCAGGTCTATACTTGCTGGCCGGACCACTTT
ATATAACTCTTGAATATTCAATCAGCGTCTGAAAAACTTAATAATTACAACTTTCAACAACGGATCTCTT
GGTTCTGGCATCGATGAAGAACGCAGCGAAATGCGATAAGTAGTGTGAATTGCAGAATTCAGTGAATCAT
CGAATCTTTGAACGCACATTGCGCCCCTTGGTATTCCATGGGGCATGCCTGTTCGAGCGTCATTTGTATC
CTCAAGCTTAGCTTGGTGTTGGGTGTTTGTCTATGCTTGTATTTAGACTCACCTCAAAGTAATTGGCAGC
TAGTGTCCTGGTATAGAAGTGCAGCACATTTTGCAACTCTAGCCTAGAACACTGGTGTCCAGTAAGCTTC
TCCACTTT

>GQ324141 Ampelomyces quisqualis strain SMKC 22251 internal transcribed spacer 1, 5.8S ribosomal RNA gene, and internal transcribed spacer 2, complete sequence
TGTTCAGTAGCTTGCTGCTGTGATGGTCTGTCAGTCTGTATAGTATCACTACTGATGAGCAGCATGACTG
TCTGTCTATACCCTTGTCTTTTCGCACCCTATTTCCTCAGCAGGTCTATACTTGCTGGCCGGACCACTTT
ATATAACTCTTGAATATTCAATCAGCGTCTGAAAAACTTAATAATTACAACTTTCAACAACGGATCTCTT
GGTTCTGGCATCGATGAAGAACGCAGCGAAATGCGATAAGTAGTGTGAATTGCAGAATTCAGTGAATCAT
CGAATCTTTGAACGCACATTGCGCCCCTTGGTATTCCATGGGGCATGCCTGTTCGAGCGTCATTTGTATC
CTCAAGCTTAGCTTGGTGTTGGGTGTTTGTCTATGCTTGTATTTAGACTCACCTCAAAGTAATTGGCAGC
TAGTGTCCTGGTATAGAAGTGCAGCACATTTTGCAACTCTAGCCTAGAACACTGGTGTCCAGTAAGCTTC
TCCACTTT

>HM124983 Ampelomyces sp. LK-2010 strain GYER 18S ribosomal RNA gene, partial sequence; internal transcribed spacer 1, 5.8S ribosomal RNA gene, and internal transcribed spacer 2, complete sequence; and 28S ribosomal RNA gene, partial sequence
TAAAAGTCGTAACAAGGTTTCCGTAGGTGAACCTGCGGAAGGATCATTATGTTCAGTAGCTTGCTGCTGT
GATGGTCTGTCAGTCTGTATAGTATCACTACTGATGAGCAGCATGACTGTCTGTCTATACCCTTGTCTTT
TCGCACCCTATTTCCTCAGCAGGTCTATACTTGCTGGCCGGACCACTTTATATAACTCTTGAATATTCAA
TCAGCGTCTGAAAAACTTAATAATTACAACTTTCAACAACGGATCTCTTGGTTCTGGCATCGATGAAGAA
CGCAGCGAAATGCGATAAGTAGTGTGAATTGCAGAATTCAGTGAATCATCGAATCTTTGAACGCACATTG
CGCCCCTTGGTATTCCATGGGGCATGCCTGTTCGAGCGTCATTTGTATCCTCAAGCTTAGCTTGGTGTTG
GGTGTTTGTCTATGCTTGTATTTAGACTCACCTCAAAGTAATTGGCAGCTAGTGTCCTGGTATAGAAGTG
CAGCACATTTTGCAACTCTAGCCTAGAACACTGGTGTCCAGTAAGCTTCTCCACTTTTGACCTCGGATCA
GGTAGGGATACCCGCTGAACTTA

>GU330001 Ampelomyces quisqualis strain SMKC 23821 internal transcribed spacer 1, 5.8S ribosomal RNA gene, and internal transcribed spacer 2, complete sequence
TGTTCAGTAGCTTGCTGCTGTGATGGTCTGTCAGTCTGTATAGTATCACTACTGATGAGCAGCATGACTG
TCTGTCTATACCCTTGTCTTTTCGCACCCTATTTCCTCAGCAGGTCTATACTTGCTGGCCGGACCACTTT
ATATAACTCTTGAATATTCAATCAGCGTCTGAAAAACTTAATAATTACAACTTTCAACAACGGATCTCTT
GGTTCTGGCATCGATGAAGAACGCAGCGAAATGCGATAAGTAGTGTGAATTGCAGAATTCAGTGAATCAT
CGAATCTTTGAACGCACATTGCGCCCCTTGGTATTCCATGGGGCATGCCTGTTCGAGCGTCATTTGTATC
CTCAAGCTTAGCTTGGTGTTGGGTGTTTGTCTATGCTTGTATTTAGACTCACCTCAAAGTAATTGGCAGC
TAGTGTCCTGGTATAGAAGTGCAGCACATTTTGCAACTCTAGCCTAGAACACTGGTGTCCAGTAAGCTTC
TCCACTTT

>HM124959 Ampelomyces sp. LK-2010 strain BV4-a 18S ribosomal RNA gene, partial sequence; internal transcribed spacer 1, 5.8S ribosomal RNA gene, and internal transcribed spacer 2, complete sequence; and 28S ribosomal RNA gene, partial sequence
GGAAGTAAAAGTCGTAACAAGGTTTCCGTAGGTGAACCTGCGGAAGGATCATTACATTTAGTAGCTTGCT
ACTGCTAAGAGGGTCTGTTAGGCTGTATAGTATTGCTACTGACGAGCAGCATGATCCTCTAAGTCAACCC
TTGTCTTTTGCGTACCTACGTTTCCTCAGCGGGTATAACCCGCTGGCTGGACAAAATTAAAACCCTTGAA
TATTCAATCAGTGTCTGAGAAACTTAATAATTACAACTTTCAACAACGGATCTCTTGGTTCTGGCATCGA
TGAAGAACGCAGCGAAATGCGATAAGTAGTGTGAATTGCAGAATTCAGTGAATCATCGAATCTTTGAACG
CACATTGCGCCCCTTGGTATTCCATGGGGCATGCCTGTTCGAGCGTCATTTGTACCCTCAAGCTCTGCTT
GGTGTTGGGTGTTTGTCTATGCTTTTGCTTGGACTCACCTCAAAGCAATTGGCAGCCAGTGTTTTGGCAT
AGAAGCGCAGCACATCTTGCACTTCCAGTCTTAAACACCAGCTTCCAGTAAGTCCCTTTACGTTTGACCT
CGGATCAGGTAGGGATACCCGCTGAACTTAAGC

>HM124958 Ampelomyces sp. LK-2010 strain BV2 18S ribosomal RNA gene, partial sequence; internal transcribed spacer 1, 5.8S ribosomal RNA gene, and internal transcribed spacer 2, complete sequence; and 28S ribosomal RNA gene, partial sequence
TTAGAGGAAGTAAAAGTCGTAACAAGGTTTCCGTAGGTGAACCTGCGGAAGGATCATTACATTTAGTAGC
TTGCTACTGCTAAGAGGGTCTGTTAGGCTGTATAGTATTGCTACTGACGAGCAGCATGATCCTCTAAGTC
AACCCTTGTCTTTTGCGTACCTACGTTTCCTCAGCGGGTATAACCCGCTGGCTGGACAAAATTAAAACCC
TTGAATATTCAATCAGTGTCTGAGAAACTTAATAATTACAACTTTCAACAACGGATCTCTTGGTTCTGGC
ATCGATGAAGAACGCAGCGAAATGCGATAAGTAGTGTGAATTGCAGAATTCAGTGAATCATCGAATCTTT
GAACGCACATTGCGCCCCTTGGTATTCCATGGGGCATGCCTGTTCGAGCGTCATTTGTACCCTCAAGCTC
TGCTTGGTGTTGGGTGTTTGTCTATGCTTTTGCTTGGACTCACCTCAAAGCAATTGGCAGCCAGTGTTTT
GGCATAGAAGCGCAGCACATCTTGCACTTCCAGTCTTAAACACCAGCTTCCAGTAAGTCCCTTTACGTTT
GACCTCGGATCAGGTAGGGATACCCGCTGAACTTAAGCATATCAATA

>HM124957 Ampelomyces sp. LK-2010 strain BV1 18S ribosomal RNA gene, partial sequence; internal transcribed spacer 1, 5.8S ribosomal RNA gene, and internal transcribed spacer 2, complete sequence; and 28S ribosomal RNA gene, partial sequence
TGGAAGTAAAAGTCGTAACAAGGTTTCCGTAGGTGAACCTGCGGAAGGATCATTACATTTAGTAGCTTGC
TACTGCTAAGAGGGTCTGTTAGGCTGTATAGTATTGCTACTGACGAGCAGCATGATCCTCTAAGTCAACC
CTTGTCTTTTGCGTACCTACGTTTCCTCAGCGGGTATAACCCGCTGGCTGGACAAAATTAAAACCCTTGA
ATATTCAATCAGTGTCTGAGAAACTTAATAATTACAACTTTCAACAACGGATCTCTTGGTTCTGGCATCG
ATGAAGAACGCAGCGAAATGCGATAAGTAGTGTGAATTGCAGAATTCAGTGAATCATCGAATCTTTGAAC
GCACATTGCGCCCCTTGGTATTCCATGGGGCATGCCTGTTCGAGCGTCATTTGTACCCTCAAGCTCTGCT
TGGTGTTGGGTGTTTGTCTATGCTTTTGCTTGGACTCACCTCAAAGCAATTGGCAGCCAGTGTTTTGGCA
TAGAAGCGCAGCACATCTTGCACTTCCAGTCTTAAACACCAGCTTCCAGTAAGTCCCTTTACGTTTGACC
TCGGATCAGGTAGGGATACCCGCTGAACTTAAGCATATCAA

>HM124997 Ampelomyces sp. LK-2010 strain MA8 18S ribosomal RNA gene, partial sequence; internal transcribed spacer 1, 5.8S ribosomal RNA gene, and internal transcribed spacer 2, complete sequence; and 28S ribosomal RNA gene, partial sequence
GAAGTAAAAGTCGTAACAAGGTTTCCGTAGGTGAACCTGCGGAAGGATCATTACATTTAGTAGCTTGCTA
CTGCTAAGAGGGTCTGTTAGGCTGTATAGTATTGCTACTGACGAGCAGCATGATCCTCTAAGTCAACCCT
TGTCTTTTGCGTACCTACGTTTCCTCAGCGGGTATAACCCGCTGGCTGGACAAAATTAAAACCCTTGAAT
ATTCAATCAGTGTCTGAGAAACTTAATAATTACAACTTTCAACAACGGATCTCTTGGTTCTGGCATCGAT
GAAGAACGCAGCGAAATGCGATAAGTAGTGTGAATTGCAGAATTCAGTGAATCATCGAATCTTTGAACGC
ACATTGCGCCCCTTGGTATTCCATGGGGCATGCCTGTTCGAGCGTCATTTGTACCCTCAAGCTCTGCTTG
GTGTTGGGTGTTTGTCTATGCTTTTGCTTGGACTCACCTCAAAGCAATTGGCAGCCAGTGTTTTGGCATA
GAAGCGCAGCACATCTTGCACTTCCAGTCTTAAACACCAGCTTCCAGTAAGTCCCTTTACGTTTGACCTC
GGATCAGGTAGGGATACCCGCTGAACTTAAG

>HM124996 Ampelomyces sp. LK-2010 strain MA6-b 18S ribosomal RNA gene, partial sequence; internal transcribed spacer 1, 5.8S ribosomal RNA gene, and internal transcribed spacer 2, complete sequence; and 28S ribosomal RNA gene, partial sequence
AAGGATCATTACATTTAGTAGCTTGCTACTGCTAAGAGGGTCTGTTAGGCTGTATAGTATTGCTACTGAC
GAGCAGCATGATCCTCTAAGTCAACCCTTGTCTTTTGCGTACCTACGTTTCCTCAGCGGGTATAACCCGC
TGGCTGGACAAAATTAAAACCCTTGAATATTCAATCAGTGTCTGAGAAACTTAATAATTACAACTTTCAA
CAACGGATCTCTTGGTTCTGGCATCGATGAAGAACGCAGCGAAATGCGATAAGTAGTGTGAATTGCAGAA
TTCAGTGAATCATCGAATCTTTGAACGCACATTGCGCCCCTTGGTATTCCATGGGGCATGCCTGTTCGAG
CGTCATTTGTACCCTCAAGCTCTGCTTGGTGTTGGGTGTTTGTCTATGCTTTTGCTTGGACTCACCTCAA
AGCAATTGGCAGCCAGTGTTTTGGCATAGAAGCGCAGCACATCTTGCACTTCCAGTCTTAAACACCAGCT
TCCAGTAAGTCCCTTTACGTTTGACCTCGGATCAGGTAGGGA

>HM124995 Ampelomyces sp. LK-2010 strain MA6-a 18S ribosomal RNA gene, partial sequence; internal transcribed spacer 1, 5.8S ribosomal RNA gene, and internal transcribed spacer 2, complete sequence; and 28S ribosomal RNA gene, partial sequence
TAGAGGAAGTAAAAGTCGTAACAAGGTTTCCGTAGGTGAACCTGCGGAAGGATCATTACATTTAGTAGCT
TGCTACTGCTAAGAGGGTCTGTTAGGCTGTATAGTATTGCTACTGACGAGCAGCATGATCCTCTAAGTCA
ACCCTTGTCTTTTGCGTACCTACGTTTCCTCAGCGGGTATAACCCGCTGGCTGGACAAAATTAAAACCCT
TGAATATTCAATCAGTGTCTGAGAAACTTAATAATTACAACTTTCAACAACGGATCTCTTGGTTCTGGCA
TCGATGAAGAACGCAGCGAAATGCGATAAGTAGTGTGAATTGCAGAATTCAGTGAATCATCGAATCTTTG
AACGCACATTGCGCCCCTTGGTATTCCATGGGGCATGCCTGTTCGAGCGTCATTTGTACCCTCAAGCTCT
GCTTGGTGTTGGGTGTTTGTCTATGCTTTTGCTTGGACTCACCTCAAAGCAATTGGCAGCCAGTGTTTTG
GCATAGAAGCGCAGCACATCTTGCACTTCCAGTCTTAAACACCAGCTTCCAGTAAGTCCCTTTACGTTTG
ACCTCGGATCAGGTAGGGATACCCGCTGAACTTAAGCATATCAAT

>HM124994 Ampelomyces sp. LK-2010 strain MA3-a 18S ribosomal RNA gene, partial sequence; internal transcribed spacer 1, 5.8S ribosomal RNA gene, and internal transcribed spacer 2, complete sequence; and 28S ribosomal RNA gene, partial sequence
GGAAGTAAAAGTCGTAACAAGGTTTCCGTAGGTGAACCTGCGGAAGGATCATTACATTTAGTAGCTTGCT
ACTGCTAAGAGGGTCTGTTAGGCTGTATAGTATTGCTACTGACGAGCAGCATGATCCTCTAAGTCAACCC
TTGTCTTTTGCGTACCTACGTTTCCTCAGCGGGTATAACCCGCTGGCTGGACAAAATTAAAACCCTTGAA
TATTCAATCAGTGTCTGAGAAACTTAATAATTACAACTTTCAACAACGGATCTCTTGGTTCTGGCATCGA
TGAAGAACGCAGCGAAATGCGATAAGTAGTGTGAATTGCAGAATTCAGTGAATCATCGAATCTTTGAACG
CACATTGCGCCCCTTGGTATTCCATGGGGCATGCCTGTTCGAGCGTCATTTGTACCCTCAAGCTCTGCTT
GGTGTTGGGTGTTTGTCTATGCTTTTGCTTGGACTCACCTCAAAGCAATTGGCAGCCAGTGTTTTGGCAT
AGAAGCGCAGCACATCTTGCACTTCCAGTCTTAAACACCAGCTTCCAGTAAGTCCCTTTACGTTTGACCT
CGGATCAGGTAGGGATACCCGCTGAACTTAAGCATATC

>HM124993 Ampelomyces sp. LK-2010 strain MA2 18S ribosomal RNA gene, partial sequence; internal transcribed spacer 1, 5.8S ribosomal RNA gene, and internal transcribed spacer 2, complete sequence; and 28S ribosomal RNA gene, partial sequence
GAGGAAGTAAAAGTCGTAACAAGGTTTCCGTAGGTGAACCTGCGGAAGGATCATTACATTTAGTAGCTTG
CTACTGCTAAGAGGGTCTGTTAGGCTGTATAGTATTGCTACTGACGAGCAGCATGATCCTCTAAGTCAAC
CCTTGTCTTTTGCGTACCTACGTTTCCTCAGCGGGTATAACCCGCTGGCTGGACAAAATTAAAACCCTTG
AATATTCAATCAGTGTCTGAGAAACTTAATAATTACAACTTTCAACAACGGATCTCTTGGTTCTGGCATC
GATGAAGAACGCAGCGAAATGCGATAAGTAGTGTGAATTGCAGAATTCAGTGAATCATCGAATCTTTGAA
CGCACATTGCGCCCCTTGGTATTCCATGGGGCATGCCTGTTCGAGCGTCATTTGTACCCTCAAGCTCTGC
TTGGTGTTGGGTGTTTGTCTATGCTTTTGCTTGGACTCACCTCAAAGCAATTGGCAGCCAGTGTTTTGGC
ATAGAAGCGCAGCACATCTTGCACTTCCAGTCTTAAACACCAGCTTCCAGTAAGTCCCTTTACGTTTGAC
CTCGGATCAGGTAGGGATACCCGCTGAACTTAAGCATATC

>HM124992 Ampelomyces sp. LK-2010 strain MA1-c 18S ribosomal RNA gene, partial sequence; internal transcribed spacer 1, 5.8S ribosomal RNA gene, and internal transcribed spacer 2, complete sequence; and 28S ribosomal RNA gene, partial sequence
AAAGTCGTAACAAGGTTTCCGTAGGTGAACCTGCGGAAGGATCATTACATTTAGTAGCTTGCTACTGCTA
AGAGGGTCTGTTAGGCTGTATAGTATTGCTACTGACGAGCAGCATGATCCTCTAAGTCAACCCTTGTCTT
TTGCGTACCTACGTTTCCTCAGCGGGTATAACCCGCTGGCTGGACAAAATTAAAACCCTTGAATATTCAA
TCAGTGTCTGAGAAACTTAATAATTACAACTTTCAACAACGGATCTCTTGGTTCTGGCATCGATGAAGAA
CGCAGCGAAATGCGATAAGTAGTGTGAATTGCAGAATTCAGTGAATCATCGAATCTTTGAACGCACATTG
CGCCCCTTGGTATTCCATGGGGCATGCCTGTTCGAGCGTCATTTGTACCCTCAAGCTCTGCTTGGTGTTG
GGTGTTTGTCTATGCTTTTGCTTGGACTCACCTCAAAGCAATTGGCAGCCAGTGTTTTGGCATAGAAGCG
CAGCACATCTTGCACTTCCAGTCTTAAACACCAGCTTCCAGTAAGTCCCTTTACGTTTGACCTCGGATCA
GGTAGGGATACCCGCTGA

>HM124991 Ampelomyces sp. LK-2010 strain MA1-a 18S ribosomal RNA gene, partial sequence; internal transcribed spacer 1, 5.8S ribosomal RNA gene, and internal transcribed spacer 2, complete sequence; and 28S ribosomal RNA gene, partial sequence
GGAAGTAAAAGTCGTAACAAGGTTTCCGTAGGTGAACCTGCGGAAGGATCATTACATTTAGTAGCTTGCT
ACTGCTAAGAGGGTCTGTTAGGCTGTATAGTATTGCTACTGACGAGCAGCATGATCCTCTAAGTCAACCC
TTGTCTTTTGCGTACCTACGTTTCCTCAGCGGGTATAACCCGCTGGCTGGACAAAATTAAAACCCTTGAA
TATTCAATCAGTGTCTGAGAAACTTAATAATTACAACTTTCAACAACGGATCTCTTGGTTCTGGCATCGA
TGAAGAACGCAGCGAAATGCGATAAGTAGTGTGAATTGCAGAATTCAGTGAATCATCGAATCTTTGAACG
CACATTGCGCCCCTTGGTATTCCATGGGGCATGCCTGTTCGAGCGTCATTTGTACCCTCAAGCTCTGCTT
GGTGTTGGGTGTTTGTCTATGCTTTTGCTTGGACTCACCTCAAAGCAATTGGCAGCCAGTGTTTTGGCAT
AGAAGCGCAGCACATCTTGCACTTCCAGTCTTAAACACCAGCTTCCAGTAAGTCCCTTTACGTTTGACCT
CGGATCAGGTAGGGATACCCGCTGAACTTAAGCAT

>AF035781 Ampelomyces sp. CBS 131.31 18S ribosomal RNA gene, partial sequence; internal transcribed spacer 1, 5.8S ribosomal RNA gene and internal transcribed spacer 2, complete sequence; and 26S ribosomal RNA gene, partial sequence
AGGTCATTACATTTAGTAGCTTGCTACTGCTAAGAGGGTCTGTTAGGCTGTATAGTATTGCTACTGACGA
GCAGCATGATCCTCTGAGTCAACCCTTGTCTTTGGTGTACCTACGTTTCCTCAGCGGGCACAACCCGCTG
GCTGGACAAAATTTAAACTCTTGAATATTCAATCAGTGTCTGAGAAACTTAATAATTACAACTTTCAACA
ACGGATCTCTTGGTTCTGGCATCGATGAAGAACGCAGCGAAATGCGATAAGTAGTGTGAATTGCAGAATT
CARTGAATCATCGAATCTTTGAACGCACATTGCGCCCCTTGGTATTCCATGGGGCATGCCTGTCCGAGCG
TCATTTGTACCCTCAAGCTCTGCTTGGTGTTGGGTGTTTGCTCTGCTTTTGCTTAGACTCACCTCAAAGG
AATTGGCAGCCAGTGTTTTGGCATAGAAGTGCAGCACATTTTGCACTTGTAGGTTAAATACCAGCTTCCA
GTAAGCCCCTTTACTTTTGACCTCGGATCAGGTAGGGATACCCGCTGAACTTAAGCATAT

>U82450 Ampelomyces sp. DSM 2222 18S ribosomal RNA gene, partial sequence; internal transcribed spacer 1, 5.8S ribosomal RNA gene and internal transcribed spacer 2, complete sequence; and 26S ribosomal RNA gene, partial sequence
CATTTAGTAGCTTGCTACTGCTAAGAGGTCTGTTAGGCTGTATAGTATTGCTACTGACGAGCAGCATGAT
CCTCTAAGTCAACCCTTGTCTTTTGCGTACCTACGTTTCCTCAGCGGGTATAACCCGCTGGCTGGACAAA
ATTAAAACCCTTGAATATTCAATCAGTGTCTGAGAAACTTAATAATTACAACTTTCAACAACGGATCTCT
TGGTTCTGGCATCGATGAAGAACGCAGCGAAATGCGATAAGTAGTGTGAATTGCAGAATTCAGTGAATCA
TCGAATCTTTGAACGCACATTGCGCCCCTTGGCATTCCATGGGGCATGCCTGTTCGAGCGTCATTTGTAC
CCTCAAGCTCTGCTTGGTGTTGGGTGTTTGTCTATGCTTTTGCTTGGACTCACCTCAAAGCAATTGGCAG
CCAGTGTTTTGGCATAGAAGCGCAGCACATCTTGCACTTCCAGTCTTAAACACCAGCTTCCAGTCAGTCC
GTGGACGTTAGACCTCGAAT

>AF035782 Ampelomyces sp. 263 18S ribosomal RNA gene, partial sequence; internal transcribed spacer 1, 5.8S ribosomal RNA gene and internal transcribed spacer 2, complete sequence; and 26S ribosomal RNA gene, partial sequence
TCCGTAGGTGAACCTGCGGAAGGATCATTATTTTAGAGCTTGCTACAGCTCAGGGGTTCTATCCGACTGT
ATAGTAATGCTACTGATGAGCAGCATGAACCTCGGACCCAACCCTTGTTTTTTGTGTACCTATGTTTCCT
CAGCGGATCATATCCGATGGCTGGACATGGTCCAACATACTTGAACATTCAATCAGCGTCTGAGAAACTT
AATTATTACAACTTTCAACAACGGATCTCTTGGTTCTGGCATCGATGAAGAACGCAGCGAAATGCGATAA
GTAGTGTGAATTGCAGAATTCAGTGAATCATCGAATCTTTGAACGCACATTGCGCCCCTTGGTATTCCAT
GGGGCATGCCTGTTCGAGCGTCATTTGTCTCTCAAGCTGTGCTTGGTGTTGGATGTTTGTCCATTCTCTT
GTGCCTGGACTCATCTCAAAGCAATTGGCAGCCAGTGTTTTGGTTTACTAGTGCAGCACATTTTGCACTT
GTAGCTTAGATACTCGCAACCCACAAGAATTTTTACTCTTGACCTCGGATCAGGTAGGGATACCCGCTGA
ACTTAAGCATATCAATAAGCCG

>HM124971 Ampelomyces sp. LK-2010 strain C3 18S ribosomal RNA gene, partial sequence; internal transcribed spacer 1, 5.8S ribosomal RNA gene, and internal transcribed spacer 2, complete sequence; and 28S ribosomal RNA gene, partial sequence
GGAAGTAAAAGTCGTAACAAGGTTTCCGTAGGTGAACCTGCGGAAGGATCATTACATTTAGTAGCTTGCT
ACTGCTAAGAGGGTCTGTTAGGCTGTATAGTATTGCTACTGACGAGCAGCATGATCCTCTAAGTCAACCC
TTGTCTTTTGCGTACCTACGTTTCCTCAGCGGGTATAACCCGCTGGCTGGACAAAATTACAACCCTTGAA
TATTCAATCAGTGTCTGAGAAACTTAATAATTACAACTTTCAACAACGGATCTCTTGGTTCTGGCATCGA
TGAAGAACGCAGCGAAATGCGATAAGTAGTGTGAATTGCAGAATTCAGTGAATCATCGAATCTTTGAACG
CACATTGCGCCCCTTGGTATTCCATGGGGCATGCCTGTTCGAGCGTCATTTGTACCCTCAAGCTCTGCTT
GGTGTTGGGTGTTTGTCTATGCTTTTGCTTGGACTCACCTCAAAGCAATTGGCAGCCAGTGTTTTGGCAT
AGAAGCGCAGCACATCTTGCACTTCCAGTCTTAAACACCAGCTTCCAGTAAGTCCCTTTACGTTTGACCT
CGGATCAGGTAGGGATACCCGCTGAACTTAAGCATATC

>HM124980 Ampelomyces sp. LK-2010 strain GS2-a 18S ribosomal RNA gene, partial sequence; internal transcribed spacer 1, 5.8S ribosomal RNA gene, and internal transcribed spacer 2, complete sequence; and 28S ribosomal RNA gene, partial sequence
AGAGGAAGTAAAAGTCGTAACAAGGTTTCCGTAGGTGAACCTGCGGAAGGATCATTACATTTAGTAGCTT
GCTACTGCTAAGAGGGTCTGTTAGGCTGTATAGTATTGCTACTGACGAGCAGCATGATCCTCTAAGTCAA
CCCTTGTCTTTTGCGTACCTACGTTTCCTCAGCGGGTATAACCCGCTGGCTGGACAAAATTAAAACCCTT
GAATATTCAATCAGTGTCTGAGAAACTTAATAATTACAACTTTCAACAACGGATCTCTTGGTTCTGGCAT
CGATGAAGAACGCAGCGAAATGCGATAAGTAGTGTGAATTGCAGAATTCAGTGAATCATCGAATCTTTGA
ACGCACATTGCGCCCCTTGGTATTCCATGGGGCATGCCTGTTCGAGCGTCATTTGTACCCTCAAGCTCTG
CTTGGTGTTGGGTGTTTGTCTATGCTTTTGCTTGGACTCACCTCAAAGCAATTGGCAGCCAGTGTTTTGG
CATAGAAGCGCAGCACATCTTGCACTTCCAGTCTTAAACACCAGCTTCCAGTAAGTCCCTTTACGTTTGA
CCTCGGATCAGGTAGGGATACCCGCTGAACTTAAG

>HM124979 Ampelomyces sp. LK-2010 strain GS1 18S ribosomal RNA gene, partial sequence; internal transcribed spacer 1, 5.8S ribosomal RNA gene, and internal transcribed spacer 2, complete sequence; and 28S ribosomal RNA gene, partial sequence
GGAAGTAAAAGTCGTAACAAGGTTTCCGTAGGTGAACCTGCGGAAGGATCATTACATTTAGTAGCTTGCT
ACTGCTAAGAGGGTCTGTTAGGCTGTATAGTATTGCTACTGACGAGCAGCATGATCCTCTAAGTCAACCC
TTGTCTTTTGCGTACCTACGTTTCCTCAGCGGGTATAACCCGCTGGCTGGACAAAATTACAACCCTTGAA
TATTCAATCAGTGTCTGAGAAACTTAATAATTACAACTTTCAACAACGGATCTCTTGGTTCTGGCATCGA
TGAAGAACGCAGCGAAATGCGATAAGTAGTGTGAATTGCAGAATTCAGTGAATCATCGAATCTTTGAACG
CACATTGCGCCCCTTGGTATTCCATGGGGCATGCCTGTTCGAGCGTCATTTGTACCCTCAAGCTCTGCTT
GGTGTTGGGTGTTTGTCTATGCTTTTGCTTGGACTCACCTCAAAGCAATTGGCAGCCAGTGTTTTGGCAT
AGAAGCGCAGCACATCTTGCACTTCCAGTCTTAAACACCAGCTTCCAGTAAGTCCCTTTACGTTTGACCT
CGGATCAGGTAGGGATACCCGCTGAACTTAAGCATATC

>HM124973 Ampelomyces sp. LK-2010 strain CS1 18S ribosomal RNA gene, partial sequence; internal transcribed spacer 1, 5.8S ribosomal RNA gene, and internal transcribed spacer 2, complete sequence; and 28S ribosomal RNA gene, partial sequence
TGAGGAAGTAAAAGTCGTAACAAGGTTTCCGTAGGTGAACCTGCGGAAGGATCATTACATTTAGTAGCTT
GCTACTGCTAAGAGGGTCTGTTAGGCTGTATAGTATTGCTACTGACGAGCAGCATGATCCTCTAAGTCAA
CCCTTGTCTTTTGCGTACCTACGTTTCCTCAGCGGGTATAACCCGCTGGCTGGACAAAATTAAAACCCTT
GAATATTCAATCAGTGTCTGAGAAACTTAATAATTACAACTTTCAACAACGGATCTCTTGGTTCTGGCAT
CGATGAAGAACGCAGCGAAATGCGATAAGTAGTGTGAATTGCAGAATTCAGTGAATCATCGAATCTTTGA
ACGCACATTGCGCCCCTTGGTATTCCATGGGGCATGCCTGTTCGAGCGTCATTTGTACCCTCAAGCTCTG
CTTGGTGTTGGGTGTTTGTCTATGCTTTTGCTTGGACTCACCTCAAAGCAATTGGCAGCCAGTGTTTTGG
CATAGAAGCGCAGCACATCTTGCACTTCCAGTCTTAAACACCAGCTTCCAGTAAGTCCCTTTACGTTTGA
CCTCGGATCAGGTAGGGATACCCGCTGAACTTAAGCATA

>GQ324145 Ampelomyces quisqualis strain SMKC 22285 internal transcribed spacer 1, 5.8S ribosomal RNA gene, and internal transcribed spacer 2, complete sequence
TGTTCAGTAGCTTGCTGCTGTGATGGTCTGTCAGTCTGTATAGTATCACTACTGATGAGCAGCATGACTG
TCTGTCTATACCCTTGTCTTTTCGCACCCTATTTCCTCAGCAGGTCTATACTTGCTGGCCGGACCACTTT
ATATAACTCTTGAATATTCAATCAGCGTCTGAAAAACTTAATAATTACAACTTTCAACAACGGATCTCTT
GGTTCTGGCATCGATGAAGAACGCAGCGAAATGCGATAAGTAGTGTGAATTGCAGAATTCAGTGAATCAT
CGAATCTTTGAACGCACATTGCGCCCCTTGGTATTCCATGGGGCATGCCTGTTCGAGCGTCATTTGTATC
CTCAAGCTTAGCTTGGTGTTGGGTGTTTGTCTATGCTTGTATTTAGACTCACCTCAAAGTAATTGGCAGC
TAGTGTCCTGGTATAGAAGTGCAGCACATTTTGCAACTCTAGCCTAGAACACTGGTGTCCAGTAAGCTTC
TCCACTTT

>HM124984 Ampelomyces sp. LK-2010 strain GW 18S ribosomal RNA gene, partial sequence; internal transcribed spacer 1, 5.8S ribosomal RNA gene, and internal transcribed spacer 2, complete sequence; and 28S ribosomal RNA gene, partial sequence
GGAAGTAAAAGTCGTAACAAGGTTTCCGTAGGTGAACCTGCGGAAGGATCATTACATTCAGTAGCTTGCT
ACTGCTAGGGGGGTCTGTTAGTCTGTATAGTATTGCTACTGACGAGCAGCATGATCCTCTTACTCAACCC
TTGTCTCTATGTACCTTCGTTTCCTCAGCAGATACAATCCGCTGGCTGGACAATTCTACAACATTTGAAT
ATTTAATCAGCGTCTGAGAAACTTAATAATTACAACTTTCAACAACGGATCTCTTGGTTCTGGCATCGAT
GAAGAACGCAGCGAAATGCGATAAGTAGTGTGAATTGCAGAATTCAGTGAATCATCGAATCTTTGAACGC
ACATTGCGCCCCTTGGTATTCCATGGGGCATGCCTGTTCGAGCGTCATTTGTACCTTCAAGCTCTGCTTG
GTGTTGGGTGTTTGTCCATTCCTATGCCTCTGGACTCACCTCAAAGCAATTGGCAGCCAGTGTTTTGGTA
TAGAAGCGCAGCACATTGTGCAATTCTGGCCTCAAACACCAGCTTCCAGTAAGCTCTTTTGCTTTTGACC
TCGGATCAGGTAGGGATACCCGCTGAACTTAAGCATATC

>HM125030 Ampelomyces sp. LK-2010 strain XL4-b 18S ribosomal RNA gene, partial sequence; internal transcribed spacer 1, 5.8S ribosomal RNA gene, and internal transcribed spacer 2, complete sequence; and 28S ribosomal RNA gene, partial sequence
GGAAGTAAAAGTCGTAACAAGGTTTCCGTAGGTGAACCTGCGGAAGGATCATTACATTTAGTAGCTTGCT
ACTGCTAAGAGGGTCTGTTAGGCTGTATAGTATTGCTACTGACGAGCAGCATGATCCTCTAAGTCAACCC
TTGTCTTTTGCGTACCTACGTTTCCTCAGCGGGTATAACCCGCTGGCTGGACAAAATTAAAACCCTTGAA
TATTCAATCAGTGTCTGAGAAACTTAATAATTACAACTTTCAACAACGGATCTCTTGGTTCTGGCATCGA
TGAAGAACGCAGCGAAATGCGATAAGTAGTGTGAATTGCAGAATTCAGTGAATCATCGAATCTTTGAACG
CACATTGCGCCCCTTGGTATTCCATGGGGCATGCCTGTTCGAGCGTCATTTGTACCCTCAAGCTCTGCTT
GGTGTTGGGTGTTTGTCTATGCTTTTGCTTGGACTCACCTCAAAGCAATTGGCAGCCAGTGTTTTGGCAT
AGAAGCGCAGCACATCTTGCACTTCCAGTCTTAAACACCAGCTTCCAGTAAGTCCCTTTACGTTTGACCT
CGGATCAGGTAGGGATACCCGCTGAACTTAAGCATATCA

>HM125029 Ampelomyces sp. LK-2010 strain XL3-b 18S ribosomal RNA gene, partial sequence; internal transcribed spacer 1, 5.8S ribosomal RNA gene, and internal transcribed spacer 2, complete sequence; and 28S ribosomal RNA gene, partial sequence
GGAAGTAAAAGTCGTAACAAGGTTTCCGTAGGTGAACCTGCGGAAGGATCATTACATTTAGTAGCTTGCT
ACTGCTAAGAGGGTCTGTTAGGCTGTATAGTATTGCTACTGACGAGCAGCATGATCCTCTAAGTCAACCC
TTGTCTTTTGCGTACCTACGTTTCCTCAGCGGGTATAACCCGCTGGCTGGACAAAATTAAAACCCTTGAA
TATTCAATCAGTGTCTGAGAAACTTAATAATTACAACTTTCAACAACGGATCTCTTGGTTCTGGCATCGA
TGAAGAACGCAGCGAAATGCGATAAGTAGTGTGAATTGCAGAATTCAGTGAATCATCGAATCTTTGAACG
CACATTGCGCCCCTTGGTATTCCATGGGGCATGCCTGTTCGAGCGTCATTTGTACCCTCAAGCTCTGCTT
GGTGTTGGGTGTTTGTCTATGCTTTTGCTTGGACTCACCTCAAAGCAATTGGCAGCCAGTGTTTTGGCAT
AGAAGCGCAGCACATCTTGCACTTCCAGTCTTAAACACCAGCTTCCAGTAAGTCCCTTTACGTTTGACCT
CGGATCAGGTAGGGATACCCGCTGAACTTAAGCATATC

>HM125028 Ampelomyces sp. LK-2010 strain XL3-a 18S ribosomal RNA gene, partial sequence; internal transcribed spacer 1, 5.8S ribosomal RNA gene, and internal transcribed spacer 2, complete sequence; and 28S ribosomal RNA gene, partial sequence
TGAGGAAGTAAAAGTCGTAACAAGGTTTCCGTAGGTGAACCTGCGGAAGGATCATTACATTTAGTAGCTT
GCTACTGCTAAGAGGGTCTGTTAGGCTGTATAGTATTGCTACTGACGAGCAGCATGATCCTCTAAGTCAA
CCCTTGTCTTTTGCGTACCTACGTTTCCTCAGCGGGTATAACCCGCTGGCTGGACAAAATTAAAACCCTT
GAATATTCAATCAGTGTCTGAGAAACTTAATAATTACAACTTTCAACAACGGATCTCTTGGTTCTGGCAT
CGATGAAGAACGCAGCGAAATGCGATAAGTAGTGTGAATTGCAGAATTCAGTGAATCATCGAATCTTTGA
ACGCACATTGCGCCCCTTGGTATTCCATGGGGCATGCCTGTTCGAGCGTCATTTGTACCCTCAAGCTCTG
CTTGGTGTTGGGTGTTTGTCTATGCTTTTGCTTGGACTCACCTCAAAGCAATTGGCAGCCAGTGTTTTGG
CATAGAAGCGCAGCACATCTTGCACTTCCAGTCTTAAACACCAGCTTCCAGTAAGTCCCTTTACGTTTGA
CCTCGGATCAGGTAGGGATACCCGCTGAACTTAAGCATATCA

>HM125027 Ampelomyces sp. LK-2010 strain XL2-b 18S ribosomal RNA gene, partial sequence; internal transcribed spacer 1, 5.8S ribosomal RNA gene, and internal transcribed spacer 2, complete sequence; and 28S ribosomal RNA gene, partial sequence
GGAAGTAAAAGTCGTAACAAGGTTTCCGTAGGTGAACCTGCGGAAGGATCATTACATTTAGTAGCTTGCT
ACTGCTAAGAGGGTCTGTTAGGCTGTATAGTATTGCTACTGACGAGCAGCATGATCCTCTAAGTCAACCC
TTGTCTTTTGCGTACCTACGTTTCCTCAGCGGGTATAACCCGCTGGCTGGACAAAATTAAAACCCTTGAA
TATTCAATCAGTGTCTGAGAAACTTAATAATTACAACTTTCAACAACGGATCTCTTGGTTCTGGCATCGA
TGAAGAACGCAGCGAAATGCGATAAGTAGTGTGAATTGCAGAATTCAGTGAATCATCGAATCTTTGAACG
CACATTGCGCCCCTTGGTATTCCATGGGGCATGCCTGTTCGAGCGTCATTTGTACCCTCAAGCTCTGCTT
GGTGTTGGGTGTTTGTCTATGCTTTTGCTTGGACTCACCTCAAAGCAATTGGCAGCCAGTGTTTTGGCAT
AGAAGCGCAGCACATCTTGCACTTCCAGTCTTAAACACCAGCTTCCAGTAAGTCCCTTTACGTTTGACCT
CGGATCAGGTAGGGATACCCGCTGAACTTAAGC

>HM125026 Ampelomyces sp. LK-2010 strain XL2-a 18S ribosomal RNA gene, partial sequence; internal transcribed spacer 1, 5.8S ribosomal RNA gene, and internal transcribed spacer 2, complete sequence; and 28S ribosomal RNA gene, partial sequence
AGGAAGTAAAAGTCGTAACAAGGTTTCCGTAGGTGAACCTGCGGAAGGATCATTACATTTAGTAGCTTGC
TACTGCTAAGAGGGTCTGTTAGGCTGTATAGTATTGCTACTGACGAGCAGCATGATCCTCTAAGTCAACC
CTTGTCTTTTGCGTACCTACGTTTCCTCAGCGGGTATAACCCGCTGGCTGGACAAAATTAAAACCCTTGA
ATATTCAATCAGTGTCTGAGAAACTTAATAATTACAACTTTCAACAACGGATCTCTTGGTTCTGGCATCG
ATGAAGAACGCAGCGAAATGCGATAAGTAGTGTGAATTGCAGAATTCAGTGAATCATCGAATCTTTGAAC
GCACATTGCGCCCCTTGGTATTCCATGGGGCATGCCTGTTCGAGCGTCATTTGTACCCTCAAGCTCTGCT
TGGTGTTGGGTGTTTGTCTATGCTTTTGCTTGGACTCACCTCAAAGCAATTGGCAGCCAGTGTTTTGGCA
TAGAAGCGCAGCACATCTTGCACTTCCAGTCTTAAACACCAGCTTCCAGTAAGTCCCTTTACGTTTGACC
TCGGATCAGGTAGGGATACCCGCTGAACTTAAGCATATC

>HM125025 Ampelomyces sp. LK-2010 strain XL1-a 18S ribosomal RNA gene, partial sequence; internal transcribed spacer 1, 5.8S ribosomal RNA gene, and internal transcribed spacer 2, complete sequence; and 28S ribosomal RNA gene, partial sequence
TGAGGAAGTAAAAGTCGTAACAAGGTTTCCGTAGGTGAACCTGCGGAAGGATCATTACATTTAGTAGCTT
GCTACTGCTAAGAGGGTCTGTTAGGCTGTATAGTATTGCTACTGACGAGCAGCATGATCCTCTAAGTCAA
CCCTTGTCTTTTGCGTACCTACGTTTCCTCAGCGGGTATAACCCGCTGGCTGGACAAAATTAAAACCCTT
GAATATTCAATCAGTGTCTGAGAAACTTAATAATTACAACTTTCAACAACGGATCTCTTGGTTCTGGCAT
CGATGAAGAACGCAGCGAAATGCGATAAGTAGTGTGAATTGCAGAATTCAGTGAATCATCGAATCTTTGA
ACGCACATTGCGCCCCTTGGTATTCCATGGGGCATGCCTGTTCGAGCGTCATTTGTACCCTCAAGCTCTG
CTTGGTGTTGGGTGTTTGTCTATGCTTTTGCTTGGACTCACCTCAAAGCAATTGGCAGCCAGTGTTTTGG
CATAGAAGCGCAGCACATCTTGCACTTCCAGTCTTAAACACCAGCTTCCAGTAAGTCCCTTTACGTTTGA
CCTCGGATCAGGTAGGGATACCCGCTGAACTTAAGCATATC

>HM124986 Ampelomyces sp. LK-2010 strain GZ2-b 18S ribosomal RNA gene, partial sequence; internal transcribed spacer 1, 5.8S ribosomal RNA gene, and internal transcribed spacer 2, complete sequence; and 28S ribosomal RNA gene, partial sequence
TTAGAGGAAGTAAAAGTCGTAACAAGGTTTCCGTAGGTGAACCTGCGGAAGGATCATTACATTTAGTAGC
TTGCTACTGCTAAGAGGGTCTGTTAGGCTGTATAGTATTGCTACTGACGAGCAGCATGATCCTCTAAGTC
AACCCTTGTCTTTTGCGTACCTACGTTTCCTCAGCGGGTATAACCCGCTGGCTGGACAAAATTAAAACCC
TTGAATATTCAATCAGTGTCTGAGAAACTTAATAATTACAACTTTCAACAACGGATCTCTTGGTTCTGGC
ATCGATGAAGAACGCAGCGAAATGCGATAAGTAGTGTGAATTGCAGAATTCAGTGAATCATCGAATCTTT
GAACGCACATTGCGCCCCTTGGTATTCCATGGGGCATGCCTGTTCGAGCGTCATTTGTACCCTCAAGCTC
TGCTTGGTGTTGGGTGTTTGTCTATGCTTTTGCTTGGACTCACCTCAAAGCAATTGGCAGCCAGTGTTTT
GGCATAGAAGCGCAGCACATCTTGCACTTCCAGTCTTAAACACCAGCTTCCAGTAAGTCCCTTTACGTTT
GACCTCGGATCAGGTAGGGATACCCGCTGAACTTAAGCATATCA

>HM124985 Ampelomyces sp. LK-2010 strain GZ1 18S ribosomal RNA gene, partial sequence; internal transcribed spacer 1, 5.8S ribosomal RNA gene, and internal transcribed spacer 2, complete sequence; and 28S ribosomal RNA gene, partial sequence
AGGAAGTAAAAGTCGTAACAAGGTTTCCGTAGGTGAACCTGCGGAAGGATCATTACATTTAGTAGCTTGC
TACTGCTAAGAGGGTCTGTTAGGCTGTATAGTATTGCTACTGACGAGCAGCATGATCCTCTAAGTCAACC
CTTGTCTTTTGCGTACCTACGTTTCCTCAGCGGGTATAACCCGCTGGCTGGACAAAATTAAAACCCTTGA
ATATTCAATCAGTGTCTGAGAAACTTAATAATTACAACTTTCAACAACGGATCTCTTGGTTCTGGCATCG
ATGAAGAACGCAGCGAAATGCGATAAGTAGTGTGAATTGCAGAATTCAGTGAATCATCGAATCTTTGAAC
GCACATTGCGCCCCTTGGTATTCCATGGGGCATGCCTGTTCGAGCGTCATTTGTACCCTCAAGCTCTGCT
TGGTGTTGGGTGTTTGTCTATGCTTTTGCTTGGACTCACCTCAAAGCAATTGGCAGCCAGTGTTTTGGCA
TAGAAGCGCAGCACATCTTGCACTTCCAGTCTTAAACACCAGCTTCCAGTAAGTCCCTTTACGTTTGACC
TCGGATCAGGTAGGGATACCCGCTGAACTTAAGCATATC

>GQ324134 Ampelomyces quisqualis strain SMKC 22331 internal transcribed spacer 1, 5.8S ribosomal RNA gene, and internal transcribed spacer 2, complete sequence
TGTTCAGTAGCTTGCTGCTGTGATGGTCTGTCAGTCTGTATAGTATCACTACTGATGAGCAGCATGACTG
TCTGTCTATACCCTTGTCTTTTCGCACCCTATTTCCTCAGCAGGTCTATACTTGCTGGCCGGACCACTTT
ATATAACTCTTGAATATTCAATCAGCGTCTGAAAAACTTAATAATTACAACTTTCAACAACGGATCTCTT
GGTTCTGGCATCGATGAAGAACGCAGCGAAATGCGATAAGTAGTGTGAATTGCAGAATTCAGTGAATCAT
CGAATCTTTGAACGCACATTGCGCCCCTTGGTATTCCATGGGGCATGCCTGTTCGAGCGTCATTTGTATC
CTCAAGCTTAGCTTGGTGTTGGGTGTTTGTCTATGCTTGTATTTAGACTCACCTCAAAGTAATTGGCAGC
TAGTGTCCTGGTATAGAAGTGCAGCACATTTTGCAACTCTAGCCTAGAACACTGGTGTCCAGTAAGCTTC
TCCACTTT

>GQ324125 Ampelomyces quisqualis strain SMKC 22284 internal transcribed spacer 1, 5.8S ribosomal RNA gene, and internal transcribed spacer 2, complete sequence
TGTTCAGTAGCTTGCTGCTGTGATGGTCTGTCAGTCTGTATAGTATCACTACTGATGAGCAGCATGACTG
TCTGTCTATACCCTTGTCTTTTCGCACCCTATTTCCTCAGCAGGTCTATACTTGCTGGCCGGACCACTTT
ATATAACTCTTGAATATTCAATCAGCGTCTGAAAAACTTAATAATTACAACTTTCAACAACGGATCTCTT
GGTTCTGGCATCGATGAAGAACGCAGCGAAATGCGATAAGTAGTGTGAATTGCAGAATTCAGTGAATCAT
CGAATCTTTGAACGCACATTGCGCCCCTTGGTATTCCATGGGGCATGCCTGTTCGAGCGTCATTTGTATC
CTCAAGCTTAGCTTGGTGTTGGGTGTTTGTCTATGCTTGTATTTAGACTCACCTCAAAGTAATTGGCAGC
TAGTGTCCTGGTATAGAAGTGCAGCACATTTTGCAACTCTAGCCTAGAACACTGGTGTCCAGTAAGCTTC
TCCACTTT

>GQ324124 Ampelomyces quisqualis strain SMKC 22175 internal transcribed spacer 1, 5.8S ribosomal RNA gene, and internal transcribed spacer 2, complete sequence
TGTTCAGTAGCTTGCTGCTGTGATGGTCTGTCAGTCTGTATAGTATCACTACTGATGAGCAGCATGACTG
TCTGTCTATACCCTTGTCTTTTCGCACCCTATTTCCTCAGCAGGTCTATACTTGCTGGCCGGACCACTTT
ATATAACTCTTGAATATTCAATCAGCGTCTGAAAAACTTAATAATTACAACTTTCAACAACGGATCTCTT
GGTTCTGGCATCGATGAAGAACGCAGCGAAATGCGATAAGTAGTGTGAATTGCAGAATTCAGTGAATCAT
CGAATCTTTGAACGCACATTGCGCCCCTTGGTATTCCATGGGGCATGCCTGTTCGAGCGTCATTTGTATC
CTCAAGCTTAGCTTGGTGTTGGGTGTTTGTCTATGCTTGTATTTAGACTCACCTCAAAGTAATTGGCAGC
TAGTGTCCTGGTATAGAAGTGCAGCACATTTTGCAACTCTAGCCTAGAACACTGGTGTCCAGTAAGCTTC
TCCACTTT

>GQ324061 Ampelomyces quisqualis strain SMKC 22381 internal transcribed spacer 1, 5.8S ribosomal RNA gene, and internal transcribed spacer 2, complete sequence
TTCTAGTAGCTTGCTGCTGCTAAGGGGTTCTATCAGACTGTATAGTAATGTTACTGATGAGCAGCATGAA
CCTCAAACCCAACCCCTGTTTTTTGCGTACCTATGTTTCCTCAGCAGATTATATCTGCTGGCTGGACATT
CTTAACATACTTGAACATTCAATCAGCGTCTGAAAAACCTAATTATTACAACTTTCAACAACGGATCTCT
TGGTTCTGGCATCGATGAAGAACGCAGCGAAATGCGATAAGTAGTGTGAATTGCAGAATTCAGTGAATCA
TCGAATTTTTGAACGCATATTGCGCCCCTTGGTATTCCATGGGGCATGCCTGTTCGAGCGTCATTTGTCT
CCTCAAGCTGTGCTTGGTGTTGGATGATTGTCCATTTTCTTGTGCCTGGACTCATCTCAAAGCAATTGGC
AGGCAGTGTTTTGGTTTACTAGTGCAGCACATTTTGCATTTGTAGCTCAGATACTTGCAACCCAAAAGAA
TTTTTACTC

>HM124977 Ampelomyces sp. LK-2010 strain DC2-a 18S ribosomal RNA gene, partial sequence; internal transcribed spacer 1, 5.8S ribosomal RNA gene, and internal transcribed spacer 2, complete sequence; and 28S ribosomal RNA gene, partial sequence
TTTCTTGGTTACATTAGAGGAAGTAAAAGTCGTAACAAGGTTTCCGTAGGTGAACCTGCGGAAGGATCAT
TACATTTAGTAGCTTGCTACTGCTAAGAGGGTCTGTTAGGCTGTATAGTATTGCTACTGACGAGCAGCAT
GATCCTCTAAGTCAACCCTTGTCTTTTGCGTACCTACGTTTCCTCAGCGGGTATAACCCGCTGGCTGGAC
AAAATTAAAACCCTTGAATATTCAATCAGTGTCTGAGAAACTTAATAATTACAACTTTCAACAACGGATC
TCTTGGTTCTGGCATCGATGAAGAACGCAGCGAAATGCGATAAGTAGTGTGAATTGCAGAATTCAGTGAA
TCATCGAATCTTTGAACGCACATTGCGCCCCTTGGTATTCCATGGGGCATGCCTGTTCGAGCGTCATTTG
TACCCTCAAGCTCTGCTTGGTGTTGGGTGTTTGTCTATGCTTTTGCTTGGACTCACCTCAAAGCAATTGG
CAGCCAGTGTTTTGGCATAGAAGCGCAGCACATCTTGCACTTCCAGTCTTAAACACCAGCTTCCAGTAAG
TCCCTTTACGTTTGACCTCGGATCAGGTAGGGATACCCGCTGAACTTAAGCATATCAATA

>HM124976 Ampelomyces sp. LK-2010 strain DC1 18S ribosomal RNA gene, partial sequence; internal transcribed spacer 1, 5.8S ribosomal RNA gene, and internal transcribed spacer 2, complete sequence; and 28S ribosomal RNA gene, partial sequence
GGAAGTAAAAGTCGTAACAAGGTTTCCGTAGGTGAACCTGCGGAAGGATCATTACATTTAGTAGCTTGCT
ACTGCTAAGAGGGTCTGTTAGGCTGTATAGTATTGCTACTGACGAGCAGCATGATCCTCTAAGTCAACCC
TTGTCTTTTGCGTACCTACGTTTCCTCAGCGGGTATAACCCGCTGGCTGGACAAAATTAAAACCCTTGAA
TATTCAATCAGTGTCTGAGAAACTTAATAATTACAACTTTCAACAACGGATCTCTTGGTTCTGGCATCGA
TGAAGAACGCAGCGAAATGCGATAAGTAGTGTGAATTGCAGAATTCAGTGAATCATCGAATCTTTGAACG
CACATTGCGCCCCTTGGTATTCCATGGGGCATGCCTGTTCGAGCGTCATTTGTACCCTCAAGCTCTGCTT
GGTGTTGGGTGTTTGTCTATGCTTTTGCTTGGACTCACCTCAAAGCAATTGGCAGCCAGTGTTTTGGCAT
AGAAGCGCAGCACATCTTGCACTTCCAGTCTTAAACACCAGCTTCCAGTAAGTCCCTTTACGTTTGACCT
CGGATCAGGTAGGGATACCCGCTGAACTTAAGCATATCA

>GQ324130 Ampelomyces quisqualis strain SMKC 22383 internal transcribed spacer 1, 5.8S ribosomal RNA gene, and internal transcribed spacer 2, complete sequence
TGTTCAGTAGCTTGCTGCTGTGATGGTCTGTCAGTCTGTATAGTATCACTACTGATGAGCAGCATGACTG
TCTGTCTATACCCTTGTCTTTTCGCACCCTATTTCCTCAGCAGGTCTATACTTGCTGGCCGGACCACTTT
ATATAACTCTTGAATATTCAATCAGCGTCTGAAAAACTTAATAATTACAACTTTCAACAACGGATCTCTT
GGTTCTGGCATCGATGAAGAACGCAGCGAAATGCGATAAGTAGTGTGAATTGCAGAATTCAGTGAATCAT
CGAATCTTTGAACGCACATTGCGCCCCTTGGTATTCCATGGGGCATGCCTGTTCGAGCGTCATTTGTATC
CTCAAGCTTAGCTTGGTGTTGGGTGTTTGTCTATGCTTGTATTTAGACTCACCTCAAAGTAATTGGCAGC
TAGTGTCCTGGTATAGAAGTGCAGCACATTTTGCAACTCTAGCCTAGAACACTGGTGTCCAGTAAGCTTC
TCCACTTT

>GQ324129 Ampelomyces quisqualis strain SMKC 22271 internal transcribed spacer 1, 5.8S ribosomal RNA gene, and internal transcribed spacer 2, complete sequence
TGTTCAGTAGCTTGCTGCTGTGATGGTCTGTCAGTCTGTATAGTATCACTACTGATGAGCAGCATGACTG
TCTGTCTATACCCTTGTCTTTTCGCACCCTATTTCCTCAGCAGGTCTATACTTGCTGGCCGGACCACTTT
ATATAACTCTTGAATATTCAATCAGCGTCTGAAAAACTTAATAATTACAACTTTCAACAACGGATCTCTT
GGTTCTGGCATCGATGAAGAACGCAGCGAAATGCGATAAGTAGTGTGAATTGCAGAATTCAGTGAATCAT
CGAATCTTTGAACGCACATTGCGCCCCTTGGTATTCCATGGGGCATGCCTGTTCGAGCGTCATTTGTATC
CTCAAGCTTAGCTTGGTGTTGGGTGTTTGTCTATGCTTGTATTTAGACTCACCTCAAAGTAATTGGCAGC
TAGTGTCCTGGTATAGAAGTGCAGCACATTTTGCAACTCTAGCCTAGAACACCGGTGTCCAGTAAGCTTC
TCCACTTT

>GQ324092 Ampelomyces quisqualis strain SMKC 22341 internal transcribed spacer 1, 5.8S ribosomal RNA gene, and internal transcribed spacer 2, complete sequence
CATTTAGTAGCTTGCTACTGCTAAGAGGGTCTGTTAGGCTGTATAGTATTGCTACTGACGAGCAGCATGA
TCCTCTAAGTCCACCCTTGTCTTTTGCGTACCTACGTTTCCTCAGCGGGTATAACCCGCTGGCTGGACAA
AATTAAAACCCTTGAATATTCAATCAGTGTCTGAGAAACTTAATAATTACAACTTTCAACAACGGATCTC
TTGGTTCTGGCATCGATGAAGAACGCAGCGAAATGCGATAAGTAGTGTGAATTGCAGAATTCAGTGAATC
ATCGAATCTTTGAACGCACATTGCGCCCCTTGGTATTCCATGGGGCATGCCTGTTCGAGCGTCATTTGTA
CCCTCAAGCTCTGCTTGGTGTTGGGTGTTTGTCTATGCTTTTGCTTGGACTCACCTCAAAGCAATTGGCA
GCCAGTGTTTTGGCATAGAAGCGCAGCACATCTTGCACTTCCAGTCTTAAACACCAGCTTCCAGTAAGTC
CCTTTACGT

>GQ324127 Ampelomyces quisqualis strain SMKC 22339 internal transcribed spacer 1, 5.8S ribosomal RNA gene, and internal transcribed spacer 2, complete sequence
TGTTCAGTAGCTTGCTGCTGTGATGGTCTGTCAGTCTGTATAGTATCACTACTGATGAGCAGCATGACTG
TCTGTCTATACCCTTGTCTTTTCGCACCCTATTTCCTCAGCAGGTCTATACTTGCTGGCCGGACCACTTT
ATATAACTCTTGAATATTCAATCAGCGTCTGAAAAACTTAATAATTACAACTTTCAACAACGGATCTCTT
GGTTCTGGCATCGATGAAGAACGCAGCGAAATGCGATAAGTAGTGTGAATTGCAGAATTCAGTGAATCAT
CGAATCTTTGAACGCACATTGCGCCCCTTGGTATTCCATGGGGCATGCCTGTTCGAGCGTCATTTGTATC
CTCAAGCTTAGCTTGGTGTTGGGTGTTTGTCTATGCTTGTATTTAGACTCACCTCAAAGTAATTGGCAGC
TAGTGTCCTGGTATAGAAGTGCAGCACATTTTGCAACTCTAGCCTAGAACACTGGTGTCCAGTAAGCTTC
TCCACTTT

>GQ324126 Ampelomyces quisqualis strain SMKC 22333 internal transcribed spacer 1, 5.8S ribosomal RNA gene, and internal transcribed spacer 2, complete sequence
TGTTCAGTAGCTTGCTGCTGTGACGGTCTGTCAGTCTGTATAGTATCACTACTGATGAGCAGCATGACTG
TCTGTCTATACCCTTGTCTTTTTGCACCCTATTTCCTCAGCAGGTCTATACTTGCTGGCTGGACCACTTT
ATATAACTCTTGAATATTCAATCAGCGTCTGAAAAACTTAATAATTACAACTTTCAACAACGGATCTCTT
GGTTCTGGCATCGATGAAGAACGCAGCGAAATGCGATAAGTAGTGTGAATTGCAGAATTCAGTGAATCAT
CGAATCTTTGAACGCACATTGCGCCCCTTGGTATTCCATGGGGCATGCCTGTTCGAGCGTCATTTGTATC
TTCAAGCTCAGCTTGGTGTTGGGTGTTTGTCTATGCTTGTATTTAGACTCACCTCAAAGTAATTGGCAGC
TAGTGTCCTGGTATAGAAGTGCAGCACATTTTGCAACTCTAGCCTAGAACACTGGTGTCCAGTAAGCTTC
TCCACCTT

>GU330002 Ampelomyces quisqualis strain SMKC 24641 internal transcribed spacer 1, 5.8S ribosomal RNA gene, and internal transcribed spacer 2, complete sequence
TGTTCAGTAGCTTGCTGCTGTGATGGTCTGTCAGTCTGTATAGTATCACTACTGATGAGCAGCATGACTG
TCTGTCTATACCCTTGTCTTTTCGCACCCTATTTCCTCAGCAGGTCTATACTTGCTGGCCGGACCACTTT
ATATAACTCTTGAATATTCAATCAGCGTCTGAAAAACTTAATAATTACAACTTTCAACAACGGATCTCTT
GGTTCTGGCATCGATGAAGAACGCAGCGAAATGCGATAAGTAGTGTGAATTGCAGAATTCAGTGAATCAT
CGAATCTTTGAACGCACATTGCGCCCCTTGGTATTCCATGGGGCATGCCTGTTCGAGCGTCATTTGTATC
CTCAAGCTTAGCTTGGTGTTGGGTGTTTGTCTATGCTTGTATTTAGACTCACCTCAAAGTAATTGGCAGC
TAGTGTCCTGGTATAGAAGTGCAGCACATTTTGCAACTCTAGCCTAGAACACTGGTGTCCAGTAAGCTTC
TCCACTTT

>GQ324135 Ampelomyces quisqualis strain SMKC 22384 internal transcribed spacer 1, 5.8S ribosomal RNA gene, and internal transcribed spacer 2, complete sequence
TGTTCAGTAGCTTGCTGCTGTGATGGTCTGTTAGTCTGTATAGTATCACTACTGATGAGCAGCATGACTG
TCTGTCTATACCCTTGTCTTTTCGCACCCTATTTCCTCAGCAGGTCTATACTTGCTGGCCGGACCACTTT
ATATAACTCTTGAATATTCAATCAGCGTCTGAAAAACTTAATAATTACAACTTTCAACAACGGATCTCTT
GGTTCTGGCATCGATGAAGAACGCAGCGAAATGCGATAAGTAGTGTGAATTGCAGAATTCAGTGAATCAT
CGAATCTTTGAACGCACATTGCGCCCCTTGGTATTCCATGGGGCATGCCTGTTCGAGCGTCATTTGTATC
CTCAAGCTTAGCTTGGTGTTGGGTGTTTGTCTATGCTTGTATTTAGACTCACCTCAAAGTAATTGGCAGC
TAGTGTCCTGGTATAGAAGTGCAGCACATTTTGCAACTCTAGCCTAGAACACTGGTGTCCAGTAAGCTTC
TCCACTTT

>GQ324144 Ampelomyces quisqualis strain SMKC 22519 internal transcribed spacer 1, 5.8S ribosomal RNA gene, and internal transcribed spacer 2, complete sequence
TGTTCAGTAGCTTGCTGCTGTGATGGTCTGTCAGTCTGTATAGTATCACTACTGATGAGCAGCATGACTG
TCTGTCTATACCCTTGTCTTTTCGCACCCTATTTCCTCAGCAGGTCTATACTTGCTGGCCGGACCACTTT
ATATAACTCTTGAATATTCAATCAGCGTCTGAAAAACTTAATAATTACAACTTTCAACAACGGATCTCTT
GGTTCTGGCATCGATGAAGAACGCAGCGAAATGCGATAAGTAGTGTGAATTGCAGAATTCAGTGAATCAT
CGAATCTTTGAACGCACATTGCGCCCCTTGGTATTCCATGGGGCATGCCTGTTCGAGCGTCATTTGTATC
CTCAAGCTTAGCTTGGTGTTGGGTGTTTGTCTATGCTTGTATTTAGACTCACCTCAAAGTAATTGGCAGC
TAGTGTCCTGGTATAGAAGTGCAGCACATTTTGCAACTCTAGCCTAGAACACTGGTGTCCAGTAAGCTTC
TCCACTTT

>GQ324149 Ampelomyces quisqualis strain SMKC 22963 internal transcribed spacer 1, 5.8S ribosomal RNA gene, and internal transcribed spacer 2, complete sequence
TGTTCAGTAGCTTGCTGCTGTGATGGTCTGTCAGTCTGTATAGTATCACTACTGATGAGCAGCATGACTG
TCTGTCTATACCCTTGTCTTTTCGCACCCTATTTCCTCAGCAGGTCTATACTTGCTGGCCGGACCACTTT
ATATAACTCTTGAATATTCAATCAGCGTCTGAAAAACTTAATAATTACAACTTTCAACAACGGATCTCTT
GGTTCTGGCATCGATGAAGAACGCAGCGAAATGCGATAAGTAGTGTGAATTGCAGAATTCAGTGAATCAT
CGAATCTTTGAACGCACATTGCGCCCCTTGGTATTCCATGGGGCATGCCTGTTCGAGCGTCATTTGTATC
CTCAAGCTTAGCTTGGTGTTGGGTGTTTGTCTATGCTTGTATTTAGACTCACCTCAAAGTAATTGGCAGC
TAGTGTCCTGGTATAGAAGTGCAGCACATTTTGCAACTCTAGCCTAGAACACTGGTGTCCAGTAAGCTTC
TCCACTTT

>HM125017 Ampelomyces sp. LK-2010 strain SF423 18S ribosomal RNA gene, partial sequence; internal transcribed spacer 1, 5.8S ribosomal RNA gene, and internal transcribed spacer 2, complete sequence; and 28S ribosomal RNA gene, partial sequence
TAGAGGAAGTAAAAGTCGTAACAAGGTTTCCGTAGGTGAACCTGCGGAAGGATCATTATCTTCAGTACTT
TGCTACTGACAGGTGGGCCTGTTAGCCTGTATAGTATTACTACTGATGAGCAGCATGGCCACAGCCCTTA
CCCTTGTCTTTTGTGCACCTATGTTTCCATAGCAGGCTGACAACCTTGCTGGACGACCCCATACCATGAA
TGTTTTATCAGCGTCTGAAAAACCTAAAATTTACAACTTTCAACAACGGATCTCTTGGTTCTGGCATCGA
TGAAGAACGCAGCGAAATGCGATAAGTAGTGTGAATTGCAGAATTCAGTGAATCATCGAATCTTTGAACG
CACATTGCGCCCCTTGGTATTCCATGGGGCATGCCTGTTCGAGCGTCATTTGTACCTCAAGCTATGCTTG
GTGTTGGGTGCCTGTCCTTGTTCTTTCTTGGACCCACCTTAAAGCAATTGGCAGCCAGTGTTTTGGTATA
GAACTGCAGCACATTTTGCAATTCTAGTACCAAAGACTGGAACCAGTAAGACCCTCTACTCTTGACCTCG
AATCAGGCAGGGATACCCGCTGAACTTAAGCATATCAATAAGCGGAGGAACT

>HM125016 Ampelomyces sp. LK-2010 strain SF419 18S ribosomal RNA gene, partial sequence; internal transcribed spacer 1, 5.8S ribosomal RNA gene, and internal transcribed spacer 2, complete sequence; and 28S ribosomal RNA gene, partial sequence
TCTTGGTCCAATTAGAGGAAGTAAAAGTCGTAACAAGGTTTCCGTAGGTGAACCTGCGGAAGGATCATTA
TCTTCAGTACTTTGCTACTGACAGGTGGGCCTGTTAGCCTGTATAGTATTACTACTGATGAGCAGCATGG
CCACAGCCCTTACCCTTGTCTTTTGTGCACCTATGTTTCCATAGCAGGCTGACAACCTTGCTGGACGACC
CCATACCATGAATATTTTATCAGCGTCTGAAAAACCCAAATTTACAACTTTCAACAACGGATCTCTTGGT
TCTGGCATCGATGAAGAACGCAGCGAAATGCGATAAGTAGTGTGAATTGCAGAATTCAGTGAATCATCGA
ATCTTTGAACGCACATTGCGCCCCTTGGTATTCCATGGGGCATGCCTGTTCGAGCGTCATTTGTACCTCA
AGCTATGCTTGGTGTTGGGTGCCTGTCCCTGTTCTTTCTTGGACTCACCTCAAAGCAATTGGCAGCCAGT
GTTTTGGTATAGAACTGCAGCACATTTTGCAATTCTAGTACCAAAGACTGGAACCAGTAAGACCCTCTAC
TCTTGACCTCGAATCAGGCAGGGATACCCGCTGAACTTAAGCATATCAAT

>HM125015 Ampelomyces sp. LK-2010 strain SF414 18S ribosomal RNA gene, partial sequence; internal transcribed spacer 1, 5.8S ribosomal RNA gene, and internal transcribed spacer 2, complete sequence; and 28S ribosomal RNA gene, partial sequence
AGAGGAAGTAAAAGTCGTAACAAGGTTTCCGTAGGTGAACCTGCGGAAGGATCATTATCTTCAGTACTTT
GCTACTGACAGGTGGGCCTGTTAGCCTGTATAGTATTACTACTGATGAGCAGCATGGCCACAGCCCTTAC
CCTTGTCTTTTGTGCACCTATGTTTCCATAGCAGGCTGACAACCTTGCTGGACGACCCCATACCATGAAT
ATTTTATCAGCGTCTGAAAAACCCAAAATTTACAACTTTCAACAACGGATCTCTTGGTTCTGGCATCGAT
GAAGAACGCAGCGAAATGCGATAAGTAGTGTGAATTGCAGAATTCAGTGAATCATCGAATCTTTGAACGC
ACATTGCGCCCCTTGGTATTCCATGGGGCATGCCTGTTCGAGCGTCATTTGTACCTCAAGCTATGCTTGG
TGTTGGGTGCCTGTCCCTGTTCTTTCTTGGACTCACCTTAAAGCAATTGGCAGCCAGTGTTTTGGTATAG
AACTGCAGCACATTTTGCAATTCTAGTACCAAAGACTGGAACCAGTAAGACCCTCTACTCTTGACCTCGA
ATCAGGCAGGGATACCCGCT

>HM125018 Ampelomyces sp. LK-2010 strain G273 18S ribosomal RNA gene, partial sequence; internal transcribed spacer 1, 5.8S ribosomal RNA gene, and internal transcribed spacer 2, complete sequence; and 28S ribosomal RNA gene, partial sequence
TTAGAGGAAGTAAAAGTCGTAACAAGGTTTCCGTAGGTGAACCTGCGGAAGGATCATTATCTTCAGTACT
TTGCTACTGACAGGTGGGCCTATTAGCCTGTATAGTATTACTACTGATGAGCAGCATGGCCACAGCCCTT
ACCCTTGTCTTTTGTGCACCTATGTTTCCATAGCAGGCTGACAACCTTGCTGGACGACCCTATACCATGA
ATATGTTATCAGCGTCTGAAAAACCTAAAATTTACAACTTTCAACAACGGATCTCTTGGTTCTGGCATCG
ATGAAGAACGCAGCGAAATGCGATAAGTAGTGTGAATTGCAGAATTCAGTGAATCATCGAATCTTTGAAC
GCACATTGCGCCCCTTGGTATTCCATGGGGCATGCCTGTTCGAGCGTCATTTGTACCTCAAGCTATGCTT
GGTGTTGGGTGCCTGTCCCTGTTCTTTCTTGGACTCACCTTAAAGCAATTGGCAGCCAGTGTTTTGGTAT
AGAACTGCAGCACATTTTGCAATTCTAGTACCAAAGACTGGAACCAGTAAGACCCTCTACTCTTGACCTC
AAATCAGGCAGGGATACCCGCTGAACTTAAGCATATCAATA

>JN417766 Ampelomyces sp. LK-2012a strain B226-a internal transcribed spacer 1, 5.8S ribosomal RNA gene, and internal transcribed spacer 2, complete sequence
CATTCAGTAGCTTGCTACTGCTAGGGGGGTCTGTTAGTCTGTATAGTATTGCTACTGACGAGCAGCATGA
TCCTCTTACTCAACCCTTGTCTCTATGTACCTTCGTTTCCTCAGCAGATACAATCCGCTGGCTGGACAAT
TCTACAACATTTGAATATTTAATCAGCGTCTGAGAAACTTAATAATTACAACTTTCAACAACGGATCTCT
TGGTTCTGGCATCGATGAAGAACGCAGCGAAATGCGATAAGTAGTGTGAATTGCAGAATTCAGTGAATCA
TCGAATCTTTGAACGCACATTGCGCCCCTTGGTATTCCATGGGGCATGCCTGTTCGAGCGTCATTTGTAC
CTTCAAGCTCTGCTTGGTGTTGGGTGTTTGTCCATTCCTATGCCTCTGGACTCACCTCAAAGCAATTGGC
AGCCAGTGTTTTGGTATAGAAGCGCAGCACATTGTGCAATTCTGGCCTCAAACACCAGCTTCCAGTAAGC
TCTTTTGCTT

>JN417765 Ampelomyces sp. LK-2012a strain B133 internal transcribed spacer 1, 5.8S ribosomal RNA gene, and internal transcribed spacer 2, complete sequence
CATTCAGTAGCTTGCTACTGCTAGGGGGGTCTGTTAGTCTGTATAGTATTGCTACTGACGAGCAGCATGA
TCCTCTTACTCAACCCTTGTCTCTATGTACCTTCGTTTCCTCAGCAGATACAATCCGCTGGCTGGACAAT
TCTACAACATTTGAATATTTAATCAGCGTCTGAGAAACTTAATAATTACAACTTTCAACAACGGATCTCT
TGGTTCTGGCATCGATGAAGAACGCAGCGAAATGCGATAAGTAGTGTGAATTGCAGAATTCAGTGAATCA
TCGAATCTTTGAACGCACATTGCGCCCCTTGGTATTCCATGGGGCATGCCTGTTCGAGCGTCATTTGTAC
CTTCAAGCTCTGCTTGGTGTTGGGTGTTTGTCCATTCCTATGCCTCTGGACTCACCTCAAAGCAATTGGC
AGCCAGTGTTTTGGTATAGAAGCGCAGCACATTGTGCAATTCTGGCCTCAAACACCAGCTTCCAGTAAGC
TCTTTTGCTT

>JN417764 Ampelomyces sp. LK-2012a strain B102 internal transcribed spacer 1, 5.8S ribosomal RNA gene, and internal transcribed spacer 2, complete sequence
CATTCAGTAGCTTGCTACTGCTAGGGGGGTCTGTTAGTCTGTATAGTATTGCTACTGACGAGCAGCATGA
TCCTCTTACTCAACCCTTGTCTCTATGTACCTTCGTTTCCTCAGCAGATACAATCCGCTGGCTGGACAAT
TCTACAACATTTGAATATTTAATCAGCGTCTGAGAAACTTAATAATTACAACTTTCAACAACGGATCTCT
TGGTTCTGGCATCGATGAAGAACGCAGCGAAATGCGATAAGTAGTGTGAATTGCAGAATTCAGTGAATCA
TCGAATCTTTGAACGCACATTGCGCCCCTTGGTATTCCATGGGGCATGCCTGTTCGAGCGTCATTTGTAC
CTTCAAGCTCTGCTTGGTGTTGGGTGTTTGTCCATTCCTATGCCTCTGGACTCACCTCAAAGCAATTGGC
AGCCAGTGTTTTGGTATAGAAGCGCAGCACATTGTGCAATTCTGGCCTCAAACACCAGCTTCCAGTAAGC
TCTTTTGCTT

>JN417763 Ampelomyces sp. LK-2012a strain B100 internal transcribed spacer 1, 5.8S ribosomal RNA gene, and internal transcribed spacer 2, complete sequence
CATTCAGTAGCTTGCTACTGCTAGGGGGGTCTGTTAGTCTGTATAGTATTGCTACTGACGAGCAGCATGA
TCCTCTTACTCAACCCTTGTCTCTATGTACCTTCGTTTCCTCAGCAGATACAATCCGCTGGCTGGACAAT
TCTACAACATTTGAATATTTAATCAGCGTCTGAGAAACTTAATAATTACAACTTTCAACAACGGATCTCT
TGGTTCTGGCATCGATGAAGAACGCAGCGAAATGCGATAAGTAGTGTGAATTGCAGAATTCAGTGAATCA
TCGAATCTTTGAACGCACATTGCGCCCCTTGGTATTCCATGGGGCATGCCTGTTCGAGCGTCATTTGTAC
CTTCAAGCTCTGCTTGGTGTTGGGTGTTTGTCCATTCCTATGCCTCTGGACTCACCTCAAAGCAATTGGC
AGCCAGTGTTTTGGTATAGAAGCGCAGCACATTGTGCAATTCTGGCCTCAAACACCAGCTTCCAGTAAGC
TCTTTTGCTT

>JN417762 Ampelomyces sp. LK-2012a strain B91 internal transcribed spacer 1, 5.8S ribosomal RNA gene, and internal transcribed spacer 2, complete sequence
CATTCAGTAGCTTGCTACTGCTAGGGGGGTCTGTTAGTCTGTATAGTATTGCTACTGACGAGCAGCATGA
TCCTCTTACTCAACCCTTGTCTCTATGTACCTTCGTTTCCTCAGCAGATACAATCCGCTGGCTGGACAAT
TCTACAACATTTGAATATTTAATCAGCGTCTGAGAAACTTAATAATTACAACTTTCAACAACGGATCTCT
TGGTTCTGGCATCGATGAAGAACGCAGCGAAATGCGATAAGTAGTGTGAATTGCAGAATTCAGTGAATCA
TCGAATCTTTGAACGCACATTGCGCCCCTTGGTATTCCATGGGGCATGCCTGTTCGAGCGTCATTTGTAC
CTTCAAGCTCTGCTTGGTGTTGGGTGTTTGTCCATTCCTATGCCTCTGGACTCACCTCAAAGCAATTGGC
AGCCAGTGTTTTGGTATAGAAGCGCAGCACATTGTGCAATTCTGGCCTCAAACACCAGCTTCCAGTAAGC
TCTTTTGCTT

>JN417761 Ampelomyces sp. LK-2012a strain B78 internal transcribed spacer 1, 5.8S ribosomal RNA gene, and internal transcribed spacer 2, complete sequence
CATTCAGTAGCTTGCTACTGCTAGGGGGGTCTGTTAGTCTGTATAGTATTGCTACTGACGAGCAGCATGA
TCCTCTTACTCAACCCTTGTCTCTATGTACCTTCGTTTCCTCAGCAGATACAATCCGCTGGCTGGACAAT
TCTACAACATTTGAATATTTAATCAGCGTCTGAGAAACTTAATAATTACAACTTTCAACAACGGATCTCT
TGGTTCTGGCATCGATGAAGAACGCAGCGAAATGCGATAAGTAGTGTGAATTGCAGAATTCAGTGAATCA
TCGAATCTTTGAACGCACATTGCGCCCCTTGGTATTCCATGGGGCATGCCTGTTCGAGCGTCATTTGTAC
CTTCAAGCTCTGCTTGGTGTTGGGTGTTTGTCCATTCCTATGCCTCTGGACTCACCTCAAAGCAATTGGC
AGCCAGTGTTTTGGTATAGAAGCGCAGCACATTGTGCAATTCTGGCCTCAAACACCAGCTTCCAGTAAGC
TCTTTTGCTT

>JN417760 Ampelomyces sp. LK-2012a strain B71 internal transcribed spacer 1, 5.8S ribosomal RNA gene, and internal transcribed spacer 2, complete sequence
CATTCAGTAGCTTGCTACTGCTAGGGGGGTCTGTTAGTCTGTATAGTATTGCTACTGACGAGCAGCATGA
TCCTCTTACTCAACCCTTGTCTCTATGTACCTTCGTTTCCTCAGCAGATACAATCCGCTGGCTGGACAAT
TCTACAACATTTGAATATTTAATCAGCGTCTGAGAAACTTAATAATTACAACTTTCAACAACGGATCTCT
TGGTTCTGGCATCGATGAAGAACGCAGCGAAATGCGATAAGTAGTGTGAATTGCAGAATTCAGTGAATCA
TCGAATCTTTGAACGCACATTGCGCCCCTTGGTATTCCATGGGGCATGCCTGTTCGAGCGTCATTTGTAC
CTTCAAGCTCTGCTTGGTGTTGGGTGTTTGTCCATTCCTATGCCTCTGGACTCACCTCAAAGCAATTGGC
AGCCAGTGTTTTGGTATAGAAGCGCAGCACATTGTGCAATTCTGGCCTCAAACACCAGCTTCCAGTAAGC
TCTTTTGCTT

>JN417759 Ampelomyces sp. LK-2012a strain MYA3392 internal transcribed spacer 1, 5.8S ribosomal RNA gene, and internal transcribed spacer 2, complete sequence
CATTCAGTAGCTTGCTACTGCTAGGGGGGTCTGTTAGTCTGTATAGTATTGCTACTGACGAGCAGCATGA
TCCTCTTACTCAACCCTTGTCTCTATGTACCTTCGTTTCCTCAGCAGATACAATCCGCTGGCTGGACAAT
TCTACAACATTTGAATATTTAATCAGCGTCTGAGAAACTTAATAATTACAACTTTCAACAACGGATCTCT
TGGTTCTGGCATCGATGAAGAACGCAGCGAAATGCGATAAGTAGTGTGAATTGCAGAATTCAGTGAATCA
TCGAATCTTTGAACGCACATTGCGCCCCTTGGTATTCCATGGGGCATGCCTGTTCGAGCGTCATTTGTAC
CTTCAAGCTCTGCTTGGTGTTGGGTGTTTGTCCATTCCTATGCCTCTGGACTCACCTCAAAGCAATTGGC
AGCCAGTGTTTTGGTATAGAAGCGCAGCACATTGTGCAATTCTGGCCTCAAACACCAGCTTCCAGTAAGC
TCTTTTGCTT

>JN417758 Ampelomyces sp. LK-2012a strain ATCC 200247 internal transcribed spacer 1, 5.8S ribosomal RNA gene, and internal transcribed spacer 2, complete sequence
TCTTCAGTACTTTGCTACTGACAGGTGGGCCTGTTAGCCTGTATAGTATTACTACTGATGAGCAGCATGG
CCACAGCCCTTACCCTTGTCTTTTGTGCACCTATGTTTCCATAGCAGGCTGACAACCTTGCTGGACGACC
CCATACCATGAATATTTTATCAGCGTCTGAAAAACCCAAAATTTACAACTTTCAACAACGGATCTCTTGG
TTCTGGCATCGATGAAGAACGCAGCGAAATGCGATAAGTAGTGTGAATTGCAGAATTCAGTGAATCATCG
AATCTTTGAACGCACATTGCGCCCCTTGGTATTCCATGGGGCATGCCTGTTCGAGCGTCATTTGTACCTC
AAGCTATGCTTGGTGTTGGGTGCCTGTCCCTGTTCTTTCTTGGACTCACCTTAAAGCAATTGGCAGCCAG
TGTTTTGGTATAGAACTGCAGCACATTTTGCAATTCTAGTACCAAAGACTGGAACCAGTAAGACCCTCTA
CTC

>JN417757 Ampelomyces sp. LK-2012a strain Vitis117 internal transcribed spacer 1, 5.8S ribosomal RNA gene, and internal transcribed spacer 2, complete sequence
CATTCAGTAGCTTGCTACTGCTAGGGGGGTCTGTTAGTCTGTATAGTATTGCTACTGACGAGCAGCATGA
TCCTCTTACTCAACCCTTGTCTCTATGTACCTTCGTTTCCTCAGCAGATACAATCCGCTGGCTGGACAAT
TCTACAACATTTGAATATTTAATCAGCGTCTGAGAAACTTAATAATTACAACTTTCAACAACGGATCTCT
TGGTTCTGGCATCGATGAAGAACGCAGCGAAATGCGATAAGTAGTGTGAATTGCAGAATTCAGTGAATCA
TCGAATCTTTGAACGCACATTGCGCCCCTTGGTATTCCATGGGGCATGCCTGTTCGAGCGTCATTTGTAC
CTTCAAGCTCTGCTTGGTGTTGGGTGTTTGTCCATTCCTATGCCTCTGGACTCACCTCAAAGCAATTGGC
AGCCAGTGTTTTGGTATAGAAGCGCAGCACATTGTGCAATTCTGGCCTCAAACACCAGCTTCCAGTAAGC
TCTTTTGCTT

>JN417756 Ampelomyces sp. LK-2012a strain Vitis115 internal transcribed spacer 1, 5.8S ribosomal RNA gene, and internal transcribed spacer 2, complete sequence
CATTCAGTAGCTTGCTACTGCTAGGGGGGTCTGTTAGTCTGTATAGTATTGCTACTGACGAGCAGCATGA
TCCTCTTACTCAACCCTTGTCTCTATGTACCTTCGTTTCCTCAGCAGATACAATCCGCTGGCTGGACAAT
TCTACAACATTTGAATATTTAATCAGCGTCTGAGAAACTTAATAATTACAACTTTCAACAACGGATCTCT
TGGTTCTGGCATCGATGAAGAACGCAGCGAAATGCGATAAGTAGTGTGAATTGCAGAATTCAGTGAATCA
TCGAATCTTTGAACGCACATTGCGCCCCTTGGTATTCCATGGGGCATGCCTGTTCGAGCGTCATTTGTAC
CTTCAAGCTCTGCTTGGTGTTGGGTGTTTGTCCATTCCTATGCCTCTGGACTCACCTCAAAGCAATTGGC
AGCCAGTGTTTTGGTATAGAAGCGCAGCACATTGTGCAATTCTGGCCTCAAACACCAGCTTCCAGTAAGC
TCTTTTGCTT

>JN417755 Ampelomyces sp. LK-2012a strain Vitis114 internal transcribed spacer 1, 5.8S ribosomal RNA gene, and internal transcribed spacer 2, complete sequence
CATTTAGTAGCTTGCTACTGCTAAGAGGGTCTGTTAGGCTGTATAGTATTGCTACTGACGAGCAGCATGA
TCCTCTAAGTCAACCCTTGTCTTTTGCGTACCTACGTTTCCTCAGCGGGTATAACCCGCTGGCTGGACAA
AATTAAAACCCTTGAATATTCAATCAGTGTCTGAGAAACTTAATAATTACAACTTTCAACAACGGATCTC
TTGGTTCTGGCATCGATGAAGAACGCAGCGAAATGCGATAAGTAGTGTGAATTGCAGAATTCAGTGAATC
ATCGAATCTTTGAACGCACATTGCGCCCCTTGGTATTCCATGGGGCATGCCTGTTCGAGCGTCATTTGTA
CCCTCAAGCTCTGCTTGGTGTTGGGTGTTTGTCTATGCTTTTGCTTGGACTCACCTCAAAGCAATTGGCA
GCCAGTGTTTTGGCATAGAAGCGCAGCACATCTTGCACTTCCAGTCTTAAACACCAGCTTCCAGTAAGTC
CCTCTACGT

>JN417754 Ampelomyces sp. LK-2012a strain Vitis113 internal transcribed spacer 1, 5.8S ribosomal RNA gene, and internal transcribed spacer 2, complete sequence
TCTTCAGTACTTTGCTACTGACAGGTGGGCCTGTTAGCCTGTATAGTATTACTACTGATGAGCAGCATGG
CCACAGCCCTTACCCTTGTCTTTTGTGCACCTATGTTTCCATAGCAGGCTGACAACCTTGCTGGACAACC
CCATACCATGAATGTTTTATCAGCGTCTGAAAAACCTAAAATTTACAACTTTCAACAACGGATCTCTTGG
TTCTGGCATCGATGAAGAACGCAGCGAAATGCGATAAGTAGTGTGAATTGCAGAATTCAGTGAATCATCG
AATCTTTGAACGCACATTGCGCCCCTTGGTATTCCATGGGGCATGCCTGTTCGAGCGTCATTTGTACCTC
AAGCTATGCTTGGTGTTGGGTGCCTGTCCTTGTTCTTTCTTGGACCCACCTTAAAGCAATTGGCAGCCAG
TGTTTTGGTATAGAACTGCAGCACATTTTGCAATTCTAGTACCAAAGACTGGAACCAGTAAGACCCTCTA
CTC

>JN417753 Ampelomyces sp. LK-2012a strain Vitis109 internal transcribed spacer 1, 5.8S ribosomal RNA gene, and internal transcribed spacer 2, complete sequence
CATTTAGTAGCTTGCTACTGCTAAGAGGGTCTGTTAGGCTGTATAGTATTGCTACTGACGAGCAGCATGA
TCCTCTAAGTCAACCCTTGTCTTTTGCGTACCTACGTTTCCTCAGCGGGTATAACCCGCTGGCTGGACAA
AATTAAAACCCTTGAATATTCAATCAGTGTCTGAGAAACTTAATAATTACAACTTTCAACAACGGATCTC
TTGGTTCTGGCATCGATGAAGAACGCAGCGAAATGCGATAAGTAGTGTGAATTGCAGAATTCAGTGAATC
ATCGAATCTTTGAACGCACATTGCGCCCCTTGGTATTCCATGGGGCATGCCTGTTCGAGCGTCATTTGTA
CCCTCAAGCTCTGCTTGGTGTTGGGTGTTTGTCTATGCTTTTGCTTGGACTCACCTCAAAGCAATTGGCA
GCCAGTGTTTTGGCATAGAAGCGCAGCACATCTTGCACTTCCAGTCTTAAACACCAGCTTCCAGTAAGTC
CCTTTACGT

>JN417752 Ampelomyces sp. LK-2012a strain Vitis107 internal transcribed spacer 1, 5.8S ribosomal RNA gene, and internal transcribed spacer 2, complete sequence
CATTTAGTAGCTTGCTACTGCTAAGAGGGTCTGTTAGGCTGTATAGTATTGCTACTGACGAGCAGCATGA
TCCTCTAAGTCAACCCTTGTCTTTTGCGTACCTACGTTTCCTCAGCGGGTATAACCCGCTGGCTGGACAA
AATTAAAACCCTTGAATATTCAATCAGTGTCTGAGAAACTTAATAATTACAACTTTCAACAACGGATCTC
TTGGTTCTGGCATCGATGAAGAACGCAGCGAAATGCGATAAGTAGTGTGAATTGCAGAATTCAGTGAATC
ATCGAATCTTTGAACGCACATTGCGCCCCTTGGTATTCCATGGGGCATGCCTGTTCGAGCGTCATTTGTA
CCCTCAAGCTCTGCTTGGTGTTGGGTGTTTGTCTATGCTTTTGCTTGGACTCACCTCAAAGCAATTGGCA
GCCAGTGTTTTGGCATAGAAGCGCAGCACATCTTGCACTTCCAGTCTTAAACACCAGCTTCCAGTAAGTC
CCTTTACGT

>JN417751 Ampelomyces sp. LK-2012a strain Vitis105 internal transcribed spacer 1, 5.8S ribosomal RNA gene, and internal transcribed spacer 2, complete sequence
TCTTCAGTACTTTGCTACTGACAGGTGGGCCTGTTAGCCTGTATAGTATTACTACTGATGAGCAGCATGG
CCACAGCCCTTACCCTTGTCTTTTGTGCACCTATGTTTCCATAGCAGGCTGACAACCTTGCTGGACAACC
CCATACCATGAATGTTTTATCAGCGTCTGAAAAACCTAAAATTTACAACTTTCAACAACGGATCTCTTGG
TTCTGGCATCGATGAAGAACGCAGCGAAATGCGATAAGTAGTGTGAATTGCAGAATTCAGTGAATCATCG
AATCTTTGAACGCACATTGCGCCCCTTGGTATTCCATGGGGCATGCCTGTTCGAGCGTCATTTGTACCTC
AAGCTATGCTTGGTGTTGGGTGCCTGTCCTTGTTCTTTCTTGGACCCACCTTAAAGCAATTGGCAGCCAG
TGTTTTGGTATAGAACTGCAGCACATTTTGCAATTCTAGTACCAAAGACTGGAACCAGTAAGACCCTCTA
CTC

>JN417750 Ampelomyces sp. LK-2012a strain Vitis102 internal transcribed spacer 1, 5.8S ribosomal RNA gene, and internal transcribed spacer 2, complete sequence
CATTTAGTAGCTTGCTACTGCTAAGAGGGTCTGTTAGGCTGTATAGTATTGCTACTGACGAGCAGCATGA
TCCTCTAAGTCAACCCTTGTCTTTTGCGTACCTACGTTTCCTCAGCGGGTATAACCCGCTGGCTGGACAA
AATTAAAACCCTTGAATATTCAATCAGTGTCTGAGAAACTTAATAATTACAACTTTCAACAACGGATCTC
TTGGTTCTGGCATCGATGAAGAACGCAGCGAAATGCGATAAGTAGTGTGAATTGCAGAATTCAGTGAATC
ATCGAATCTTTGAACGCACATTGCGCCCCTTGGTATTCCATGGGGCATGCCTGTTCGAGCGTCATTTGTA
CCCTCAAGCTCTGCTTGGTGTTGGGTGTTTGTCTATGCTTTTGCTTGGACTCACCTCAAAGCAATTGGCA
GCCAGTGTTTTGGCATAGAAGCGCAGCACATCTTGCACTTCCAGTCTTAAACACCAGCTTCCAGTAAGTC
CCTTTACGT

>JN417749 Ampelomyces sp. LK-2012a strain Vitis101 internal transcribed spacer 1, 5.8S ribosomal RNA gene, and internal transcribed spacer 2, complete sequence
CATTTAGTAGCTTGCTACTGCTAAGAGGGTCTGTTAGGCTGTATAGTATTGCTACTGACGAGCAGCATGA
TCCTCTAAGTCAACCCTTGTCTTTTGCGTACCTACGTTTCCTCAGCGGGTATAACCCGCTGGCTGGACAA
AATTAAAACCCTTGAATATTCAATCAGTGTCTGAGAAACTTAATAATTACAACTTTCAACAACGGATCTC
TTGGTTCTGGCATCGATGAAGAACGCAGCGAAATGCGATAAGTAGTGTGAATTGCAGAATTCAGTGAATC
ATCGAATCTTTGAACGCACATTGCGCCCCTTGGTATTCCATGGGGCATGCCTGTTCGAGCGTCATTTGTA
CCCTCAAGCTCTGCTTGGTGTTGGGTGTTTGTCTATGCTTTTGCTTGGACTCACCTCAAAGCAATTGGCA
GCCAGTGTTTTGGCATAGAAGCGCAGCACATCTTGCACTTCCAGTCTTAAACACCAGCTTCCAGTAAGTC
CCTTTACGT

>JN417748 Ampelomyces sp. LK-2012a strain Vitis98 internal transcribed spacer 1, 5.8S ribosomal RNA gene, and internal transcribed spacer 2, complete sequence
CATTTAGTAGCTTGCTACTGCTAAGAGGGTCTGTTAGGCTGTATAGTATTGCTACTGACGAGCAGCATGA
TCCTCTAAGTCAACCCTTGTCTTTTGCGTACCTACGTTTCCTCAGCGGGTATAACCCGCTGGCTGGACAA
AATTAAAACCCTTGAATATTCAATCAGTGTCTGAGAAACTTAATAATTACAACTTTCAACAACGGATCTC
TTGGTTCTGGCATCGATGAAGAACGCAGCGAAATGCGATAAGTAGTGTGAATTGCAGAATTCAGTGAATC
ATCGAATCTTTGAACGCACATTGCGCCCCTTGGTATTCCATGGGGCATGCCTGTTCGAGCGTCATTTGTA
CCCTCAAGCTCTGCTTGGTGTTGGGTGTTTGTCTATGCTTTTGCTTGGACTCACCTCAAAGCAATTGGCA
GCCAGTGTTTTGGCATAGAAGCGCAGCACATCTTGCACTTCCAGTCTTAAACACCAGCTTCCAGTAAGTC
CCTTTACGT

>JN417747 Ampelomyces sp. LK-2012a strain Vitis94 internal transcribed spacer 1, 5.8S ribosomal RNA gene, and internal transcribed spacer 2, complete sequence
TCTTCAGTACTTTGCTACTGACAGGTGGGCCTGTTAGCCTGTATAGTATTACTACTGATGAGCAGCATGG
CCACAGCCCTTACCCTTGTCTTTTGTGCACCTATGTTTCCATAGCAGGCTGACAACCTTGCTGGACGACC
CCATACCATGAATGTTTTATCAGCGTCTGAAAAACCTAAAATTTACAACTTTCAACAACGGATCTCTTGG
TTCTGGCATCGATGAAGAACGCAGCGAAATGCGATAAGTAGTGTGAATTGCAGAATTCAGTGAATCATCG
AATCTTTGAACGCACATTGCGCCCCTTGGTATTCCATGGGGCATGCCTGTTCGAGCGTCATTTGTACCTC
AAGCTATGCTTGGTGTTGGGTGCCTGTCCTTGTTCTTTCTTGGACCCACCTTAAAGCAATTGGCAGCCAG
TGTTTTGGTATAGAACTGCAGCACATTTTGCAATTCTAGTACCAAAGACTGGAACCAGTAAGACCCTCTA
CTC

>JN417746 Ampelomyces sp. LK-2012a strain Vitis91 internal transcribed spacer 1, 5.8S ribosomal RNA gene, and internal transcribed spacer 2, complete sequence
TCTTCAGTACTTTGCTACTGACAGGTGGGCCTGTTAGCCTGTATAGTATTACTACTGATGAGCAGCATGG
CCACAGCCCTTACCCTTGTCTTTTGTGCACCTATGTTTCCATAGCAGGCTGACAACCTTGCTGGACGACC
CCATACCATGAATGTTTTATCAGCGTCTGAAAAACCTAAAATTTACAACTTTCAACAACGGATCTCTTGG
TTCTGGCATCGATGAAGAACGCAGCGAAATGCGATAAGTAGTGTGAATTGCAGAATTCAGTGAATCATCG
AATCTTTGAACGCACATTGCGCCCCTTGGTATTCCATGGGGCATGCCTGTTCGAGCGTCATTTGTACCTC
AAGCTATGCTTGGTGTTGGGTGCCTGTCCTTGTTCTTTCTTGGACCCACCTTAAAGCAATTGGCAGCCAG
TGTTTTGGTATAGAACTGCAGCACATTTTGCAATTCTAGTACCAAAGACTGGAACCAGTAAGACCCTCTA
CTC

>JN417745 Ampelomyces sp. LK-2012a strain Vitis83 internal transcribed spacer 1, 5.8S ribosomal RNA gene, and internal transcribed spacer 2, complete sequence
TCTTCAGTACTTTGCTACTGACAGGTGGGCCTGTTAGCCTGTATAGTATTACTACTGATGAGCAGCATGG
CCACAGCCCTTACCCTTGTCTTTTGTGCACCTATGTTTCCATAGCAGGCTGACAACCTTGCTGGACGACC
CCATACCATGAATGTTTTATCAGCGTCTGAAAAACCTAAAATTTACAACTTTCAACAACGGATCTCTTGG
TTCTGGCATCGATGAAGAACGCAGCGAAATGCGATAAGTAGTGTGAATTGCAGAATTCAGTGAATCATCG
AATCTTTGAACGCACATTGCGCCCCTTGGTATTCCATGGGGCATGCCTGTTCGAGCGTCATTTGTACCTC
AAGCTATGCTTGGTGTTGGGTGCCTGTCCTTGTTCTTTCTTGGACCCACCTTAAAGCAATTGGCAGCCAG
TGTTTTGGTATAGAACTGCAGCACATTTTGCAATTCTAGTACCAAAGACTGGAACCAGTAAGACCCTCTA
CTC

>JN417744 Ampelomyces sp. LK-2012a strain Vitis81 internal transcribed spacer 1, 5.8S ribosomal RNA gene, and internal transcribed spacer 2, complete sequence
CATTTAGTAGCTTGCTACTGCTAAGAGGGTCTGTTAGGCTGTATAGTATTGCTACTGACGAGCAGCATGA
TCCTCTAAGTCAACCCTTGTCTTTTGCGTACCTACGTTTCCTCAGCGGGTATAACCCGCTGGCTGGACAA
AATTAAAACCCTTGAATATTCAATCAGTGTCTGAGAAACTTAATAATTACAACTTTCAACAACGGATCTC
TTGGTTCTGGCATCGATGAAGAACGCAGCGAAATGCGATAAGTAGTGTGAATTGCAGAATTCAGTGAATC
ATCGAATCTTTGAACGCACATTGCGCCCCTTGGTATTCCATGGGGCATGCCTGTTCGAGCGTCATTTGTA
CCCTCAAGCTCTGCTTGGTGTTGGGTGTTTGTCTATGCTTTTGCTTGGACTCACCTCAAAGCAATTGGCA
GCCAGTGTTTTGGCATAGAAGCGCAGCACATCTTGCACTTCCAGTCTTAAACACCAGCTTCCAGTAAGTC
CCTTTACGT

>JN417743 Ampelomyces sp. LK-2012a strain Vitis79 internal transcribed spacer 1, 5.8S ribosomal RNA gene, and internal transcribed spacer 2, complete sequence
CATTTAGTAGCTTGCTACTGCTAAGAGGGTCTGTTAGGCTGTATAGTATTGCTACTGACGAGCAGCATGA
TCCTCTAAGTCAACCCTTGTCTTTTGCGTACCTACGTTTCCTCAGCGGGTATAACCCGCTGGCTGGACAA
AATTAAAACCCTTGAATATTCAATCAGTGTCTGAGAAACTTAATAATTACAACTTTCAACAACGGATCTC
TTGGTTCTGGCATCGATGAAGAACGCAGCGAAATGCGATAAGTAGTGTGAATTGCAGAATTCAGTGAATC
ATCGAATCTTTGAACGCACATTGCGCCCCTTGGTATTCCATGGGGCATGCCTGTTCGAGCGTCATTTGTA
CCCTCAAGCTCTGCTTGGTGTTGGGTGTTTGTCTATGCTTTTGCTTGGACTCACCTCAAAGCAATTGGCA
GCCAGTGTTTTGGCATAGAAGCGCAGCACATCTTGCACTTCCAGTCTTAAACACCAGCTTCCAGTAAGTC
CCTTTACGT

>JN417742 Ampelomyces sp. LK-2012a strain Vitis76 internal transcribed spacer 1, 5.8S ribosomal RNA gene, and internal transcribed spacer 2, complete sequence
CATTTAGTAGCTTGCTACTGCTAAGAGGGTCTGTTAGGCTGTATAGTATTGCTACTGACGAGCAGCATGA
TCCTCTAAGTCAACCCTTGTCTTTTGCGTACCTACGTTTCCTCAGCGGGTATAACCCGCTGGCTGGACAA
AATTACAACCCTTGAATATTCAATCAGTGTCTGAGAAACTTAATAATTACAACTTTCAACAACGGATCTC
TTGGTTCTGGCATCGATGAAGAACGCAGCGAAATGCGATAAGTAGTGTGAATTGCAGAATTCAGTGAATC
ATCGAATCTTTGAACGCACATTGCGCCCCTTGGTATTCCATGGGGCATGCCTGTTCGAGCGTCATTTGTA
CCCTCAAGCTCTGCTTGGTGTTGGGTGTTTGTCTATGCTTTTGCTTGGACTCACCTCAAAGCAATTGGCA
GCCAGTGTTTTGGCATAGAAGCGCAGCACATCTTGCACTTCCAGTCTTAAACACCAGCTTCCAGTAAGTC
CCTTTACGT

>JN417741 Ampelomyces sp. LK-2012a strain Vitis75 internal transcribed spacer 1, 5.8S ribosomal RNA gene, and internal transcribed spacer 2, complete sequence
CATTTAGTAGCTTGCTACTGCTAAGAGGGTCTGTTAGGCTGTATAGTATTGCTACTGACGAGCAGCATGA
TCCTCTAAGTCAACCCTTGTCTTTTGCGTACCTACGTTTCCTCAGCGGGTACAACCCGCTGGCTGGACAA
AATTAAAACCCTTGAATATTCAATCAGTGTCTGAGAAACTTAATAATTACAACTTTCAACAACGGATCTC
TTGGTTCTGGCATCGATGAAGAACGCAGCGAAATGCGATAAGTAGTGTGAATTGCAGAATTCAGTGAATC
ATCGAATCTTTGAACGCACATTGCGCCCCTTGGTATTCCATGGGGCATGCCTGTTCGAGCGTCATTTGTA
CCCTCAAGCTCTGCTTGGTGTTGGGTGTTTGTCTATGCTTTTGCTTGGACTCACCTCAAAGCAATTGGCA
ACCAGTGTTTTGGCATAGAAGCGCAGCACATCTTGCACTTCCAGTCTTAAACACCAGCTTCCAGTAAGTC
CCTTTACGT

>JN417740 Ampelomyces sp. LK-2012a strain Vitis72 internal transcribed spacer 1, 5.8S ribosomal RNA gene, and internal transcribed spacer 2, complete sequence
CATTTAGTAGCTTGCTACTGCTAAGAGGGTCTGTTAGGCTGTATAGTATTGCTACTGACGAGCAGCATGA
TCCTCTAAGTCAACCCTTGTCTTTTGCGTACCTACGTTTCCTCAGCGGGTACAACCCGCTGGCTGGACAA
AATTAAAACCCTTGAATATTCAATCAGTGTCTGAGAAACTTAATAATTACAACTTTCAACAACGGATCTC
TTGGTTCTGGCATCGATGAAGAACGCAGCGAAATGCGATAAGTAGTGTGAATTGCAGAATTCAGTGAATC
ATCGAATCTTTGAACGCACATTGCGCCCCTTGGTATTCCATGGGGCATGCCTGTTCGAGCGTCATTTGTA
CCCTCAAGCTCTGCTTGGTGTTGGGTGTTTGTCTATGCTTTTGCTTGGACTCACCTCAAAGCAATTGGCA
ACCAGTGTTTTGGCATAGAAGCGCAGCACATCTTGCACTTCCAGTCTTAAACACCAGCTTCCAGTAAGTC
CCTTTACGT

>JN417739 Ampelomyces sp. LK-2012a strain Vitis70 internal transcribed spacer 1, 5.8S ribosomal RNA gene, and internal transcribed spacer 2, complete sequence
TGTTCAGTAGCTTGCTGCTGTGATGGTCTGTCAGTCTGTATAGTATCACTACTGATGAGCAGCATGACTG
TCTGTCTATACCCTTGTCTTTTCGCACCCTATTTCCTCAGCAGGTCTATACTTGCTGGCCGGACCACTTT
ATATAACTCTTGAATATTCAATCAGCGTCTGAAAAACTTAATAATTACAACTTTCAACAACGGATCTCTT
GGTTCTGGCATCGATGAAGAACGCAGCGAAATGCGATAAGTAGTGTGAATTGCAGAATTCAGTGAATCAT
CGAATCTTTGAACGCACATTGCGCCCCTTGGTATTCCATGGGGCATGCCTGTTCGAGCGTCATTTGTATC
CTCAAGCTTAGCTTGGTGTTGGGTGTTTGTCTATGCTTGTATTTAGACTCACCTCAAAGTAATTGGCAGC
TAGTGTCCTGGTATAGAAGTGCAGCACATTTTGCAACTCTAGCCTAGAACACTGGTGTCCAGTAAGCTTC
TCCACTT

>JN417738 Ampelomyces sp. LK-2012a strain Vitis69 internal transcribed spacer 1, 5.8S ribosomal RNA gene, and internal transcribed spacer 2, complete sequence
TGTTCAGTAGCTAGCTACTGTGAGGGTCTGTCAGCCTGTATAGTATCACTACTGATGAGCAGCATGACTG
TCTGTCTATACCCTTGTCTTTTGCGCACCCACGTTTCCTCAGCAGGTCTACACTTGCTGGCTGGACAACT
CTATAACCCTTGAACATTCAATCAGCGTCTGAAAAACTTAATAATTACAACTTTCAACAACGGATCTCTT
GGTTCTGGCATCGATGAAGAACGCAGCGAAATGCGATAAGTAGTGTGAATTGCAGAATTCAGTGAATCAT
CGAATCTTTGAACGCACATTGCGCCCCTTGGTATTCCATGGGGCATGCCTGTTCGAGCGTCATTTGTATC
TTCAAGCACAGCTTGGTGTTGGGTGTTTGTCTATGCTTGTATTTAGACTCACCTCAAAGCAATTGGCAGC
CAGTGTCCTGGTATAGAAGTGCAGCACATTTTGCAACTCTAGCCTAAAACACTGGTGTCCAGTGAGCCTC
TCCACTT

>JN417737 Ampelomyces sp. LK-2012a strain Vitis68 internal transcribed spacer 1, 5.8S ribosomal RNA gene, and internal transcribed spacer 2, complete sequence
CATTTAGTAGCTTGCTACTGCTAAGAGGGTCTGTTAGGCTGTATAGTATTGCTACTGACGAGCAGCATGA
TCCTCTAAGTCAACCCTTGTCTTTTGCGTACCTACGTTTCCTCAGCGGGTATAACCCGCTGGCTGGACAA
AATTAAAACCCTTGAATATTCAATCAGTGTCTGAGAAACTTAATAATTACAACTTTCAACAACGGATCTC
TTGGTTCTGGCATCGATGAAGAACGCAGCGAAATGCGATAAGTAGTGTGAATTGCAGAATTCAGTGAATC
ATCGAATCTTTGAACGCACATTGCGCCCCTTGGTATTCCATGGGGCATGCCTGTTCGAGCGTCATTTGTA
CCCTCAAGCTCTGCTTGGTGTTGGGTGTTTGTCTATGCTTTTGCTTGGACTCACCTCAAAGCAATTGGCA
GCCAGTGTTTTGGCATAGAAGCGCAGCACATCTTGCACTTCCAGTCTTAAACACCAGCTTCCAGTAAGTC
CCTTTACGT

>JN417736 Ampelomyces sp. LK-2012a strain Vitis66 internal transcribed spacer 1, 5.8S ribosomal RNA gene, and internal transcribed spacer 2, complete sequence
TCTTCAGTACTTTGCTACTGACAGGTGGGCCTGTTAGCCTGTATAGTATTACTACTGATGAGCAGCATGG
CCACAGCCCTTACCCTTGTCTTTTGTGCACCTATGTTTCCATAGCAGGCTGACAACCTTGCTGGACGACC
CCATACCATGAATGTTTTATCAGCGTCTGAAAAACCTAAAATTTACAACTTTCAACAACGGATCTCTTGG
TTCTGGCATCGATGAAGAACGCAGCGAAATGCGATAAGTAGTGTGAATTGCAGAATTCAGTGAATCATCG
AATCTTTGAACGCACATTGCGCCCCTTGGTATTCCATGGGGCATGCCTGTTCGAGCGTCATTTGTACCTC
AAGCTATGCTTGGTGTTGGGTGCCTGTCCTTGTTCTTTCTTGGACCCACCTTAAAGCAATTGGCAGCCAG
TGTTTTGGTATAGAACTGCAGCACATTTTGCAATTCTAGTACCAAAGACTGGAACCAGTAAGACCCTCTA
CTC

>JN417735 Ampelomyces sp. LK-2012a strain Vitis61 internal transcribed spacer 1, 5.8S ribosomal RNA gene, and internal transcribed spacer 2, complete sequence
TCTTCAGTACTTTGCTACTGACAGGTGGGCCTGTTAGCCTGTATAGTATTACTACTGATGAGCAGCATGG
CCACAGCCCTTACCCTTGTCTTTTGTGCACCTATGTTTCCATAGCAGGCTGACAACCTTGCTGGACAACC
CCATACCATGAATGTTTTATCAGCGTCTGAAAAACCTAAAATTTACAACTTTCAACAACGGATCTCTTGG
TTCTGGCATCGATGAAGAACGCAGCGAAATGCGATAAGTAGTGTGAATTGCAGAATTCAGTGAATCATCG
AATCTTTGAACGCACATTGCGCCCCTTGGTATTCCATGGGGCATGCCTGTTCGAGCGTCATTTGTACCTC
AAGCTATGCTTGGTGTTGGGTGCCTGTCCTTGTTCTTTCTTGGACCCACCTTAAAGCAATTGGCAGCCAG
TGTTTTGGTATAGAACTGCAGCACATTTTGCAATTCTAGTACCAAAGACTGGAACCAGTAAGACCCTCTA
CTC

>JN417734 Ampelomyces sp. LK-2012a strain Vitis60 internal transcribed spacer 1, 5.8S ribosomal RNA gene, and internal transcribed spacer 2, complete sequence
CATTTAGTAGCTTGCTACTGCTAAGAGGGTCTGTTAGGCTGTATAGTATTGCTACTGACGAGCAGCATGA
TCCTCTAAGTCAACCCTTGTCTTTTGCGTACCTACGTTTCCTCAGCGGGTATAACCCGCTGGCTGGACAA
AATTAAAACCCTTGAATATTCAATCAGTGTCTGAGAAACTTAATAATTACAACTTTCAACAACGGATCTC
TTGGTTCTGGCATCGATGAAGAACGCAGCGAAATGCGATAAGTAGTGTGAATTGCAGAATTCAGTGAATC
ATCGAATCTTTGAACGCACATTGCGCCCCTTGGTATTCCATGGGGCATGCCTGTTCGAGCGTCATTTGTA
CCCTCAAGCTCTGCTTGGTGTTGGGTGTTTGTCTATGCTTTTGCTTGGACTCACCTCAAAGCAATTGGCA
GCCAGTGTTTTGGCATAGAAGCGCAGCACATCTTGCACTTCCAGTCTTAAACACCAGCTTCCAGTAAGTC
CCTTTACGT

>JN417733 Ampelomyces sp. LK-2012a strain Vitis56 internal transcribed spacer 1, 5.8S ribosomal RNA gene, and internal transcribed spacer 2, complete sequence
CATTTAGTAGCTTGCTACTGCTAAGAGGGTCTGTTAGGCTGTATAGTATTGCTACTGACGAGCAGCATGA
TCCTCTAAGTCAACCCTTGTCTTTTGCGTACCTACGTTTCCTCAGCGGGTACAACCCGCTGGCTGGACAA
AATTAAAACCCTTGAATATTCAATCAGTGTCTGAGAAACTTAATAATTACAACTTTCAACAACGGATCTC
TTGGTTCTGGCATCGATGAAGAACGCAGCGAAATGCGATAAGTAGTGTGAATTGCAGAATTCAGTGAATC
ATCGAATCTTTGAACGCACATTGCGCCCCTTGGTATTCCATGGGGCATGCCTGTTCGAGCGTCATTTGTA
CCCTCAAGCTCTGCTTGGTGTTGGGTGTTTGTCTATGCTTTTGCTTGGACTCACCTCAAAGCAATTGGCA
ACCAGTGTTTTGGCATAGAAGCGCAGCACATCTTGCACTTCCAGTCTTAAACACCAGCTTCCAGTAAGTC
CCTTTACGT

>JN417732 Ampelomyces sp. LK-2012a strain Vitis55 internal transcribed spacer 1, 5.8S ribosomal RNA gene, and internal transcribed spacer 2, complete sequence
CATTTAGTAGCTTGCTACTGCTAAGAGGGTCTGTTAGGCTGTATAGTATTGCTACTGACGAGCAGCATGA
TCCTCTAAGTCAACCCTTGTCTTTTGCGTACCTACGTTTCCTCAGCGGGTATAACCCGCTGGCTGGACAA
AATTACAACCCTTGAATATTCAATCAGTGTCTGAGAAACTTAATAATTACAACTTTCAACAACGGATCTC
TTGGTTCTGGCATCGATGAAGAACGCAGCGAAATGCGATAAGTAGTGTGAATTGCAGAATTCAGTGAATC
ATCGAATCTTTGAACGCACATTGCGCCCCTTGGTATTCCATGGGGCATGCCTGTTCGAGCGTCATTTGTA
CCCTCAAGCTCTGCTTGGTGTTGGGTGTTTGTCTATGCTTTTGCTTGGACTCACCTCAAAGCAATTGGCA
GCCAGTGTTTTGGCATAGAAGCGCAGCACATCTTGCACTTCCAGTCTTAAACACCAGCTTCCAGTAAGTC
CCTTTACGT

>JN417731 Ampelomyces sp. LK-2012a strain Vitis51 internal transcribed spacer 1, 5.8S ribosomal RNA gene, and internal transcribed spacer 2, complete sequence
CATTTAGTAGCTTGCTACTGCTAAGAGGGTCTGTTAGGCTGTATAGTATTGCTACTGACGAGCAGCATGA
TCCTCTAAGTCAACCCTTGTCTTTTGCGTACCTACGTTTCCTCAGCGGGTATAACCCGCTGGCTGGACAA
AATTACAACCCTTGAATATTCAATCAGTGTCTGAGAAACTTAATAATTACAACTTTCAACAACGGATCTC
TTGGTTCTGGCATCGATGAAGAACGCAGCGAAATGCGATAAGTAGTGTGAATTGCAGAATTCAGTGAATC
ATCGAATCTTTGAACGCACATTGCGCCCCTTGGTATTCCATGGGGCATGCCTGTTCGAGCGTCATTTGTA
CCCTCAAGCTCTGCTTGGTGTTGGGTGTTTGTCTATGCTTTTGCTTGGACTCACCTCAAAGCAATTGGCA
GCCAGTGTTTTGGCATAGAAGCGCAGCACATCTTGCACTTCCAGTCTTAAACACCAGCTTCCAGTAAGTC
CCTTTACGT

>JN417730 Ampelomyces sp. LK-2012a strain Vitis50 internal transcribed spacer 1, 5.8S ribosomal RNA gene, and internal transcribed spacer 2, complete sequence
TCTTCAGTACTTTGCTACTGACAGGTGGGCCTGTTAGCCTGTATAGTATTACTACTGATGAGCAGCATGG
CCACAGCCCTTACCCTTGTCTTTTGTGCACCTATGTTTCCATAGCAGGCTGACAACCTTGCTGGACAACC
CCATACCATGAATGTTTTATCAGCGTCTGAAAAACCTAAAATTTACAACTTTCAACAACGGATCTCTTGG
TTCTGGCATCGATGAAGAACGCAGCGAAATGCGATAAGTAGTGTGAATTGCAGAATTCAGTGAATCATCG
AATCTTTGAACGCACATTGCGCCCCTTGGTATTCCATGGGGCATGCCTGTTCGAGCGTCATTTGTACCTC
AAGCTATGCTTGGTGTTGGGTGCCTGTCCTTGTTCTTTCTTGGACCCACCTTAAAGCAATTGGCAGCCAG
TGTTTTGGTATAGAACTGCAGCACATTTTGCAATTCTAGTACCAAAGACTGGAACCAGTAAGACCCTCTA
CTC

>JN417729 Ampelomyces sp. LK-2012a strain Vitis49 internal transcribed spacer 1, 5.8S ribosomal RNA gene, and internal transcribed spacer 2, complete sequence
CATTTAGTAGCTTGCTACTGCTAAGAGGGTCTGTTAGGCTGTATAGTATTGCTACTGACGAGCAGCATGA
TCCTCTAAGTCAACCCTTGTCTTTTGCGTACCTACGTTTCCTCAGCGGGTATAACCCGCTGGCTGGACAA
AATTAAAACCCTTGAATATTCAATCAGTGTCTGAGAAACTTAATAATTACAACTTTCAACAACGGATCTC
TTGGTTCTGGCATCGATGAAGAACGCAGCGAAATGCGATAAGTAGTGTGAATTGCAGAATTCAGTGAATC
ATCGAATCTTTGAACGCACATTGCGCCCCTTGGTATTCCATGGGGCATGCCTGTTCGAGCGTCATTTGTA
CCCTCAAGCTCTGCTTGGTGTTGGGTGTTTGTCTATGCTTTTGCTTGGACTCACCTCAAAGCAATTGGCA
GCCAGTGTTTTGGCATAGAAGCGCAGCACATCTTGCACTTCCAGTCTTAAACACCAGCTTCCAGTAAGTC
CCTTTACGT

>JN417728 Ampelomyces sp. LK-2012a strain Vitis46 internal transcribed spacer 1, 5.8S ribosomal RNA gene, and internal transcribed spacer 2, complete sequence
CATTTAGTAGCTTGCTACTGCTAAGAGGGTCTGTTAGGCTGTATAGTATTGCTACTGACGAGCAGCATGA
TCCTCTAAGTCAACCCTTGTCTTTTGCGTACCTACGTTTCCTCAGCGGGTATAACCCGCTGGCTGGACAA
AATTAAAACCCTTGAATATTCAATCAGTGTCTGAGAAACTTAATAATTACAACTTTCAACAACGGATCTC
TTGGTTCTGGCATCGATGAAGAACGCAGCGAAATGCGATAAGTAGTGTGAATTGCAGAATTCAGTGAATC
ATCGAATCTTTGAACGCACATTGCGCCCCTTGGTATTCCATGGGGCATGCCTGTTCGAGCGTCATTTGTA
CCCTCAAGCTCTGCTTGGTGTTGGGTGTTTGTCTATGCTTTTGCTTGGACTCACCTCAAAGCAATTGGCA
GCCAGTGTTTTGGCATAGAAGCGCAGCACATCTTGCACTTCCAGTCTTAAACACCAGCTTCCAGTAAGTC
CCTTTACGT

>JN417727 Ampelomyces sp. LK-2012a strain Vitis45 internal transcribed spacer 1, 5.8S ribosomal RNA gene, and internal transcribed spacer 2, complete sequence
TCTTCAGTACTTTGCTACTGACAGGTGGGCCTGTTAGCCTGTATAGTATTACTACTGATGAGCAGCATGG
CCACAGCCCTTACCCTTGTCTTTTGTGCACCTATGTTTCCATAGCAGGCTGACAACCTTGCTGGACGACC
CCATACCATGAATGTTTTATCAGCGTCTGAAAAACCTAAAATTTACAACTTTCAACAACGGATCTCTTGG
TTCTGGCATCGATGAAGAACGCAGCGAAATGCGATAAGTAGTGTGAATTGCAGAATTCAGTGAATCATCG
AATCTTTGAACGCACATTGCGCCCCTTGGTATTCCATGGGGCATGCCTGTTCGAGCGTCATTTGTACCTC
AAGCTATGCTTGGTGTTGGGTGCCTGTCCTTGTTCTTTCTTGGACCCACCTTAAAGCAATTGGCAGCCAG
TGTTTTGGTATAGAACTGCAGCACATTTTGCAATTCTAGTACCAAAGACTGGAACCAGTAAGACCCTCTA
CTC

>JN417726 Ampelomyces sp. LK-2012a strain Vitis44 internal transcribed spacer 1, 5.8S ribosomal RNA gene, and internal transcribed spacer 2, complete sequence
TCTTCAGTACTTTGCTACTGACAGGTGGGCCTGTTAGCCTGTATAGTATTACTACTGATGAGCAGCATGG
CCACAGCCCTTACCCTTGTCTTTTGTGCACCTATGTTTCCATAGCAGGCTGACAACCTTGCTGGACGACC
CCATACCATGAATGTTTTATCAGCGTCTGAAAAACCTAAAATTTACAACTTTCAACAACGGATCTCTTGG
TTCTGGCATCGATGAAGAACGCAGCGAAATGCGATAAGTAGTGTGAATTGCAGAATTCAGTGAATCATCG
AATCTTTGAACGCACATTGCGCCCCTTGGTATTCCATGGGGCATGCCTGTTCGAGCGTCATTTGTACCTC
AAGCTATGCTTGGTGTTGGGTGCCTGTCCTTGTTCTTTCTTGGACCCACCTTAAAGCAATTGGCAGCCAG
TGTTTTGGTATAGAACTGCAGCACATTTTGCAATTCTAGTACCAAAGACTGGAACCAGTAAGACCCTCTA
CTC

>JN417725 Ampelomyces sp. LK-2012a strain Vitis42 internal transcribed spacer 1, 5.8S ribosomal RNA gene, and internal transcribed spacer 2, complete sequence
CATTTAGTAGCTTGCTACTGCTAAGAGGGTCTGTTAGGCTGTATAGTATTGCTACTGACGAGCAGCATGA
TCCTCTAAGTCAACCCTTGTCTTTTGCGTACCTACGTTTCCTCAGCGGGTATAACCCGCTGGCTGGACAA
AATTAAAACCCTTGAATATTCAATCAGTGTCTGAGAAACTTAATAATTACAACTTTCAACAACGGATCTC
TTGGTTCTGGCATCGATGAAGAACGCAGCGAAATGCGATAAGTAGTGTGAATTGCAGAATTCAGTGAATC
ATCGAATCTTTGAACGCACATTGCGCCCCTTGGTATTCCATGGGGCATGCCTGTTCGAGCGTCATTTGTA
CCCTCAAGCTCTGCTTGGTGTTGGGTGTTTGTCTATGCTTTTGCTTGGACTCACCTCAAAGCAATTGGCA
GCCAGTGTTTTGGCATAGAAGCGCAGCACATCTTGCACTTCCAGTCTTAAACACCAGCTTCCAGTAAGTC
CCTTTACGT

>JN417724 Ampelomyces sp. LK-2012a strain Vitis39 internal transcribed spacer 1, 5.8S ribosomal RNA gene, and internal transcribed spacer 2, complete sequence
TCTTCAGTACTTTGCTACTGACAGGTGGGCCTGTTAGCCTGTATAGTATTACTACTGATGAGCAGCATGG
CCACAGCCCTTACCCTTGTCTTTTGTGCACCTATGTTTCCATAGCAGGCTGACAACCTTGCTGGACGACC
CCATACCATGAATGTTTTATCAGCGTCTGAAAAACCTAAAATTTACAACTTTCAACAACGGATCTCTTGG
TTCTGGCATCGATGAAGAACGCAGCGAAATGCGATAAGTAGTGTGAATTGCAGAATTCAGTGAATCATCG
AATCTTTGAACGCACATTGCGCCCCTTGGTATTCCATGGGGCATGCCTGTTCGAGCGTCATTTGTACCTC
AAGCTATGCTTGGTGTTGGGTGCCTGTCCTTGTTCTTTCTTGGACCCACCTTAAAGCAATTGGCAGCCAG
TGTTTTGGTATAGAACTGCAGCACATTTTGCAATTCTAGTACCAAAGACTGGAACCAGTAAGACCCTCTA
CTC

>JN417723 Ampelomyces sp. LK-2012a strain Vitis38 internal transcribed spacer 1, 5.8S ribosomal RNA gene, and internal transcribed spacer 2, complete sequence
TCTTCAGTACTTTGCTACTGACAGGTGGGCCTGTTAGCCTGTATAGTATTACTACTGATGAGCAGCATGG
CCACAGCCCTTACCCTTGTCTTTTGTGCACCTATGTTTCCATAGCAGGCTGACAACCTTGCTGGACAACC
CCATACCATGAATGTTTTATCAGCGTCTGAAAAACCTAAAATTTACAACTTTCAACAACGGATCTCTTGG
TTCTGGCATCGATGAAGAACGCAGCGAAATGCGATAAGTAGTGTGAATTGCAGAATTCAGTGAATCATCG
AATCTTTGAACGCACATTGCGCCCCTTGGTATTCCATGGGGCATGCCTGTTCGAGCGTCATTTGTACCTC
AAGCTATGCTTGGTGTTGGGTGCCTGTCCTTGTTCTTTCTTGGACCCACCTTAAAGCAATTGGCAGCCAG
TGTTTTGGTATAGAACTGCAGCACATTTTGCAATTCTAGTACCAAAGACTGGAACCAGTAAGACCCTCTA
CTC

>JN417722 Ampelomyces sp. LK-2012a strain Vitis35 internal transcribed spacer 1, 5.8S ribosomal RNA gene, and internal transcribed spacer 2, complete sequence
CATTTAGTAGCTTGCTACTGCTAAGAGGGTCTGTTAGGCTGTATAGTATTGCTACTGACGAGCAGCATGA
TCCTCTAAGTCAACCCTTGTCTTTTGCGTACCTACGTTTCCTCAGCGGGTATAACCCGCTGGCTGGACAA
AATTACAACCCTTGAATATTCAATCAGTGTCTGAGAAACTTAATAATTACAACTTTCAACAACGGATCTC
TTGGTTCTGGCATCGATGAAGAACGCAGCGAAATGCGATAAGTAGTGTGAATTGCAGAATTCAGTGAATC
ATCGAATCTTTGAACGCACATTGCGCCCCTTGGTATTCCATGGGGCATGCCTGTTCGAGCGTCATTTGTA
CCCTCAAGCTCTGCTTGGTGTTGGGTGTTTGTCTATGCTTTTGCTTGGACTCACCTCAAAGCAATTGGCA
GCCAGTGTTTTGGCATAGAAGCGCAGCACATCTTGCACTTCCAGTCTTAAACACCAGCTTCCAGTAAGTC
CCTTTACGT

>JN417721 Ampelomyces sp. LK-2012a strain Vitis34 internal transcribed spacer 1, 5.8S ribosomal RNA gene, and internal transcribed spacer 2, complete sequence
CATTTAGTAGCTTGCTACTGCTAAGAGGGTCTGTTAGGCTGTATAGTATTGCTACTGACGAGCAGCATGA
TCCTCTAAGTCAACCCTTGTCTTTTGCGTACCTACGTTTCCTCAGCGGGTATAACCCGCTGGCTGGACAA
AATTAAAACCCTTGAATATTCAATCAGTGTCTGAGAAACTTAATAATTACAACTTTCAACAACGGATCTC
TTGGTTCTGGCATCGATGAAGAACGCAGCGAAATGCGATAAGTAGTGTGAATTGCAGAATTCAGTGAATC
ATCGAATCTTTGAACGCACATTGCGCCCCTTGGTATTCCATGGGGCATGCCTGTTCGAGCGTCATTTGTA
CCCTCAAGCTCTGCTTGGTGTTGGGTGTTTGTCTATGCTTTTGCTTGGACTCACCTCAAAGCAATTGGCA
GCCAGTGTTTTGGCATAGAAGCGCAGCACATCTTGCACTTCCAGTCTTAAACACCAGCTTCCAGTAAGTC
CCTTTACGT

>JN417720 Ampelomyces sp. LK-2012a strain Vitis32 internal transcribed spacer 1, 5.8S ribosomal RNA gene, and internal transcribed spacer 2, complete sequence
TCTTCAGTACTTTGCTACTGACAGGTGGGCCTGTTAGCCTGTATAGTATTACTACTGATGAGCAGCATGG
CCACAGCCCTTACCCTTGTCTTTTGTGCACCTATGTTTCCATAGCAGGCTGACAACCTTGCTGGACAACC
CCATACCATGAATGTTTTATCAGCGTCTGAAAAACCTAAAATTTACAACTTTCAACAACGGATCTCTTGG
TTCTGGCATCGATGAAGAACGCAGCGAAATGCGATAAGTAGTGTGAATTGCAGAATTCAGTGAATCATCG
AATCTTTGAACGCACATTGCGCCCCTTGGTATTCCATGGGGCATGCCTGTTCGAGCGTCATTTGTACCTC
AAGCTATGCTTGGTGTTGGGTGCCTGTCCTTGTTCTTTCTTGGACCCACCTTAAAGCAATTGGCAGCCAG
TGTTTTGGTATAGAACTGCAGCACATTTTGCAATTCTAGTACCAAAGACTGGAACCAGTAAGACCCTCTA
CTC

>JN417719 Ampelomyces sp. LK-2012a strain Vitis30 internal transcribed spacer 1, 5.8S ribosomal RNA gene, and internal transcribed spacer 2, complete sequence
TCTTCAGTACTTTGCTACTGACAGGTGGGCCTGTTAGCCTGTATAGTATTACTACTGATGAGCAGCATGG
CCACAGCCCTTACCCTTGTCTTTTGTGCACCTATGTTTCCATAGCAGGCTGACAACCTTGCTGGACGACC
CCATACCATGAATGTTTTATCAGCGTCTGAAAAACCTAAAATTTACAACTTTCAACAACGGATCTCTTGG
TTCTGGCATCGATGAAGAACGCAGCGAAATGCGATAAGTAGTGTGAATTGCAGAATTCAGTGAATCATCG
AATCTTTGAACGCACATTGCGCCCCTTGGTATTCCATGGGGCATGCCTGTTCGAGCGTCATTTGTACCTC
AAGCTATGCTTGGTGTTGGGTGCCTGTCCTTGTTCTTTCTTGGACCCACCTTAAAGCAATTGGCAGCCAG
TGTTTTGGTATAGAACTGCAGCACATTTTGCAATTCTAGTACCAAAGACTGGAACCAGTAAGACCCTCTA
CTC

>JN417718 Ampelomyces sp. LK-2012a strain Vitis26 internal transcribed spacer 1, 5.8S ribosomal RNA gene, and internal transcribed spacer 2, complete sequence
CATTTAGTAGCTTGCTACTGCTAAGAGGGTCTGTTAGGCTGTATAGTATTGCTACTGACGAGCAGCATGA
TCCTCTAAGTCAACCCTTGTCTTTTGCGTACCTACGTTTCCTCAGCGGGTATAACCCGCTGGCTGGACAA
AATTAAAACCCTTGAATATTCAATCAGTGTCTGAGAAACTTAATAATTACAACTTTCAACAACGGATCTC
TTGGTTCTGGCATCGATGAAGAACGCAGCGAAATGCGATAAGTAGTGTGAATTGCAGAATTCAGTGAATC
ATCGAATCTTTGAACGCACATTGCGCCCCTTGGTATTCCATGGGGCATGCCTGTTCGAGCGTCATTTGTA
CCCTCAAGCTCTGCTTGGTGTTGGGTGTTTGTCTATGCTTTTGCTTGGACTCACCTCAAAGCAATTGGCA
GCCAGTGTTTTGGCATAGAAGCGCAGCACATCTTGCACTTCCAGTCTTAAACACCAGCTTCCAGTAAGTC
CCTTTACGT

>JN417717 Ampelomyces sp. LK-2012a strain Vitis25 internal transcribed spacer 1, 5.8S ribosomal RNA gene, and internal transcribed spacer 2, complete sequence
CATTTAGTAGCTTGCTACTGCTAAGAGGGTCTGTTAGGCTGTATAGTATTGCTACTGACGAGCAGCATGA
TCCTCTAAGTCAACCCTTGTCTTTTGCGTACCTACGTTTCCTCAGCGGGTATAACCCGCTGGCTGGACAA
AATTACAACCCTTGAATATTCAATCAGTGTCTGAGAAACTTAATAATTACAACTTTCAACAACGGATCTC
TTGGTTCTGGCATCGATGAAGAACGCAGCGAAATGCGATAAGTAGTGTGAATTGCAGAATTCAGTGAATC
ATCGAATCTTTGAACGCACATTGCGCCCCTTGGTATTCCATGGGGCATGCCTGTTCGAGCGTCATTTGTA
CCCTCAAGCTCTGCTTGGTGTTGGGTGTTTGTCTATGCTTTTGCTTGGACTCACCTCAAAGCAATTGGCA
GCCAGTGTTTTGGCATAGAAGCGCAGCACATCTTGCACTTCCAGTCTTAAACACCAGCTTCCAGTAAGTC
CCTTTACGT

>JN417716 Ampelomyces sp. LK-2012a strain Vitis23 internal transcribed spacer 1, 5.8S ribosomal RNA gene, and internal transcribed spacer 2, complete sequence
CATTTAGTAGCTTGCTACTGCTAAGAGGGTCTGTTAGGCTGTATAGTATTGCTACTGACGAGCAGCATGA
TCCTCTAAGTCAACCCTTGTCTTTTGCGTACCTACGTTTCCTCAGCGGGTATAACCCGCTGGCTGGACAA
AATTAAAACCCTTGAATATTCAATCAGTGTCTGAGAAACTTAATAATTACAACTTTCAACAACGGATCTC
TTGGTTCTGGCATCGATGAAGAACGCAGCGAAATGCGATAAGTAGTGTGAATTGCAGAATTCAGTGAATC
ATCGAATCTTTGAACGCACATTGCGCCCCTTGGTATTCCATGGGGCATGCCTGTTCGAGCGTCATTTGTA
CCCTCAAGCTCTGCTTGGTGTTGGGTGTTTGTCTATGCTTTTGCTTGGACTCACCTCAAAGCAATTGGCA
GCCAGTGTTTTGGCATAGAAGCGCAGCACATCTTGCACTTCCAGTCTTAAACACCAGCTTCCAGTAAGTC
CCTTTACGT

>JN417715 Ampelomyces sp. LK-2012a strain Vitis21 internal transcribed spacer 1, 5.8S ribosomal RNA gene, and internal transcribed spacer 2, complete sequence
CATTTAGTAGCTTGCTACTGCTAAGAGGGTCTGTTAGGCTGTATAGTATTGCTACTGACGAGCAGCATGA
TCCTCTAAGTCAACCCTTGTCTTTTGCGTACCTACGTTTCCTCAGCGGGTATAACCCGCTGGCTGGACAA
AATTAAAACCCTTGAATATTCAATCAGTGTCTGAGAAACTTAATAATTACAACTTTCAACAACGGATCTC
TTGGTTCTGGCATCGATGAAGAACGCAGCGAAATGCGATAAGTAGTGTGAATTGCAGAATTCAGTGAATC
ATCGAATCTTTGAACGCACATTGCGCCCCTTGGTATTCCATGGGGCATGCCTGTTCGAGCGTCATTTGTA
CCCTCAAGCTCTGCTTGGTGTTGGGTGTTTGTCTATGCTTTTGCTTGGACTCACCTCAAAGCAATTGGCA
GCCAGTGTTTTGGCATAGAAGCGCAGCACATCTTGCACTTCCAGTCTTAAACACCAGCTTCCAGTAAGTC
CCTTTACGT

>JN417714 Ampelomyces sp. LK-2012a strain Vitis15 internal transcribed spacer 1, 5.8S ribosomal RNA gene, and internal transcribed spacer 2, complete sequence
CATTTAGTAGCTTGCTACTGCTAAGAGGGTCTGTTAGGCTGTATAGTATTGCTACTGACGAGCAGCATGA
TCCTCTAAGTCAACCCTTGTCTTTTGCGTACCTACGTTTCCTCAGCGGGTATAACCCGCTGGCTGGACAA
AATTAAAACCCTTGAATATTCAATCAGTGTCTGAGAAACTTAATAATTACAACTTTCAACAACGGATCTC
TTGGTTCTGGCATCGATGAAGAACGCAGCGAAATGCGATAAGTAGTGTGAATTGCAGAATTCAGTGAATC
ATCGAATCTTTGAACGCACATTGCGCCCCTTGGTATTCCATGGGGCATGCCTGTTCGAGCGTCATTTGTA
CCCTCAAGCTCTGCTTGGTGTTGGGTGTTTGTCTATGCTTTTGCTTGGACTCACCTCAAAGCAATTGGCA
GCCAGTGTTTTGGCATAGAAGCGCAGCACATCTTGCACTTCCAGTCTTAAACACCAGCTTCCAGTAAGTC
CCTTTACGT

>JN417713 Ampelomyces sp. LK-2012a strain Vitis12 internal transcribed spacer 1, 5.8S ribosomal RNA gene, and internal transcribed spacer 2, complete sequence
CATTTAGTAGCTTGCTACTGCTAAGAGGGTCTGTTAGGCTGTATAGTATTGCTACTGACGAGCAGCATGA
TCCTCTAAGTCAACCCTTGTCTTTTGCGTACCTACGTTTCCTCAGCGGGTATAACCCGCTGGCTGGACAA
AATTAAAACCCTTGAATATTCAATCAGTGTCTGAGAAACTTAATAATTACAACTTTCAACAACGGATCTC
TTGGTTCTGGCATCGATGAAGAACGCAGCGAAATGCGATAAGTAGTGTGAATTGCAGAATTCAGTGAATC
ATCGAATCTTTGAACGCACATTGCGCCCCTTGGTATTCCATGGGGCATGCCTGTTCGAGCGTCATTTGTA
CCCTCAAGCTCTGCTTGGTGTTGGGTGTTTGTCTATGCTTTTGCTTGGACTCACCTCAAAGCAATTGGCA
GCCAGTGTTTTGGCATAGAAGCGCAGCACATCTTGCACTTCCAGTCTTAAACACCAGCTTCCAGTAAGTC
CCTTTACGT

>JN417712 Ampelomyces sp. LK-2012a strain Vitis11 internal transcribed spacer 1, 5.8S ribosomal RNA gene, and internal transcribed spacer 2, complete sequence
CATTTAGTAGCTTGCTACTGCTAAGAGGGTCTGTTAGGCTGTATAGTATTGCTACTGACGAGCAGCATGA
TCCTCTAAGTCAACCCTTGTCTTTTGCGTACCTACGTTTCCTCAGCGGGTATAACCCGCTGGCTGGACAA
AATTAAAACCCTTGAATATTCAATCAGTGTCTGAGAAACTTAATAATTACAACTTTCAACAACGGATCTC
TTGGTTCTGGCATCGATGAAGAACGCAGCGAAATGCGATAAGTAGTGTGAATTGCAGAATTCAGTGAATC
ATCGAATCTTTGAACGCACATTGCGCCCCTTGGTATTCCATGGGGCATGCCTGTTCGAGCGTCATTTGTA
CCCTCAAGCTCTGCTTGGTGTTGGGTGTTTGTCTATGCTTTTGCTTGGACTCACCTCAAAGCAATTGGCA
GCCAGTGTTTTGGCATAGAAGCGCAGCACATCTTGCACTTCCAGTCTTAAACACCAGCTTCCAGTAAGTC
CCTTTACGT

>JN417711 Ampelomyces sp. LK-2012a strain Vitis9 internal transcribed spacer 1, 5.8S ribosomal RNA gene, and internal transcribed spacer 2, complete sequence
CATTTAGTAGCTTGCTACTGCTAAGAGGGTCTGTTAGGCTGTATAGTATTGCTACTGACGAGCAGCATGA
TCCTCTAAGTCAACCCTTGTCTTTTGCGTACCTACGTTTCCTCAGCGGGTATAACCCGCTGGCTGGACAA
AATTAAAACCCTTGAATATTCAATCAGTGTCTGAGAAACTTAATAATTACAACTTTCAACAACGGATCTC
TTGGTTCTGGCATCGATGAAGAACGCAGCGAAATGCGATAAGTAGTGTGAATTGCAGAATTCAGTGAATC
ATCGAATCTTTGAACGCACATTGCGCCCCTTGGTATTCCATGGGGCATGCCTGTTCGAGCGTCATTTGTA
CCCTCAAGCTTTGCTTGGTGTTGGGTGTTTGTCTATGCTTTTGCTTGGACTCACCTCAAAGCAATTGGCA
GCCAGTGTTTTGGCATAGAAGCGCAGCACATCTTGCACTTCCAGTCTTAAACACCAGCTTCCAGTAAGTC
CCTTTACGT

>JN417710 Ampelomyces sp. LK-2012a strain Vitis1 internal transcribed spacer 1, 5.8S ribosomal RNA gene, and internal transcribed spacer 2, complete sequence
CATTTAGTAGCTTGCTACTGCTAAGAGGGTCTGTTAGGCTGTATAGTATTGCTACTGACGAGCAGCATGA
TCCTCTAAGTCAACCCTTGTCTTTTGCGTACCTACGTTTCCTCAGCGGGTATAACCCGCTGGCTGGACAA
AATTAAAACCCTTGAATATTCAATCAGTGTCTGAGAAACTTAATAATTACAACTTTCAACAACGGATCTC
TTGGTTCTGGCATCGATGAAGAACGCAGCGAAATGCGATAAGTAGTGTGAATTGCAGAATTCAGTGAATC
ATCGAATCTTTGAACGCACATTGCGCCCCTTGGTATTCCATGGGGCATGCCTGTTCGAGCGTCATTTGTA
CCCTCAAGCTCTGCTTGGTGTTGGGTGTTTGTCTATGCTTTTGCTTGGACTCACCTCAAAGCAATTGGCA
GCCAGTGTTTTGGCATAGAAGCGCAGCACATCTTGCACTTCCAGTCTTAAACACCAGCTTCCAGTAAGTC
CCTTTACGT

>GQ324096 Ampelomyces quisqualis strain SMKC 22313 internal transcribed spacer 1, 5.8S ribosomal RNA gene, and internal transcribed spacer 2, complete sequence
CATTTAGTAGCTTGCTACTGCTAAGAGGGTCTGTTAGGCTGTATAGTATTGCTACTGACAAGCAGCATGA
TCCTCTAAGTCAACCCTTGTCTTTTGCGTACCTACGTTTCCTCAGCGGGTATAACCCGCTGGCTGGACAA
AATTAAAACCCTTGAATATTCAATCAGTGTCTGAGAAACTTAATAATTACAACTTTCAACAACGGATCTC
TTGGTTCTGGCATCGATGAAGAACGCAGCGAAATGCGATAAGTAGTGTGAATTGCAGAATTCAGTGAATC
ATCGAATCTTTGAACGCACATTGCGCCCCTTGGTATTCCATGGGGCATGCCTGTTCGAGCGTCATTTGTA
CCCTCAAGCTCTGCTTGGTGTTGGGTGTTTGTCTATGCTTTTGCTTGGACTCACCTCAAAGCAATTGGCA
GCCAGTGTTTTGGCATAGAAGCGCAGCACATCTTGCACTTCCAGTCTTAAACACCAGCTTCCAGTAAGTC
CCTTTACGT

>AF126818 Ampelomyces quisqualis 18S ribosomal RNA gene, partial sequence; internal transcribed spacer 1, 5.8S ribosomal RNA and internal transcribed spacer 2, complete sequence; and 26S ribosomal RNA gene, partial sequence
TTTGGAAGTAAAAGTCGTAACAAGGTTTCCGTAGGTGAACCTGCGGAAGGATCATTATATTCAGTACTTT
GCTACTGTTAGCTGGGCCTGTTAGTCTGTATAGTGTTACTACTGATGAGCAGCATGGCCACGGCCCTTAC
CCCTGTCTTTTGTGCACCTATGTTTCCGTAGCGGGTTGACAACCTTGCTGGACAACACCATAACATGAAT
CTTTTATCAGCGTCTGAAAAAAACAAAATTTACAACTTTCAACAACGGATCTCTTGGTTCTGGCATCGAT
GAAGAACGCAGCGAAATGCGATAAGTAGTGTGAATTGCAGAATTCAGTGAATCATCGAATCTTTGAACGC
ACATTGCGCCCCTTGGTATTCCATGGGGCATGTCTGTTCGAGCGTCATTTGTACCTCAAGCTATGCTTGG
TGTTGGGTGCCTGTCCTTGTTCTCTCTTGGACTCACCTTAAAGCAATTGGCAGCCAGTGTTTTGGTATAG
AACTGCAGCACATTTTGCAATTCTAGTGCCAAAGACTGGGTCCAGTAAGACTTCTACTCTTGACTCGAAT
CAGATAGGAT

>GQ324119 Ampelomyces quisqualis strain SMKC 22122 internal transcribed spacer 1, 5.8S ribosomal RNA gene, and internal transcribed spacer 2, complete sequence
CATTTAGTAGCTTGCTACTACTAAGAGGGTCTGTTAGGCTGTATAGTATTGCTACTGACGAGCAGCATGA
TCCTCTGAGTCAACCCTTGTCTTTTGTGTACCTACGTTTCCTCAGCGGGCACAACCCGCTGGCTGGACAA
AATTTAAACTCTTGAATATTCAATCAGTGTCTGAGAAACTTAATAATTACAACTTTCAACAACGGATCTC
TTGGTTCTGGCATCGATGAAGAACGCAGCGAAATGCGATAAGTAGTGTGAATTGCAGAATTCAGTGAATC
ATCGAATCTTTGAACGCACATTGCGCCCCTTGGTATTCCATGGGGCATGCCTGTCCGAGCGTCATTTGTA
CCCTCAAGCTCTGCTTGGTGTTGGGTGTTTGTCTCTGCTTTTGCTTAGACTCACCTCAAAGGAATTGGCA
GCCAGTGTTTTGGCATAGAAGTGCAGCACATTTTGCACTTGTAGGTTAAATACCAGCTTCCAGTAAGCCC
CTTTACTT

>DQ490758 Ampelomyces sp. HMLAC204 18S ribosomal RNA gene, partial sequence; internal transcribed spacer 1, 5.8S ribosomal RNA gene, and internal transcribed spacer 2, complete sequence; and 28S ribosomal RNA gene, partial sequence
TCCGTAGGTGAACCTGCGGAAGGATCATTATTCTAGTAGCTTGCTGCTGCTAAGGGGTTCTATCAGACTG
TATAGTAATGTTACTGATGAGCAGCATGAACCTCAAACCCAACCCCTGTTTTTTGCGTACCTATGTTTCC
TCAGCAGATTATATCTGCTGGCTGGACATTCTTAACATACTTGAACATTCAATCAGCGTCTGAAAAACCT
AATTATTACAACTTTCAACAACAGATCTCTTGGTTCTGGCATTGATGAAGAACGCAGCGAAATGCGATAA
GTAGTGTGGATTGCAGAATTCAGTGAATCATCGAATTTTTGAACGCATATTGCGCCCCTTGGTATTCCAT
GGGGCATGCCTGTTCGAGCGTCATTTGTCTCCTTAAGCTGTGCTTGGTGTTGGATGATTGTCTATTTTCT
TGTGCCTAGACTCATCTCAAAGCAATTGGCAGGCAGTGTTTTAGTTTACTAGTGCAGCACATTTTGCATT
TGTAGCTCAGATACTTGCAACCCAAGGGAATTTTTACTCTTGACCTTGGATCAGGTAGGGATACCCGCTG
AACTTAAGCATATCAATAAGCGGAGGA

>GQ324131 Ampelomyces quisqualis strain SMKC 22207 internal transcribed spacer 1, 5.8S ribosomal RNA gene, and internal transcribed spacer 2, complete sequence
TGTTCAGTAGCTTGCTGCTGTGACGGTCTGTCAGTCTGTATAGTATCACTACTGATGAGCAGCATGACTG
TCTGTCTATACCCTTGTCTTTTCGCACCCTATTTCCTCAGCAGGTCTATACTTGCTGGCTGGACCACTTT
ATATAACTCTTGAATATTCAATCAGCGTCTGAAAAACTTAATAATTACAACTTTCAACAACGGATCTCTT
GGTTCTGGCATCGATGAAGAACGCAGCGAAATGCGATAAGTAGTGTGAATTGCAGAATTCAGTGAATCAT
CGAATCTTTGAACGCACATTGCGCCCCTTGGTATTCCATGGGGCATGCCTGTTCGAGCGTCATTTGTATC
TTCAAGCTCAGCTTGGTGTTGGGTGTTTGTCTATGCTTGTATTTAGACTCACCTCAAAGTAATTGGCAGC
TAGTGTCCTGGTATAGAAGTGCAGCACATTTTGCAACTCTAGCCTAGAACACTGGTGTCCAGTAAGCTTC
TCCACCTT

>HM124999 Ampelomyces sp. LK-2010 strain PL1 18S ribosomal RNA gene, partial sequence; internal transcribed spacer 1, 5.8S ribosomal RNA gene, and internal transcribed spacer 2, complete sequence; and 28S ribosomal RNA gene, partial sequence
GGAAGTAAAAGTCGTAACAAGGTTTCCGTAGGTGAACCTGCGGAAGGATCATTACATTTAGTAGCTTGCT
ACTGCTAAGAGGGTCTGTTAGGCTGTATAGTATTGCTACTGACGAGCAGCATGATCCTCTAAGTCAACCC
TTGTCTTTTGCGTACCTACGTTTCCTCAGCGGGTATAACCCGCTGGCTGGACAAAATTAAAACCCTTGAA
TATTCAATCAGTGTCTGAGAAACTTAATAATTACAACTTTCAACAACGGATCTCTTGGTTCTGGCATCGA
TGAAGAACGCAGCGAAATGCGATAAGTAGTGTGAATTGCAGAATTCAGTGAATCATCGAATCTTTGAACG
CACATTGCGCCCCTTGGTATTCCATGGGGCATGCCTGTTCGAGCGTCATTTGTACCCTCAAGCTCTGCTT
GGTGTTGGGTGTTTGTCTATGCTTTTGCTTGGACTCACCTCAAAGCAATTGGCAGCCAGTGTTTTGGCAT
AGAAGCGCAGCACATCTTGCACTTCCAGTCTTAAACACCAGCTTCCAGTAAGTCCCTTTACGTTTGACCT
CGGATCAGGTAGGGATACCCGCTGAACTTAAGCATATC

>HM124998 Ampelomyces sp. LK-2010 strain PA1 18S ribosomal RNA gene, partial sequence; internal transcribed spacer 1, 5.8S ribosomal RNA gene, and internal transcribed spacer 2, complete sequence; and 28S ribosomal RNA gene, partial sequence
TAGAGGAAGTAAAAGTCGTAACAAGGTTTCCGTAGGTGAACCTGCGGAAGGATCATTACATTTAGTAGCT
TGCTACTGCTAAGAGGGTCTGTTAGGCTGTATAGTATTGCTACTGACGAGCAGCATGATCCTCTAAGTCA
ACCCTTGTCTTTTGCGTACCTACGTTTCCTCAGCGGGTATAACCCGCTGGCTGGACAAAATTAAAACCCT
TGAATATTCAATCAGTGTCTGAGAAACTTAATAATTACAACTTTCAACAACGGATCTCTTGGTTCTGGCA
TCGATGAAGAACGCAGCGAAATGCGATAAGTAGTGTGAATTGCAGAATTCAGTGAATCATCGAATCTTTG
AACGCACATTGCGCCCCTTGGTATTCCATGGGGCATGCCTGTTCGAGCGTCATTTGTACCCTCAAGCTCT
GCTTGGTGTTGGGTGTTTGTCTATGCTTTTGCTTGGACTCACCTCAAAGCAATTGGCAGCCAGTGTTTTG
GCATAGAAGCGCAGCACATCTTGCACTTCCAGTCTTAAACACCAGCTTCCAGTAAGTCCCTTTACGTTTG
ACCTCGGATCAGGTAGGGATACCCGCTGAACTTAAGCATATCAA

>DQ490766 Ampelomyces sp. HMLAC226 18S ribosomal RNA gene, partial sequence; internal transcribed spacer 1, 5.8S ribosomal RNA gene, and internal transcribed spacer 2, complete sequence; and 28S ribosomal RNA gene, partial sequence
TCCGTAGGTGAACCTGCGGAAGGATCATTACATTTAGTAGCTTGCTACTGCTAAGAGGGTCTGTTAGGCT
GTATAGTATTGCTGCTGACGAGCAGCATGATCCTCTAAGTCAACCCTTGTCTTTTGCGTACCTACGTTTC
CTCAGCGGGTATAACCCGCTGGCTGGACAAAATTAAAACCCTTGAATATTCAATCAGTGTCTGAGAAACT
TAATAATTACAACTTTCAACAACGGATCTCTTGGTTCTGGCATCGATGAAGAACGCAGCGAAATGCGATA
AGTAGTGTGAATTGCAGAATTCAGTGAATCATCGAATCTTTGAACGCACATTGCGCCCCTTGGTATTCCA
TGGGGCATGCCTGTTCGAGCGTCATTTGTACCCTCAAGCTCTGCTTGGTGTTGGGTGTTTGTCTATGCTT
TTGCTTGGACTCACCTCAAAGCAATTGGCAGCCAGTGTTTTGGCATAGAAGCGCAGCACATCTTGCACTT
CCAGTCTTAAACACCAGCTTCCAGTAAGTCCCTTTACGTTTGACCTCGGATCAGGTAGGGATACCCGCTG
AACTTAAGCATATCAATAAGCGGAGGA

>HM125005 Ampelomyces sp. LK-2010 strain RA2-d 18S ribosomal RNA gene, partial sequence; internal transcribed spacer 1, 5.8S ribosomal RNA gene, and internal transcribed spacer 2, complete sequence; and 28S ribosomal RNA gene, partial sequence
GTAAAAGTCGTAACAAGGTTTCCGTAGGTGAACCTGCGGAAGGATCATTACATTTAGTAGCTTGCTACTG
CTAAGAGGGTCTGTTAGGCTGTATAGTATTGCTACTGACGAGCAGCATGATCCTCTAAGTCAACCCTTGT
CTTTTGCGTACCTACGTTTCCTCAGCGGGTATAACCCGCTGGCTGGACAAAATTAAAACCCTTGAATATT
CAATCAGTGTCTGAGAAACTTAATAATTACAACTTTCAACAACGGATCTCTTGGTTCTGGCATCGATGAA
GAACGCAGCGAAATGCGATAAGTAGTGTGAATTGCAGAATTCAGTGAATCATCGAATCTTTGAACGCACA
TTGCGCCCCTTGGTATTCCATGGGGCATGCCTGTTCGAGCGTCATTTGTACCCTCAAGCTCTGCTTGGTG
TTGGGTGTTTGTCTATGCTTTTGCTTGGACTCACCTCAAAGCAATTGGCAGCCAGTGTTTTGGCATAGAA
GCGCAGCACATCTTGCACTTCCAGTCTTAAACACCAGCTTCCAGTAAGTCCCTTTACGTTTGACCTCGGA
TCAGGTAGGGATACCCGCTGAACTTAAGCA

>HM125004 Ampelomyces sp. LK-2010 strain RA2-a 18S ribosomal RNA gene, partial sequence; internal transcribed spacer 1, 5.8S ribosomal RNA gene, and internal transcribed spacer 2, complete sequence; and 28S ribosomal RNA gene, partial sequence
GTAAAAGTCGTAACAAGGTTTCCGTAGGTGAACCTGCGGAAGGATCATTACATTTAGTAGCTTGCTACTG
CTAAGAGGGTCTGTTAGGCTGTATAGTATTGCTACTGACGAGCAGCATGATCCTCTAAGTCAACCCTTGT
CTTTTGCGTACCTACGTTTCCTCAGCGGGTATAACCCGCTGGCTGGACAAAATTAAAACCCTTGAATATT
CAATCAGTGTCTGAGAAACTTAATAATTACAACTTTCAACAACGGATCTCTTGGTTCTGGCATCGATGAA
GAACGCAGCGAAATGCGATAAGTAGTGTGAATTGCAGAATTCAGTGAATCATCGAATCTTTGAACGCACA
TTGCGCCCCTTGGTATTCCATGGGGCATGCCTGTTCGAGCGTCATTTGTACCCTCAAGCTCTGCTTGGTG
TTGGGTGTTTGTCTATGCTTTTGCTTGGACTCACCTCAAAGCAATTGGCAGCCAGTGTTTTGGCATAGAA
GCGCAGCACATCTTGCACTTCCAGTCTTAAACACCAGCTTCCAGTAAGTCCCTTTACGTTTGACCTCGGA
TCAGGTAGGGATACCCGCTGAACTTAAGCATATC

>HM125003 Ampelomyces sp. LK-2010 strain RA1-f 18S ribosomal RNA gene, partial sequence; internal transcribed spacer 1, 5.8S ribosomal RNA gene, and internal transcribed spacer 2, complete sequence; and 28S ribosomal RNA gene, partial sequence
GGAAGTAAAAGTCGTAACAAGGTTTCCGTAGGTGAACCTGCGGAAGGATCATTACATTTAGTAGCTTGCT
ACTGCTAAGAGGGTCTGTTAGGCTGTATAGTATTGCTACTGACGAGCAGCATGATCCTCTAAGTCAACCC
TTGTCTTTTGCGTACCTACGTTTCCTCAGCGGGTATAACCCGCTGGCTGGACAAAATTAAAACCCTTGAA
TATTCAATCAGTGTCTGAGAAACTTAATAATTACAACTTTCAACAACGGATCTCTTGGTTCTGGCATCGA
TGAAGAACGCAGCGAAATGCGATAAGTAGTGTGAATTGCAGAATTCAGTGAATCATCGAATCTTTGAACG
CACATTGCGCCCCTTGGTATTCCATGGGGCATGCCTGTTCGAGCGTCATTTGTACCCTCAAGCTCTGCTT
GGTGTTGGGTGTTTGTCTATGCTTTTGCTTGGACTCACCTCAAAGCAATTGGCAGCCAGTGTTTTGGCAT
AGAAGCGCAGCACATCTTGCACTTCCAGTCTTAAACACCAGCTTCCAGTAAGTCCCTTTACGTTTGACCT
CGGATCAGGTAGGGATACCCGCTGAACTTAAGCATATC

>HM125002 Ampelomyces sp. LK-2010 strain RA1-a 18S ribosomal RNA gene, partial sequence; internal transcribed spacer 1, 5.8S ribosomal RNA gene, and internal transcribed spacer 2, complete sequence; and 28S ribosomal RNA gene, partial sequence
AGTAAAAGTCGTAACAAGGTTTCCGTAGGTGAACCTGCGGAAGGATCATTACATTTAGTAGCTTGCTACT
GCTAAGAGGGTCTGTTAGGCTGTATAGTATTGCTACTGACGAGCAGCATGATCCTCTAAGTCAACCCTTG
TCTTTTGCGTACCTACGTTTCCTCAGCGGGTATAACCCGCTGGCTGGACAAAATTAAAACCCTTGAATAT
TCAATCAGTGTCTGAGAAACTTAATAATTACAACTTTCAACAACGGATCTCTTGGTTCTGGCATCGATGA
AGAACGCAGCGAAATGCGATAAGTAGTGTGAATTGCAGAATTCAGTGAATCATCGAATCTTTGAACGCAC
ATTGCGCCCCTTGGTATTCCATGGGGCATGCCTGTTCGAGCGTCATTTGTACCCTCAAGCTCTGCTTGGT
GTTGGGTGTTTGTCTATGCTTTTGCTTGGACTCACCTCAAAGCAATTGGCAGCCAGTGTTTTGGCATAGA
AGCGCAGCACATCTTGCACTTCCAGTCTTAAACACCAGCTTCCAGTAAGTCCCTTTACGTTTGACCTCGG
ATCAGGTAGGGATACCCGCTGAACTTAAGCATATCA

>GQ324137 Ampelomyces quisqualis strain SMKC 22412 internal transcribed spacer 1, 5.8S ribosomal RNA gene, and internal transcribed spacer 2, complete sequence
TGTTCAGTAGCTTGCTGCTGTGATGGTCTGTCAGTCTGTATAGTATCACTACTGATGAGCAGCATGACTG
TCTGTCTATACCCTTGTCTTTTCGCACCCTATTTCCTCAGCAGGTCTATACTTGCTGGCCGGACCACTTT
ATATAACTCTTGAATATTCAATCAGCGTCTGAAAAACTTAATAATTACAACTTTCAACAACGGATCTCTT
GGTTCTGGCATCGATGAAGAACGCAGCGAAATGCGATAAGTAGTGTGAATTGCAGAATTCAGTGAATCAT
CGAATCTTTGAACGCACATTGCGCCCCTTGGTATTCCATGGGGCATGCCTGTTCGAGCGTCATTTGTATC
CTCAAGCTTAGCTTGGTGTTGGGTGTTTGTCTATGCTTGTATTTAGACTCACCTCAAAGTAATTGGCAGC
TAGTGTCCTGGTATAGAAGTGCAGCACATTTTGCAACTCTAGCCTAGAACACTGGTGTCCAGTAAGCTTC
TCCACTTT

>GQ324136 Ampelomyces quisqualis strain SMKC 22314 internal transcribed spacer 1, 5.8S ribosomal RNA gene, and internal transcribed spacer 2, complete sequence
TGTTCAGTAGCTTGCTGCTGTGATGGTCTGTCAGTCTGTATAGTATCACTACTGATGAGCAGCATGACTG
TCTGTCTATACCCTTGTCTTTTCGCACCCTATTTCCTCAGCAGGTCTATACTTGCTGGCCGGACCACTTT
ATATAACTCTTGAATATTCAATCAGCGTCTGAAAAACTTAATAATTACAACTTTCAACAACGGATCTCTT
GGTTCTGGCATCGATGAAGAACGCAGCGAAATGCGATAAGTAGTGTGAATTGCAGAATTCAGTGAATCAT
CGAATCTTTGAACGCACATTGCGCCCCTTGGTATTCCATGGGGCATGCCTGTTCGAGCGTCATTTGTATC
CTCAAGCTTAGCTTGGTGTTGGGTGTTTGTCTATGCTTGTATTTAGACTCACCTCAAAGTAATTGGCAGC
TAGTGTCCTGGTATAGAAGTGCAGCACATTTTGCAACTCTAGCCTAGAACACTGGTGTCCAGTAAGCTTC
TCCACTTT

>GQ324095 Ampelomyces quisqualis strain SMKC 22511 internal transcribed spacer 1, 5.8S ribosomal RNA gene, and internal transcribed spacer 2, complete sequence
CATTTAGTAGCTTGCTACTGCTAAGAGGGTCTGTTAGGCTGTATAGTATTGCTACTGACGAGCAGCATGA
TCCTCTAAGTCAACCCTTGTCTTTTGCGTACCTACGTTTCCTCAGCGGGTATAACCCGCTGGCTGGACAA
AATTAAAACCCTTGAATATTCAATCAGTGTCTGAGAAACTTAATAATTACAACTTTCAACAACGGATCTC
TTGGTTCTGGCATCGATGAAGAACGCAGCGAAATGCGATAAGTAGTGTGAATTGCAGAATTCAGTGAATC
ATCGAATCTTTGAACGCACATTGCGCCCCTTGGTATTCCATGGGGCATGCCTGTTCGAGCGTCATTTGTA
CCCTCAAGCTCTGCTTGGTGTTGGGTGTTTGTCTATGCTTTTGCTTGGACTCACCTCAAAGCAATTGGCA
GCCAGTGTTTTGGCATAGAAGCGCAGCACATCTTGCACTTCCAGTCTTAAACACCAGCTTCCAGTAAGTC
CCTTTACGT

>GQ324065 Ampelomyces quisqualis strain SMKC 22298 internal transcribed spacer 1, 5.8S ribosomal RNA gene, and internal transcribed spacer 2, complete sequence
TTCTAGTAGCTTGCTGCTGCTAAGGGGTTCTATCAGACTGTATAGTAATGTTACTGATGAGCAGCATGAA
CCTCAAACCCAACCCCTGTTTTTTGCGTACCTATGTTTCCTCAGCAGATTATATCTGCTGGCTGGACATT
CTTAACATACTTGAACATTCAATCAGCGTCTGAAAAACCTAATTATTACAACTTTCAACAACGGATCTCT
TGGTTCTGGCATCGATGAAGAACGCAGCGAAATGCGATAAGTAGTGTGAATTGCAGAATTCAGTGAATCA
TCGAATTTTTGAACGCATATTGCGCCCCTTGGTATTCCATGGGGCATGCCTGTTCGAGCGTCATTTGTCT
CCTCAAGCTGTGCTTGGTGTTGGATGATTGTCCATTTTCTTGTGCCTGGACTCATCTCAAAGCAATTGGC
AGGCAGTGTTTTGGTTTACTAGTGCAGCACATTTTGCATTTGTAGCTCAGATACTTGCAACCCAAAAGAA
TTTTTACTC

>GQ324093 Ampelomyces quisqualis strain SMKC 22188 internal transcribed spacer 1, 5.8S ribosomal RNA gene, and internal transcribed spacer 2, complete sequence
CATTTAGTAGCTTGCTACTGCTAAGAGGGTCTGTTAGGCTGTATAGTATTGCTACTGACAAGCAGCATGA
TCCTCTAAGTCAACCCTTGTCTTTTGCGTACCTACGTTTCCTCAGCGGGTATAACCCGCTGGCTGGACAA
AATTAAAACCCTTGAATATTCAATCAGTGTCTGAGAAACTTAATAATTACAACTTTCAACAACGGATCTC
TTGGTTCTGGCATCGATGAAGAACGCAGCGAAATGCGATAAGTAGTGTGAATTGCAGAATTCAGTGAATC
ATCGAATCTTTGAACGCACATTGCGCCCCTTGGTATTCCATGGGGCATGCCTGTTCGAGCGTCATTTGTA
CCCTCAAGCTCTGCTTGGTGTTGGGTGTTTGTCTATGCTTTTGCTTGGACTCACCTCAAAGCAATTGGCA
GCCAGTGTTTTGGCATAGAAGCGCAGCACATCTTGCACTTCCAGTCTTAAACACCAGCTTCCAGTAAGTC
CCTTTACGT

>GQ324118 Ampelomyces quisqualis strain SMKC 22131 internal transcribed spacer 1, 5.8S ribosomal RNA gene, and internal transcribed spacer 2, complete sequence
CATTTAGTAGCTTGCTACTACTAAGAGGGTCTGTTAGGCTGTATAGTATTGCTACTGACGAGCAGCATGA
TCCTCTGAGTCAACCCTTGTCTTTTGTGTACCTACGTTTCCTCAGCGGGCACAACCCGCTGGCTGGACAA
AATTTAAACTCTTGAATATTCAATCAGTGTCTGAGAAACTTAATAATTACAACTTTCAACAACGGATCTC
TTGGTTCTGGCATCGATGAAGAACGCAGCGAAATGCGATAAGTAGTGTGAATTGCAGAATTCAGTGAATC
ATCGAATCTTTGAACGCACATTGCGCCCCTTGGTATTCCATGGGGCATGCCTGTCCGAGCGTCATTTGTA
CCCTCAAGCTCTGCTTGGTGTTGGGTGTTTGTCTCTGCTTTTGCTTAGACTCACCTCAAAGGAATTGGCA
GCCAGTGTTTTGGCATAGAAGTGCAGCACATTTTGCACTTGTAGGTTAAATACCAGCTTCCAGTAAGCCC
CTTTACTT

>GQ324094 Ampelomyces quisqualis strain SMKC 22168 internal transcribed spacer 1, 5.8S ribosomal RNA gene, and internal transcribed spacer 2, complete sequence
CATTTAGTAGCTTGCTACTGCTAAGAGGGTCTGTTAGGCTGTATAGTATTGCTACTGACGAGCAGCATGA
TCCTCTAAGTCAACCCTTGTCTTTTGCGTACCTACGTTTCCTCAGCGGGTATAACCCGCTGGCTGGACAA
AATTAAAACCCTTGAATATTCAATCAGTGTCTGAGAAACTTAATAATTACAACTTTCAACAACGGATCTC
TTGGTTCTGGCATCGATGAAGAACGCAGCGAAATGCGATAAGTAGTGTGAATTGCAGAATTCAGTGAATC
ATCGAATCTTTGAACGCACATTGCGCCCCTTGGTATTCCATGGGGCATGCCTGTTCGAGCGTCATTTGTA
CCCTCAAGCTCTGCTTGGTGTTGGGTGTTTGTCTATGCTTTTGCTTGGACTCACCTCAAAGCAATTGGCA
GCCAGTGTTTTGGCATAGAAGCGCAGCACATCTTGCACTTCCAGTCTTAAACACCAGCTTCCAGTAAGTC
CCTTTACGT

>GQ324133 Ampelomyces quisqualis strain SMKC 22335 internal transcribed spacer 1, 5.8S ribosomal RNA gene, and internal transcribed spacer 2, complete sequence
TGTTCAGTAGCTTGCTGCTGTGACGGTCTGTCAGTCTGTATAGTATCACTACTGATGAGCAGCATGACTG
TCTGTCTATACCCTTGTCTTTTTGCACCCTATTTCCTCAGCAGGTCTATACTTGCTGGCTGGACCACTTT
ATATAACTCTTGAATATTCAATCAGCGTCTGAAAAACTTAATAATTACAACTTTCAACAACGGATCTCTT
GGTTCTGGCATCGATGAAGAACGCAGCGAAATGCGATAAGTAGTGTGAATTGCAGAATTCAGTGAATCAT
CGAATCTTTGAACGCACATTGCGCCCCTTGGTATTCCATGGGGCATGCCTGTTCGAGCGTCATTTGTATC
TTCAAGCTCAGCTTGGTGTTGGGTGTTTGTCTATGCTTGTATTTAGACTCACCTCAAAGTAATTGGCAGC
TAGTGTCCTGGTATAGAAGTGCAGCACATTTTGCAACTCTAGCCTAGAACACTGGTGTCCAGTAAGCTTC
TCCACCTT

>HM125001 Ampelomyces sp. LK-2010 strain PN4-b 18S ribosomal RNA gene, partial sequence; internal transcribed spacer 1, 5.8S ribosomal RNA gene, and internal transcribed spacer 2, complete sequence; and 28S ribosomal RNA gene, partial sequence
GAAGTAAAAGTCGTAACAAGGTTTCCGTAGGTGAACCTGCGGAAGGATCATTACATTTAGTAGCTTGCTA
CTGCTAAGAGGGTCTGTTAGGCTGTATAGTATTGCTACTGACGAGCAGCATGATCCTCTAAGTCAACCCT
TGTCTTTTGCGTACCTACGTTTCCTCAGCGGGTATAACCCGCTGGCTGGACAAAATTACAACCCTTGAAT
ATTCAATCAGTGTCTGAGAAACTTAATAATTACAACTTTCAACAACGGATCTCTTGGTTCTGGCATCGAT
GAAGAACGCAGCGAAATGCGATAAGTAGTGTGAATTGCAGAATTCAGTGAATCATCGAATCTTTGAACGC
ACATTGCGCCCCTTGGTATTCCATGGGGCATGCCTGTTCGAGCGTCATTTGTACCCTCAAGCTCTGCTTG
GTGTTGGGTGTTTGTCTATGCTTTTGCTTGGACTCACCTCAAAGCAATTGGCAGCCAGTGTTTTGGCATA
GAAGCGCAGCACATCTTGCACTTCCAGTCTTAAACACCAGCTTCCAGTAAGTCCCTTTACGTTTGACCTC
GGATCAGGTAGGGATACCCGCTGAACTTAAGC

>HM125000 Ampelomyces sp. LK-2010 strain PN1-a 18S ribosomal RNA gene, partial sequence; internal transcribed spacer 1, 5.8S ribosomal RNA gene, and internal transcribed spacer 2, complete sequence; and 28S ribosomal RNA gene, partial sequence
GGAAGTAAAAGTCGTAACAAGGTTTCCGTAGGTGAACCTGCGGAAGGATCATTACATTTAGTAGCTTGCT
ACTGCTAAGAGGGTCTGTTAGGCTGTATAGTATTGCTACTGACGAGCAGCATGATCCTCTAAGTCAACCC
TTGTCTTTTGCGTACCTACGTTTCCTCAGCGGGTATAACCCGCTGGCTGGACAAAATTAAAACCCTTGAA
TATTCAATCAGTGTCTGAGAAACTTAATAATTACAACTTTCAACAACGGATCTCTTGGTTCTGGCATCGA
TGAAGAACGCAGCGAAATGCGATAAGTAGTGTGAATTGCAGAATTCAGTGAATCATCGAATCTTTGAACG
CACATTGCGCCCCTTGGTATTCCATGGGGCATGCCTGTTCGAGCGTCATTTGTACCCTCAAGCTCTGCTT
GGTGTTGGGTGTTTGTCTATGCTTTTGCTTGGACTCACCTCAAAGCAATTGGCAGCCAGTGTTTTGGCAT
AGAAGCGCAGCACATCTTGCACTTCCAGTCTTAAACACCAGCTTCCAGTAAGTCCCTTTACGTTTGACCT
CGGATCAGGTAGGGATACCCGCTGAACTTAAGC

>DQ490765 Ampelomyces sp. HMLAC214 18S ribosomal RNA gene, partial sequence; internal transcribed spacer 1, 5.8S ribosomal RNA gene, and internal transcribed spacer 2, complete sequence; and 28S ribosomal RNA gene, partial sequence
TCCGTAGGTGAACCTGCGGAAGGATCATTACATTTAGTAGCTTGCTACTGCTAAGAGGGTCTGTTAGGCT
GTATAGTATTGCTACTGACGAGCAGCATGATCCTCTAAGTCAACCCTTGTCTTTTGCGTACCTACGTTTC
CTCAGCGGGTATAACCCGCTGGCTGGACAAAATTAAAACCCTTGAATATTCAATCAGTGTCTGAGAAACT
TAATAATTACAACTTTCAACAACGGATCTCTTGGTTCTGGCATCGATGAAGAACGCAGCGAAATGCGATA
AGTAGTGTGAATTGCAGAATTCAGTGAATCATCGAATCTTTGAACGCACATTGCGCCCCTTGGTATTCCA
TGGGGCATGCCTGTTCGAGCGTCATTTGTACCCTCAAGCTCTGCTTGGTGTTGGGTGTTTGTCTATGCTT
TTGCTTGGACTCACCTCAAAGCAATTGGCAGCCAGTGTTTTGGCATAGAAGCGCAGCACATCTTGCACTT
CCAGTCTTAAACACCAGCTTCCAGTAAGTCCCTTTACGTTTGACCTCGGATCAGGTAGGGATACCCGCTG
AACTTAAGCATATCAATAAGCGGAGGA

>U82451 Ampelomyces sp. DSM 2223 18S ribosomal RNA gene, partial sequence; internal transcribed spacer 1, 5.8S ribosomal RNA gene and internal transcribed spacer 2, complete sequence; and 26S ribosomal RNA gene, partial sequence
TAAAGTCGTAACAAGGTTTCCGTAGGTGAACCTGCGGAAGGATCATTATGTTCAGTAGCTAGCTACTGTG
AGGGTCTGTCAGCCTGTATAGTATCACTACTGATGAGCAGCATGACTGTCTGTCTATACCCTTGTCTTTT
GCGCACCCACGTTTCCTCAGCAGGTCTACACTTGCTGGCTGGACAACTCTATAACCCTTGAACATTCAAT
CAGCGTCTGAAAAACTTAATAATTACAACTTTCAACAACGGATCTCTTGGTTCTGGCATCGATGAAGAAC
GCAGCGAAATGCGATAAGTAGTGTGAATTGCAGAATTCAGTGAATCATCGAATCTTTGAACGCACATTGC
GCCCCTTGGTATTCCATGGGGCATGCCTGTTCGAGCGTCATTTGTATCTTCAAGCACGGCTTGGTGTTGG
GTGTTTGTCTATGCTTGTATTTAGACTCACCTCAAAGCAATTGGCAGCCAGTGTCCTGGTATAGAAGTGC
AGCACATTTTGCAACTCTAGCCTGAAACACTGGTGTCCAGTGAGCCTCTCCACTTTTGACCTCGGATCAG
GTAGGGATACCCGCTGAACTTAACATATCAATAACGGGG

>HM124990 Ampelomyces sp. LK-2010 strain LV2-b 18S ribosomal RNA gene, partial sequence; internal transcribed spacer 1, 5.8S ribosomal RNA gene, and internal transcribed spacer 2, complete sequence; and 28S ribosomal RNA gene, partial sequence
AGTAAAAGTCGTAACAAGGTTTCCGTAGGTGAACCTGCGGAAGGATCATTACATTTAGTAGCTTGCTACT
GCTAAGAGGGTCTGTTAGGCTGTATAGTATTGCTACTGACGAGCAGCATGATCCTCTAAGTCAACCCTTG
TCTTTTGCGTACCTACGTTTCCTCAGCGGGTATAACCCGCTGGCTGGACAAAATTAAAACCCTTGAATAT
TCAATCAGTGTCTGAGAAACTTAATAATTACAACTTTCAACAACGGATCTCTTGGTTCTGGCATCGATGA
AGAACGCAGCGAAATGCGATAAGTAGTGTGAATTGCAGAATTCAGTGAATCATCGAATCTTTGAACGCAC
ATTGCGCCCCTTGGTATTCCATGGGGCATGCCTGTTCGAGCGTCATTTGTACCCTCAAGCTCTGCTTGGT
GTTGGGTGTTTGTCTATGCTTTTGCTTGGACTCACCTCAAAGCAATTGGCAGCCAGTGTTTTGGCATAGA
AGCGCAGCACATCTTGCACTTCCAGTCTTAAACACCAGCTTCCAGTAAGTCCCTTTACGTTTGACCTCGG
ATCAGGTAGGGATACCCGCTGA

>HM124989 Ampelomyces sp. LK-2010 strain LV2-a 18S ribosomal RNA gene, partial sequence; internal transcribed spacer 1, 5.8S ribosomal RNA gene, and internal transcribed spacer 2, complete sequence; and 28S ribosomal RNA gene, partial sequence
GAGGAAGTAAAAGTCGTAACAAGGTTTCCGTAGGTGAACCTGCGGAAGGATCATTACATTTAGTAGCTTG
CTACTGCTAAGAGGGTCTGTTAGGCTGTATAGTATTGCTACTGACGAGCAGCATGATCCTCTAAGTCAAC
CCTTGTCTTTTGCGTACCTACGTTTCCTCAGCGGGTATAACCCGCTGGCTGGACAAAATTAAAACCCTTG
AATATTCAATCAGTGTCTGAGAAACTTAATAATTACAACTTTCAACAACGGATCTCTTGGTTCTGGCATC
GATGAAGAACGCAGCGAAATGCGATAAGTAGTGTGAATTGCAGAATTCAGTGAATCATCGAATCTTTGAA
CGCACATTGCGCCCCTTGGTATTCCATGGGGCATGCCTGTTCGAGCGTCATTTGTACCCTCAAGCTCTGC
TTGGTGTTGGGTGTTTGTCTATGCTTTTGCTTGGACTCACCTCAAAGCAATTGGCAGCCAGTGTTTTGGC
ATAGAAGCGCAGCACATCTTGCACTTCCAGTCTTAAACACCAGCTTCCAGTAAGTCCCTTTACGTTTGAC
CTCGGATCAGGTAGGGATACCCGCTGAACTTAAGCATAT

>HM124988 Ampelomyces sp. LK-2010 strain LV1 18S ribosomal RNA gene, partial sequence; internal transcribed spacer 1, 5.8S ribosomal RNA gene, and internal transcribed spacer 2, complete sequence; and 28S ribosomal RNA gene, partial sequence
AGGAAGTAAAAGTCGTAACAAGGTTTCCGTAGGTGAACCTGCGGAAGGATCATTACATTTAGTAGCTTGC
TACTGCTAAGAGGGTCTGTTAGGCTGTATAGTATTGCTACTGACGAGCAGCATGATCCTCTAAGTCAACC
CTTGTCTTTTGCGTACCTACGTTTCCTCAGCGGGTATAACCCGCTGGCTGGACAAAATTAAAACCCTTGA
ATATTCAATCAGTGTCTGAGAAACTTAATAATTACAACTTTCAACAACGGATCTCTTGGTTCTGGCATCG
ATGAAGAACGCAGCGAAATGCGATAAGTAGTGTGAATTGCAGAATTCAGTGAATCATCGAATCTTTGAAC
GCACATTGCGCCCCTTGGTATTCCATGGGGCATGCCTGTTCGAGCGTCATTTGTACCCTCAAGCTCTGCT
TGGTGTTGGGTGTTTGTCTATGCTTTTGCTTGGACTCACCTCAAAGCAATTGGCAGCCAGTGTTTTGGCA
TAGAAGCGCAGCACATCTTGCACTTCCAGTCTTAAACACCAGCTTCCAGTAAGTCCCTTTACGTTTGACC
TCGGATCAGGTAGGGATACCCGCTGAACTTAAGCATATCAA

>DQ490769 Ampelomyces sp. HMLAC225 18S ribosomal RNA gene, partial sequence; internal transcribed spacer 1, 5.8S ribosomal RNA gene, and internal transcribed spacer 2, complete sequence; and 28S ribosomal RNA gene, partial sequence
TCCGTAGGTGAACCTGCGGAAGGATCATTATGTTCAGTAGCTTGCTGCTGTGATGGTCTGTCAGTCTGTA
TAGTATCACTACTGATGAGCAGCATGACTGTCTGTCTATACCCTTGTCTTTTCGCACCCTATTTCCTCAG
CAGGTCTATACTTGCTGGCCGGACCACTTTATATAACTCTTGAATATTCAATCAGCGTCTGAAAAACTTA
ATAATTACAACTTTCAACAACGGATCTCTTGGTTCTGGCATCGATGAAGAACGCAGCGAAATGCGATAAG
TAGTGTGAATTGCAGAATTCAGTGAATCATCGAATCTTTGAACGCACATTGCGCCCCTTGGTATTCCATG
GGGCATGCCTGTTCGAGCGTCATTTGTATCCTCAAGCTTAGCTTGGTGTTGGGTGTTTGTCTATGCTTGT
ATTTAGACTCACCTCAAAGTAATTGGCAGCTAGTGTCCTGGTATAGAAGTGCAGCACATTTTGCAACTCT
AGCCTAGAACACTGGTGTCCAGTAAGCTTCTCCACTTTTGACCTCGGATCAGGTAGGGATACCCGCTGAA
CTTAAGCATATCAATAAGCGGAGGA

>HM125022 Ampelomyces sp. LK-2010 strain TP9-b 18S ribosomal RNA gene, partial sequence; internal transcribed spacer 1, 5.8S ribosomal RNA gene, and internal transcribed spacer 2, complete sequence; and 28S ribosomal RNA gene, partial sequence
TGAGGAAGTAAAAGTCGTAACAAGGTTTCCGTAGGTGAACCTGCGGAAGGATCATTACATTTAGTAGCTT
GCTACTGCTAAGAGGGTCTGTTAGGCTGTATAGTATTGCTACTGACGAGCAGCATGATCCTCTAAGTCAA
CCCTTGTCTTTTGCGTACCTACGTTTCCTCAGCGGGTATAACCCGCTGGCTGGACAAAATTACAACCCTT
GAATATTCAATCAGTGTCTGAGAAACTTAATAATTACAACTTTCAACAACGGATCTCTTGGTTCTGGCAT
CGATGAAGAACGCAGCGAAATGCGATAAGTAGTGTGAATTGCAGAATTCAGTGAATCATCGAATCTTTGA
ACGCACATTGCGCCCCTTGGTATTCCATGGGGCATGCCTGTTCGAGCGTCATTTGTACCCTCAAGCTCTG
CTTGGTGTTGGGTGTTTGTCTATGCTTTTGCTTGGACTCACCTCAAAGCAATTGGCAGCCAGTGTTTTGG
CATAGAAGCGCAGCACATCTTGCACTTCCAGTCTTAAACACCAGCTTCCAGTAAGTCCCTTTACGTTTGA
CCTCGGATCAGGTAGGGATACCCGCTGAACTTAAGCATATC

>HM125021 Ampelomyces sp. LK-2010 strain TP7-a 18S ribosomal RNA gene, partial sequence; internal transcribed spacer 1, 5.8S ribosomal RNA gene, and internal transcribed spacer 2, complete sequence; and 28S ribosomal RNA gene, partial sequence
TCATTACATTTAGTAGCTTGCTACTGCTAAGAGGGTCTGTTAGGCTGTATAGTATTGCTACTGACGAGCA
GCATGATCCTCTAAGTCAACCCTTGTCTTTTGCGTACCTACGTTTCCTCAGCGGGTATAACCCGCTGGCT
GGACAAAATTACAACCCTTGAATATTCAATCAGTGTCTGAGAAACTTAATAATTACAACTTTCAACAACG
GATCTCTTGGTTCTGGCATCGATGAAGAACGCAGCGAAATGCGATAAGTAGTGTGAATTGCAGAATTCAG
TGAATCATCGAATCTTTGAACGCACATTGCGCCCCTTGGTATTCCATGGGGCATGCCTGTTCGAGCGTCA
TTTGTACCCTCAAGCTCTGCTTGGTGTTGGGTGTTTGTCTATGCTTTTGCTTGGACTCACCTCAAAGCAA
TTGGCAGCCAGTGTTTTGGCATAGAAGCGCAGCACATCTTGCACTTCCAGTCTTAAACACCAGCTTCCAG
TAAGTCCCTTTACGTTTGACCTCGGATCAGGTAGGGATACCCGCTGAACTTAA

>HM125020 Ampelomyces sp. LK-2010 strain TP2 18S ribosomal RNA gene, partial sequence; internal transcribed spacer 1, 5.8S ribosomal RNA gene, and internal transcribed spacer 2, complete sequence; and 28S ribosomal RNA gene, partial sequence
GAGGAAGTAAAAGTCGTAACAAGGTTTCCGTAGGTGAACCTGCGGAAGGATCATTACATTTAGTAGCTTG
CTACTGCTAAGAGGGTCTGTTAGGCTGTATAGTATTGCTACTGACGAGCAGCATGATCCTCTAAGTCAAC
CCTTGTCTTTTGCGTACCTACGTTTCCTCAGCGGGTATAACCCGCTGGCTGGACAAAATTACAACCCTTG
AATATTCAATCAGTGTCTGAGAAACTTAATAATTACAACTTTCAACAACGGATCTCTTGGTTCTGGCATC
GATGAAGAACGCAGCGAAATGCGATAAGTAGTGTGAATTGCAGAATTCAGTGAATCATCGAATCTTTGAA
CGCACATTGCGCCCCTTGGTATTCCATGGGGCATGCCTGTTCGAGCGTCATTTGTACCCTCAAGCTCTGC
TTGGTGTTGGGTGTTTGTCTATGCTTTTGCTTGGACTCACCTCAAAGCAATTGGCAGCCAGTGTTTTGGC
ATAGAAGCGCAGCACATCTTGCACTTCCAGTCTTAAACACCAGCTTCCAGTAAGTCCCTTTACGTTTGAC
CTCGGATCAGGTAGGGATACCCGCTGAACTTAAGCATA

>HM125019 Ampelomyces sp. LK-2010 strain TP1 18S ribosomal RNA gene, partial sequence; internal transcribed spacer 1, 5.8S ribosomal RNA gene, and internal transcribed spacer 2, complete sequence; and 28S ribosomal RNA gene, partial sequence
GGAAGTAAAAGTCGTAACAAGGTTTCCGTAGGTGAACCTGCGGAAGGATCATTACATTTAGTAGCTTGCT
ACTGCTAAGAGGGTCTGTTAGGCTGTATAGTATTGCTACTGACGAGCAGCATGATCCTCTAAGTCAACCC
TTGTCTTTTGCGTACCTACGTTTCCTCAGCGGGTATAACCCGCTGGCTGGACAAAATTACAACCCTTGAA
TATTCAATCAGTGTCTGAGAAACTTAATAATTACAACTTTCAACAACGGATCTCTTGGTTCTGGCATCGA
TGAAGAACGCAGCGAAATGCGATAAGTAGTGTGAATTGCAGAATTCAGTGAATCATCGAATCTTTGAACG
CACATTGCGCCCCTTGGTATTCCATGGGGCATGCCTGTTCGAGCGTCATTTGTACCCTCAAGCTCTGCTT
GGTGTTGGGTGTTTGTCTATGCTTTTGCTTGGACTCACCTCAAAGCAATTGGCAGCCAGTGTTTTGGCAT
AGAAGCGCAGCACATCTTGCACTTCCAGTCTTAAACACCAGCTTCCAGTAAGTCCCTTTACGTTTGACCT
CGGATCAGGTAGGGATACCCGCTGAACTTAAGCATATC

>HM125024 Ampelomyces sp. LK-2010 strain TR-1 18S ribosomal RNA gene, partial sequence; internal transcribed spacer 1, 5.8S ribosomal RNA gene, and internal transcribed spacer 2, complete sequence; and 28S ribosomal RNA gene, partial sequence
GGAAGTAAAAGTCGTAACAAGGTTTCCGTAGGTGAACCTGCGGAAGGATCATTACATTTAGTAGCTTGCT
ACTGCTAAGAGGGTCTGTTAGGCTGTATAGTATTGCTACTGACGAGCAGCATGATCCTCTAAGTCAACCC
TTGTCTTTTGCGTACCTACGTTTCCTCAGCGGGTATAACCCGCTGGCTGGACAAAATTACAACCCTTGAA
TATTCAATCAGTGTCTGAGAAACTTAATAATTACAACTTTCAACAACGGATCTCTTGGTTCTGGCATCGA
TGAAGAACGCAGCGAAATGCGATAAGTAGTGTGAATTGCAGAATTCAGTGAATCATCGAATCTTTGAACG
CACATTGCGCCCCTTGGTATTCCATGGGGCATGCCTGTTCGAGCGTCATTTGTACCCTCAAGCTCTGCTT
GGTGTTGGGTGTTTGTCTATGCTTTTGCTTGGACTCACCTCAAAGCAATTGGCAGCCAGTGTTTTGGCAT
AGAAGCGCAGCACATCTTGCACTTCCAGTCTTAAACACCAGCTTCCAGTAAGTCCCTTTACGTTTGACCT
CGGATCAGGTAGGGATACCCGCTGAACTTAAGCATATC

>HM125023 Ampelomyces sp. LK-2010 strain TR-a 18S ribosomal RNA gene, partial sequence; internal transcribed spacer 1, 5.8S ribosomal RNA gene, and internal transcribed spacer 2, complete sequence; and 28S ribosomal RNA gene, partial sequence
TAGAGGAAGTAAAAGTCGTAACAAGGTTTCCGTAGGTGAACCTGCGGAAGGATCATTACATTTAGTAGCT
TGCTACTGCTAAGAGGGTCTGTTAGGCTGTATAGTATTGCTACTGACGAGCAGCATGATCCTCTAAGTCA
ACCCTTGTCTTTTGCGTACCTACGTTTCCTCAGCGGGTATAACCCGCTGGCTGGACAAAATTAAAACCCT
TGAATATTCAATCAGTGTCTGAGAAACTTAATAATTACAACTTTCAACAACGGATCTCTTGGTTCTGGCA
TCGATGAAGAACGCAGCGAAATGCGATAAGTAGTGTGAATTGCAGAATTCAGTGAATCATCGAATCTTTG
AACGCACATTGCGCCCCTTGGTATTCCATGGGGCATGCCTGTTCGAGCGTCATTTGTACCCTCAAGCTCT
GCTTGGTGTTGGGTGTTTGTCTATGCTTTTGCTTGGACTCACCTCAAAGCAATTGGCAGCCAGTGTTTTG
GCATAGAAGCGCAGCACATCTTGCACTTCCAGTCTTAAACACCAGCTTCCAGTAAGTCCCTTTACGTTTG
ACCTCGGATCAGGTAGGGATACCCGCTGAACTTAAGCATATCAA

>GQ324140 Ampelomyces quisqualis strain SMKC 22332 internal transcribed spacer 1, 5.8S ribosomal RNA gene, and internal transcribed spacer 2, complete sequence
TGTTCAGTAGCTTGCTGCTGTGATGGTCTGTCAGTCTGTATAGTATCACTACTGATGAGCAGCATGACTG
TCTGTCTATACCCTTGTCTTTTCGCACCCTATTTCCTCAGCAGGTCTATACTTGCTGGCCGGACCACTTT
ATATAACTCTTGAATATTCAATCAGCGTCTGAAAAACTTAATAATTACAACTTTCAACAACGGATCTCTT
GGTTCTGGCATCGATGAAGAACGCAGCGAAATGCGATAAGTAGTGTGAATTGCAGAATTCAGTGAATCAT
CGAATCTTTGAACGCACATTGCGCCCCTTGGTATTCCATGGGGCATGCCTGTTCGAGCGTCATTTGTATC
CTCAAGCTTAGCTTGGTGTTGGGTGTTTGTCTATGCTTGTATTTAGACTCACCTCAAAGTAATTGGCAGC
TAGTGTCCTGGTATAGAAGTGCAGCACATTTTGCAACTCTAGCCTAGAACACTGGTGTCCAGTAAGCTTC
TCCACTTT

>GQ324139 Ampelomyces quisqualis strain SMKC 22142 internal transcribed spacer 1, 5.8S ribosomal RNA gene, and internal transcribed spacer 2, complete sequence
TGTTCAGTAGCTTGCTGCTGTGATGGTCTGTCAGTCTGTATAGTATCACTACTGATGAGCAGCATGACTG
TCTGTCTATACCCTTGTCTTTTCGCACCCTATTTCCTCAGCAGGTCTATACTTGCTGGCCGGACCACTTT
ATATAACTCTTGAATATTCAATCAGCGTCTGAAAAACTTAATAATTACAACTTTCAACAACGGATCTCTT
GGTTCTGGCATCGATGAAGAACGCAGCGAAATGCGATAAGTAGTGTGAATTGCAGAATTCAGTGAATCAT
CGAATCTTTGAACGCACATTGCGCCCCTTGGTATTCCATGGGGCATGCCTGTTCGAGCGTCATTTGTATC
CTCAAGCTTAGCTTGGTGTTGGGTGTTTGTCTATGCTTGTATTTAGACTCACCTCAAAGTAATTGGCAGC
TAGTGTCCTGGTATAGAAGTGCAGCACATTTTGCAACTCTAGCCTAGAACACTGGTGTCCAGTAAGCTTC
TCCACTTT

>GQ324138 Ampelomyces quisqualis strain SMKC 22472 internal transcribed spacer 1, 5.8S ribosomal RNA gene, and internal transcribed spacer 2, complete sequence
TGTTCAGTAGCTTGCTGCTGTGATGGTCTGTCAGTCTGTATAGTATCACTACTGATGAGCAGCATGACTG
TCTGTCTATACCCTTGTCTTTTCGCACCCTATTTCCTCAGCAGGTCTATACTTGCTGGCCGGACCACTTT
ATATAACTCTTGAATATTCAATCAGCGTCTGAAAAACTTAATAATTACAACTTTCAACAACGGATCTCTT
GGTTCTGGCATCGATGAAGAACGCAGCGAAATGCGATAAGTAGTGTGAATTGCAGAATTCAGTGAATCAT
CGAATCTTTGAACGCACATTGCGCCCCTTGGTATTCCATGGGGCATGCCTGTTCGAGCGTCATTTGTATC
CTCAAGCTTAGCTTGGTGTTGGGTGTTTGTCTATGCTTGTATTTAGACTCACCTCAAAGTAATTGGCAGC
TAGTGTCCTGGTATAGAAGTGCAGCACATTTTGCAACTCTAGCCTAGAACACTGGTGTCCAGTAAGCTTC
TCCACTTT

>GQ324147 Ampelomyces quisqualis strain SMKC 22911 internal transcribed spacer 1, 5.8S ribosomal RNA gene, and internal transcribed spacer 2, complete sequence
TGTTCAGTAGCTTGCTGCTGTGATGGTCTGTCAGTCTGTATAGTATCACTACTGATGAGCAGCATGACTG
TCTGTCTATACCCTTGTCTTTTCGCACCCTATTTCCTCAGCAGGTCTATACTTGCTGGCCGGACCACTTT
ATATAACTCTTGAATATTCAATCAGCGTCTGAAAAACTTAATAATTACAACTTTCAACAACGGATCTCTT
GGTTCTGGCATCGATGAAGAACGCAGCGAAATGCGATAAGTAGTGTGAATTGCAGAATTCAGTGAATCAT
CGAATCTTTGAACGCACATTGCGCCCCTTGGTATTCCATGGGGCATGCCTGTTCGAGCGTCATTTGTATC
CTCAAGCTTAGCTTGGTGTTGGGTGTTTGTCTATGCTTGTATTTAGACTCACCTCAAAGTAATTGGCAGC
TAGTGTCCTGGTATAGAAGTGCAGCACATTTTGCAACTCTAGCCTAGAACACTGGTGTCCAGTAAGCTTC
TCCACTTT

>GQ324128 Ampelomyces quisqualis strain SMKC 22438 internal transcribed spacer 1, 5.8S ribosomal RNA gene, and internal transcribed spacer 2, complete sequence
TGTTCAGTAGCTTGCTGCTGTGATGGTCTGTCAGTCTGTATAGTATCACTACTGATGAGCAGCATGACTG
TCTGTCTATACCCTTGTCTTTTCGCACCCTATTTCCTCAGCAGGTCTATACTTGCTGGCCGGACCACTTT
ATATAACTCTTGAATATTCAATCAGCGTCTGAAAAACTTAATAATTACAACTTTCAACAACGGATCTCTT
GGTTCTGGCATCGATGAAGAACGCAGCGAAATGCGATAAGTAGTGTGAATTGCAGAATTCAGTGAATCAT
CGAATCTTTGAACGCACATTGCGCCCCTTGGTATTCCATGGGGCATGCCTGTTCGAGCGTCATTTGTATC
CTCAAGCTTAGCTTGGTGTTGGGTGTTTGTCTATGCTTGTATTTAGACTCACCTCAAAGTAATTGGCAGC
TAGTGTCCTGGTATAGAAGTGCAGCACATTTTGCAACTCTAGCCTAGAACACTGGTGTCCAGTAAGCTTC
TCCACTTT

>HM124978 Ampelomyces sp. LK-2010 strain GL 18S ribosomal RNA gene, partial sequence; internal transcribed spacer 1, 5.8S ribosomal RNA gene, and internal transcribed spacer 2, complete sequence; and 28S ribosomal RNA gene, partial sequence
GAGGAAGTAAAAGTCGTAACAAGGTTTCCGTAGGTGAACCTGCGGAAGGATCATTACATTTAGTAGCTTG
CTACTGCTAAGAGGGTCTGTTAGGCTGTATAGTATTGCTACTGACGAGCAGCATGATCCTCTAAGTCAAC
CCTTGTCTTTTGCGTACCTACGTTTCCTCAGCGGGTATAACCCGCTGGCTGGACAAAATTACAACCCTTG
AATATTCAATCAGTGTCTGAGAAACTTAATAATTACAACTTTCAACAACGGATCTCTTGGTTCTGGCATC
GATGAAGAACGCAGCGAAATGCGATAAGTAGTGTGAATTGCAGAATTCAGTGAATCATCGAATCTTTGAA
CGCACATTGCGCCCCTTGGTATTCCATGGGGCATGCCTGTTCGAGCGTCATTTGTACCCTCAAGCTCTGC
TTGGTGTTGGGTGTTTGTCTATGCTTTTGCTTGGACTCACCTCAAAGCAATTGGCAGCCAGTGTTTTGGC
ATAGAAGCGCAGCACATCTTGCACTTCCAGTCTTAAACACCAGCTTCCAGTAAGTCCCTTTACGTTTGAC
CTCGGATCAGGTAGGGATACCCGCTGAACTTAAGCATATC

>GQ324088 Ampelomyces quisqualis strain SMKC 22478 internal transcribed spacer 1, 5.8S ribosomal RNA gene, and internal transcribed spacer 2, complete sequence
CATTTAGTAGCTTGCTACTGCTAAGAGGGTCTGTTAGGCTGTATAGTATTGCTACTGACGAGCAGCATGA
TCCTCTAAGTCAACCCTTGTCTTTTGCGTACCTACGTTTCCTCAGCGGGTATAACCCGCTGGCTGGACAA
AATTAAACCCCTTGAATATTCAATCAGTGTCTGAGAAACTTAATAATTACAACTTTCAACAACGGATCTC
TTGGTTCTGGCATCGATGAAGAACGCAGCGAAATGCGATAAGTAGTGTGAATTGCAGAATTCAGTGAATC
ATCGAATCTTTGAACGCACATTGCGCCCCTTGGTATTCCATGGGGCATGCCTGTTCGAGCGTCATTTGTA
CCCTCAAGCTCTGCTTGGTGTTGGGTGTTTGTCTATGCTTTTGCTTGGACTCACCTCAAAGCAATTGGCA
GCCAGTGTTTTGGCATAGAAGCGCAGCACATCTTGCACTTCCAGTCTTGAACACCAGCTTCCAGTAAGTC
CCTTTACGT

>GQ324089 Ampelomyces quisqualis strain SMKC 22263 internal transcribed spacer 1, 5.8S ribosomal RNA gene, and internal transcribed spacer 2, complete sequence
CATTTAGTAGCTTGCTACTGCTAAGAGGGTCTGTTAGGCTGTATAGTATTGCTACTGACGAGCAGCATGA
TCCTCTAAGTCAACCCTTGTCTTTTGCGTACCTACGTTTCCTCAGCGGGTATAACCCGCTGGCTGGACAA
AATTAAACCCCTTGAATATTCAATCAGTGTCTGAGAAACTTAATAATTACAACTTTCAACAACGGATCTC
TTGGTTCTGGCATCGATGAAGAACGCAGCGAAATGCGATAAGTAGTGTGAATTGCAGAATTCAGTGAATC
ATCGAATCTTTGAACGCACATTGCGCCCCTTGGTATTCCATGGGGCATGCCTGTTCGAGCGTCATTTGTA
CCCTCAAGCTCTGCTTGGTGTTGGGTGTTTGTCTATGCTTTTGCTTGGACTCACCTCAAAGCAATTGGCA
GCCAGTGTTTTGGCATAGAAGCGCAGCACATCTTGCACTTCCAGTCTTGAACACCAGCTTCCAGTAAGTC
CCTTTACGT

>GQ324090 Ampelomyces quisqualis strain SMKC 22197 internal transcribed spacer 1, 5.8S ribosomal RNA gene, and internal transcribed spacer 2, complete sequence
CATTTAGTAGCTTGCTACTGCTAAGAGGGTCTGTTAGGCTGTATAGTATTGCTACTGACGAGCAGCATGA
TCCTCTAAGTCCACCCTTGTCTTTTGCGTACCTACGTTTCCTCAGCGGGTATAACCCGCTGGCTGGACAA
AATTAAAACCCTTGAATATTCAATCAGTGTCTGAGAAACTTAATAATTACAACTTTCAACAACGGATCTC
TTGGTTCTGGCATCGATGAAGAACGCAGCGAAATGCGATAAGTAGTGTGAATTGCAGAATTCAGTGAATC
ATCGAATCTTTGAACGCACATTGCGCCCCTTGGTATTCCATGGGGCATGCCTGTTCGAGCGTCATTTGTA
CCCTCAAGCTCTGCTTGGTGTTGGGTGTTTGTCTATGCTTTTGCTTGGACTCACCTCAAAGCAATTGGCA
GCCAGTGTTTTGGCATAGAAGCGCAGCACATCTTGCACTTCCAGTCTTAAACACCAGCTTCCAGTAAGTC
CCTTTACGT

>GQ324123 Ampelomyces quisqualis strain SMKC 22510 internal transcribed spacer 1, 5.8S ribosomal RNA gene, and internal transcribed spacer 2, complete sequence
TGTTCAGTAGCTTGCTGCTGTGATGGTCTGTCAGTCTGTATAGTATCACTACTGATGAGCAGCATGACTG
TCTGTCTATACCCTTGTCTTTTCGCACCCTATTTCCTCAGCAGGTCTATACTTGCTGGCCGGACCACTTT
ATATAACTCTTGAATATTCAATCAGCGTCTGAAAAACTTAATAATTACAACTTTCAACAACGGATCTCTT
GGTTCTGGCATCGATGAAGAACGCAGCGAAATGCGATAAGTAGTGTGAATTGCAGAATTCAGTGAATCAT
CGAATCTTTGAACGCACATTGCGCCCCTTGGTATTCCATGGGGCATGCCTGTTCGAGCGTCATTTGTATC
CTCAAGCTTAGCTTGGTGTTGGGTGTTTGTCTATGCTTGTATTTAGACTCACCTCAAAGTAATTGGCAGC
TAGTGTCCTGGTATAGAAGTGCAGCACATTTTGCAACTCTAGCCTAGAACACTGGTGTCCAGTAAGCTTC
TCCACTTT

>GQ324115 Ampelomyces quisqualis strain SMKC 22279 internal transcribed spacer 1, 5.8S ribosomal RNA gene, and internal transcribed spacer 2, complete sequence
CATTTAGTAGCTTGCTACTACTAAGAGGGTCTGTTAGGCTGTATAGTATTGCTACTGACGAGCAGCATGA
TCCTCTGAGTCAACCCTTGTCTTTTGTGTACCTACGTTTCCTCAGCGGGCACAACCCGCTGGCTGGACAA
AATTTAAACTCTTGAATATTCAATCAGTGTCTGAGAAACTTAATAATTACAACTTTCAACAACGGATCTC
TTGGTTCTGGCATCGATGAAGAACGCAGCGAAATGCGATAAGTAGTGTGAATTGCAGAATTCAGTGAATC
ATCGAATCTTTGAACGCACATTGCGCCCCTTGGTATTCCATGGGGCATGCCTGTCCGAGCGTCATTTGTA
CCCTCAAGCTCTGCTTGGTGTTGGGTGTTTGTCTCTGCTTTTGCTTAGACTCACCTCAAAGGAATTGGCA
GCCAGTGTTTTGGCATAGAAGTGCAGCACATTTTGCACTTGTAGGTTAAATACCAGCTTCCAGTAAGCCC
CTTTACTT

>GQ324030 Ampelomyces quisqualis strain SMKC 22375 internal transcribed spacer 1, 5.8S ribosomal RNA gene, and internal transcribed spacer 2, complete sequence
TTCTAGTAGCTTGCTGCTGCTAAGGGGTTCTATCAGACTGTATAGTAATGTTACTGATGAGCAGCATGAA
CCTCAAACCCAACCCCTGTTTTTTGCGTACCTATGTTTCCTCAGCAGATTATATCTGCTGGCTGGACATT
CTTAACATACTTGAACATTCAATCAGCGTCTGAAAAACCTAATTATTACAACTTTCAACAACGGATCTCT
TGGTTCTGGCATCGATGAAGAACGCAGCGAAATGCGATAAGTAGTGTGAATTGCAGAATTCAGTGAATCA
TCGAATTTTTGAACGCATATTGCGCCCCTTGGTATTCCATGGGGCATGCCTGTTCGAGCGTCATTTGTCT
CCTCAAGCTGTGCTTGGTGTTGGATGATTGTCCATTTTCTTGTGCCTGGACTCATCTCAAAGCAATTGGC
AGGCAGTGTTTTGGTTTACTAGTGCAGCACATTTTGCATTTGTAGCTCAGATACTTGCAACCCAAAAGAA
TTTTTACTC

>GQ324091 Ampelomyces quisqualis strain SMKC 22343 internal transcribed spacer 1, 5.8S ribosomal RNA gene, and internal transcribed spacer 2, complete sequence
CATTTAGTAGCTTGCTACTGCTAAGAGGGTCTGTTAGGCTGTATAGTATTGCTACTGACGAGCAGCATGA
TCCTCTAAGTCCACCCTTGTCTTTTGCGTACCTACGTTTCCTCAGCGGGTATAACCCGCTGGCTGGACAA
AATTAAAACCCTTGAATATTCAATCAGTGTCTGAGAAACTTAATAATTACAACTTTCAACAACGGATCTC
TTGGTTCTGGCATCGATGAAGAACGCAGCGAAATGCGATAAGTAGTGTGAATTGCAGAATTCAGTGAATC
ATCGAATCTTTGAACGCACATTGCGCCCCTTGGTATTCCATGGGGCATGCCTGTTCGAGCGTCATTTGTA
CCCTCAAGCTCTGCTTGGTGTTGGGTGTTTGTCTATGCTTTTGCTTGGACTCACCTCAAAGCAATTGGCA
GCCAGTGTTTTGGCATAGAAGCGCAGCACATCTTGCACTTCCAGTCTTAAACACCAGCTTCCAGTAAGTC
CCTTTACGT

>GQ324122 Ampelomyces quisqualis strain SMKC 22340 internal transcribed spacer 1, 5.8S ribosomal RNA gene, and internal transcribed spacer 2, complete sequence
TGTTCAGTAGCTTGCTGCTGTGACGGTCTGTCAGTCTGTATAGTATCACTACTGATGAGCAGCATGACTG
TCTGTCTATACCCTTGTCTTTTTGCACCCTATTTCCTCAGCAGGTCTATACTTGCTGGCTGGACCACTTT
ATATAACTCTTGAATATTCAATCAGCGTCTGAAAAACTTAATAATTACAACTTTCAACAACGGATCTCTT
GGTTCTGGCATCGATGAAGAACGCAGCGAAATGCGATAAGTAGTGTGAATTGCAGAATTCAGTGAATCAT
CGAATCTTTGAACGCACATTGCGCCCCTTGGTATTCCATGGGGCATGCCTGTTCGAGCGTCATTTGTATC
TTCAAGCTCAGCTTGGTGTTGGGTGTTTGTCTATGCTTGTATTTAGACTCACCTCAAAGTAATTGGCAGC
TAGTGTCCTGGTATAGAAGTGCAGCACATTTTGCAACTCTAGCCTAGAACACTGGTGTCCAGTAAGCTTC
TCCACCTT

>GQ324109 Ampelomyces quisqualis strain SMKC 22061 internal transcribed spacer 1, 5.8S ribosomal RNA gene, and internal transcribed spacer 2, complete sequence
CATTTAGTAGCTTGCTACTACTAAGAGGGTCTGTTAGGCTGTATAGTATTGCTACTGACGAGCAGCATGA
TCCTCTGAGTCAACCCTTGTCTTTTGTGTACCTACGTTTCCTCAGCGGGCACAACCCGCTGGCTGGACAA
AATTTAAACTCTTGAATATTCAATCAGTGTCTGAGAAACTTAATAATTACAACTTTCAACAACGGATCTC
TTGGTTCTGGCATCGATGAAGAACGCAGCGAAATGCGATAAGTAGTGTGAATTGCAGAATTCAGTGAATC
ATCGAATCTTTGAACGCACATTGCGCCCCTTGGTATTCCATGGGGCATGCCTGTCCGAGCGTCATTTGTA
CCCTCAAGCTCTGCTTGGTGTTGGGTGTTTGTCTCTGCTTTTGCTTAGACTCACCTCAAAGGAATTGGCA
GCCAGTGTTTTGGCATAGAAGTGCAGCACATTTTGCACTTGTAGGTTAAATACCAGCTTCCAGTAAGCCC
CTTTACTT

>GQ324110 Ampelomyces quisqualis strain SMKC 22199 internal transcribed spacer 1, 5.8S ribosomal RNA gene, and internal transcribed spacer 2, complete sequence
CATTTAGTAGCTTGCTACTGCTAAGAGGGTCTGTTAGGCTGTATAGTATTGCTACTGACGAGCAGCATGA
TCCTCTGAGTCAACCCTTGTCTTTTGTGTACCTACGTTTCCTCAGCGGGCACAACCTGCTGGCTGGACAA
AATTTAAACTCTTGAATATTCAATCAGTGTCTGAGAAACTTAATAATTACAACTTTCAACAACGGATCTC
TTGGTTCTGGCATCGATGAAGAACGCAGCGAAATGCGATAAGTAGTGTGAATTGCAGAATTCAGTGAATC
ATCGAATCTTTGAACGCACATTGCGCCCCTTGGTATTCCATGGGGCATGCCTGTCCGAGCGTCATTTGTA
CCCTCAAGCTCTGCTTGGTGTTGGGTGTTTGTCTCTGCTTTTGCTTAGACTCACCTCAAAGGAATTGGCA
GCCAGTGTTTTGGCATAGAAGTGCAGCACATTTTGCACTTGTAGGTTAAATACCAGCTTCCAGTAAGCCC
CTTTACTT

>GQ324111 Ampelomyces quisqualis strain SMKC 22319 internal transcribed spacer 1, 5.8S ribosomal RNA gene, and internal transcribed spacer 2, complete sequence
CATTTAGTAGCTTGCTACTGCTAAGAGGGTCTGTTAGGCTGTATAGTATTGCTACTGACGAGCAGCATGA
TCCTCTGAGTCAACCCTTGTCTTTTGTGTACCTACGTTTCCTCAGCGGGCACAACCCGCTGGCTGGACAA
AATTTAAACTCTTGAATATTCAATCAGTGTCTGAGAAACTTAATAGTTACAACTTTCAACAACGGATCTC
TTGGTTCTGGCATCGATGAAGAACGCAGCGAAATGCGATAAGTAGTGTGAATTGCAGAATTCAGTGAATC
ATCGAATCTTTGAACGCACATTGCGCCCCTTGGTATTCCATGGGGCATGCCTGTCCGAGCGTCATTTGTA
CCCTCAAGCTCTGCTTGGTGTTGGGTGTTTGTCTCTGCTTTTGCTTAGACTCACCTCAAAGGAATTGGCA
GCCAGTGTTTTGGCATAGAAGTGCAGCACATTTTGCACTTGTAGGTTAAATACCAGCTTCCAGTAAGCCC
CTTTACTT

>GQ324117 Ampelomyces quisqualis strain SMKC 22471 internal transcribed spacer 1, 5.8S ribosomal RNA gene, and internal transcribed spacer 2, complete sequence
CATTTAGTAGCTTGCTACTACTAAGAGGGTCTGTTAGGCTGTATAGTATTGCTACTGACGAGCAGCATGA
TCCTCTGAGTCAACCCTTGTCTTTTGTGTACCTACGTTTCCTCAGCGGGCACAACCCGCTGGCTGGACAA
AATTTAAACTCTTGAATATTCAATCAGTGTCTGAGAAACTTAATAATTACAACTTTCAACAACGGATCTC
TTGGTTCTGGCATCGATGAAGAACGCAGCGAAATGCGATAAGTAGTGTGAATTGCAGAATTCAGTGAATC
ATCGAATCTTTGAACGCACATTGCGCCCCTTGGTATTCCATGGGGCATGCCTGTCCGAGCGTCATTTGTA
CCCTCAAGCTCTGCTTGGTGTTGGGTGTTTGTCTCTGCTTTTGCTTAGACTCACCTCAAAGGAATTGGCA
GCCAGTGTTTTGGCATAGAAGTGCAGCACATTTTGCACTTGTAGGTTAAATACCAGCTTCCAGTAAGCCC
CTTTACTT

>AY663823 Ampelomyces sp. D2 18S ribosomal RNA gene, partial sequence; internal transcribed spacer 1, 5.8S ribosomal RNA gene, and internal transcribed spacer 2, complete sequence; and 26S ribosomal RNA gene, partial sequence
TTTTAGAGGAAGTAAAAGTCGTAACAAGGTTTCCGTAGGTGAACCTGCGGAAGGATCATTACATTTAGTA
GCTTGCTACTGCTAAGAGGGTCTGTCAGGCTGTATAGTATTGCTACTGACGAGCAGCATGATCCTCTAAG
TCAACCCTTGTCTTTTGCGTACCTACGTTTCCTCAGCGGGTATAACCCGCTGGCTGGACAAAATTAAAAC
CCTTGAATATTCAATCAGTGTCTGAGAAACTTAATAATTACAACTTTCAACAACGGATCTCTTGGTTCTG
GCATCGATGAAGAACGCAGCGAAATGCGATAAGTAGTGTGAATTGCAGAATTCAGTGAATCATCGAATCT
TTGAACGCACATTGCGCCCCTTGGTATTCCATGGGGCATGCCTGTTCGAGCGTCATTTGTACCCTCAAGC
TCTGCTTGGTGTTGGGTGTTTGTCTATGCTTTTGCTTGGACTCACCTCAAAGCAATTGGCAGCCAGTGTT
TTGGCATAGAAGCGCAGCACATCTTGCACTTCCAGTCTTAAACACCAGCTTCCAGTAAGTCCCTTTACGT
TTGACCTCGGATCAGGTAGGGATACCCGCTGAACTTAAGCATATCATT

>GQ324116 Ampelomyces quisqualis strain SMKC 22372 internal transcribed spacer 1, 5.8S ribosomal RNA gene, and internal transcribed spacer 2, complete sequence
CATTTAGTAGCTTGCTACTGCTAAGAGGGTCTGTTAGGCTGTATAGTATTGCTACTGACGAGCAGCATGA
TCCTCTGAGTCAACCCTTGTCTTTTGTGTACCTACGTTTCCTCAGCGGGCACAACCTGCTGGCTGGACAA
AATTTAAACTCTTGAATATTCAATCAGTGTCTGAGAAACTTAATAATTACAACTTTCAACAACGGATCTC
TTGGTTCTGGCATCGATGAAGAACGCAGCGAAATGCGATAAGTAGTGTGAATTGCAGAATTCAGTGAATC
ATCGAATCTTTGAACGCACATTGCGCCCCTTGGTATTCCATGGGGCATGCCTGTCCGAGCGTCATTTGTA
CCCTCAAGCTCTGCTTGGTGTTGGGTGTTTGTCTCTGCTTTTGCTTAGACTCACCTCAAAGGAATTGGCA
GCCAGTGTTTTGGCATAGAAGTGCAGCACATTTTGCACTTGTAGGTTAAATACCAGCTTCCAGTAAGCCC
CTTTACTT

>DQ490751 Ampelomyces sp. HMLAC229 18S ribosomal RNA gene, partial sequence; internal transcribed spacer 1, 5.8S ribosomal RNA gene, and internal transcribed spacer 2, complete sequence; and 28S ribosomal RNA gene, partial sequence
TCCGTAGGTGAACCTGCGGAAGGATCATTATTCTAGTAGCTTGCTGCTGCTAAGGGGTTCTATCAGACTG
TATAGTAATGTTACTGATGAGCAGCATGAACCTCAAACCCAACCCCTGTTTTTTGCGTACCTATGTTTCC
TCAGCAGATTATATCTGCTGGCTGGACATTCTTAACATACTTGAACATTCAATCAGCGTCTGAAAAACCT
AATTATTACAACTTTCAACAACGGATCTCTTGGTTCTGGCATCGATGAAGAACGCAGCGAAATGCGATAA
GTAGTGTGAATTGCAGAATTCAGTGAATCATCGAATTTTTGAACGCATATTGCGCCCCTTGGTATTCCAT
GGGGCATGCCTGTTCGAGCGTCATTTGTCTCCTCAAGCTGTGCTTGGTGTTGGATGATTGTCCATTTTCT
TGTGCCTGGACTCATCTCAAAGCAATTGGCAGGCAGTGTTTTGGTTTACTAGTGCAGCACATTTTGCATT
TGTAGCTCAGATACTTGCAACCCAAAAGAATTTTTACTCTTGACCTCGGATCAGGTAGGGATACCCGCTG
AACTTAAGCATATCAATAAGCGGAGGA

>GQ324114 Ampelomyces quisqualis strain SMKC 22342 internal transcribed spacer 1, 5.8S ribosomal RNA gene, and internal transcribed spacer 2, complete sequence
CATTTAGTAGCTTGCTACTACTAAGAGGGTCTGTTAGGCTGTATAGTATTGCTACTGACGAGCAGCATGA
TCCTCTGAGTCAACCCTTGTCTTTTGTGTACCTACGTTTCCTCAGCGGGCACAACCCGCTGGCTGGACAA
AATTTAAACTCTTGAATATTCAATCAGTGTCTGAGAAACTTAATAATTACAACTTTCAACAACGGATCTC
TTGGTTCTGGCATCGATGAAGAACGCAGCGAAATGCGATAAGTAGTGTGAATTGCAGAATTCAGTGAATC
ATCGAATCTTTGAACGCACATTGCGCCCCTTGGTATTCCATGGGGCATGCCTGTCCGAGCGTCATTTGTA
CCCTCAAGCTCTGCTTGGTGTTGGGTGTTTGTCTCTGCTTTTGCTTAGACTCACCTCAAAGGAATTGGCA
GCCAGTGTTTTGGCATAGAAGTGCAGCACATTTTGCACTTGTAGGTTAAATACCAGCTTCCAGTAAGCCC
CTTTACTT

>HM124956 Ampelomyces sp. LK-2010 strain ALA1-a 18S ribosomal RNA gene, partial sequence; internal transcribed spacer 1, 5.8S ribosomal RNA gene, and internal transcribed spacer 2, complete sequence; and 28S ribosomal RNA gene, partial sequence
AGTAAAAGTCGTAACAAGGTTTCCGTAGGTGAACCTGCGGAAGGATCATTACATTTAGTAGCTTGCTACT
GCTAAGAGGGTCTGTTAGGCTGTATAGTATTGCTACTGACGAGCAGCATGATCCTCTAAGTCAACCCTTG
TCTTTTGCGTACCTACGTTTCCTCAGCGGGTATAACCCGCTGGCTGGACAAAATTAAAACCCTTGAATAT
TCAATCAGTGTCTGAGAAACTTAATAATTACAACTTTCAACAACGGATCTCTTGGTTCTGGCATCGATGA
AGAACGCAGCGAAATGCGATAAGTAGTGTGAATTGCAGAATTCAGTGAATCATCGAATCTTTGAACGCAC
ATTGCGCCCCTTGGTATTCCATGGGGCATGCCTGTTCGAGCGTCATTTGTACCCTCAAGCTCTGCTTGGT
GTTGGGTGTTTGTCTATGCTTTTGCTTGGACTCACCTCAAAGCAATTGGCAGCCAGTGTTTTGGCATAGA
AGCGCAGCACATCTTGCACTTCCAGTCTTAAACACCAGCTTCCAGTAAGTCCCTTTACGTTTGACCTCGG
ATCAGGTAGGGATACCCGCTGAACTTAAGCATATCA

>HM124982 Ampelomyces sp. LK-2010 strain GY-b 18S ribosomal RNA gene, partial sequence; internal transcribed spacer 1, 5.8S ribosomal RNA gene, and internal transcribed spacer 2, complete sequence; and 28S ribosomal RNA gene, partial sequence
GGAAGTAAAAGTCGTAACAAGGTTTCCGTAGGTGAACCTGCGGAAGGATCATTACATTTAGTAGCTTGCT
ACTGCTAAGAGGGTCTGTTAGGCTGTATAGTATTGCTACTGACGAGCAGCATGATCCTCTAAGTCAACCC
TTGTCTTTTGCGTACCTACGTTTCCTCAGCGGGTATAACCCGCTGGCTGGACAAAATTAAAACCCTTGAA
TATTCAATCAGTGTCTGAGAAACTTAATAATTACAACTTTCAACAACGGATCTCTTGGTTCTGGCATCGA
TGAAGAACGCAGCGAAATGCGATAAGTAGTGTGAATTGCAGAATTCAGTGAATCATCGAATCTTTGAACG
CACATTGCGCCCCTTGGTATTCCATGGGGCATGCCTGTTCGAGCGTCATTTGTACCCTCAAGCTCTGCTT
GGTGTTGGGTGTTTGTCTATGCTTTTGCTTGGACTCACCTCAAAGCAATTGGCAGCCAGTGTTTTGGCAT
AGAAGCGCAGCACATCTTGCACTTCCAGTCTTAAACACCAGCTTCCAGTAAGTCCCTTTACGTTTGACCT
CGGATCAGGTAGGGATACCCGCTGAACTTAAGC

>HM124981 Ampelomyces sp. LK-2010 strain GY-a 18S ribosomal RNA gene, partial sequence; internal transcribed spacer 1, 5.8S ribosomal RNA gene, and internal transcribed spacer 2, complete sequence; and 28S ribosomal RNA gene, partial sequence
TTAGAGGAAGTAAAAGTCGTAACAAGGTTTCCGTAGGTGAACCTGCGGAAGGATCATTACATTTAGTAGC
TTGCTACTGCTAAGAGGGTCTGTTAGGCTGTATAGTATTGCTACTGACGAGCAGCATGATCCTCTAAGTC
AACCCTTGTCTTTTGCGTACCTACGTTTCCTCAGCGGGTATAACCCGCTGGCTGGACAAAATTAAAACCC
TTGAATATTCAATCAGTGTCTGAGAAACTTAATAATTACAACTTTCAACAACGGATCTCTTGGTTCTGGC
ATCGATGAAGAACGCAGCGAAATGCGATAAGTAGTGTGAATTGCAGAATTCAGTGAATCATCGAATCTTT
GAACGCACATTGCGCCCCTTGGTATTCCATGGGGCATGCCTGTTCGAGCGTCATTTGTACCCTCAAGCTC
TGCTTGGTGTTGGGTGTTTGTCTATGCTTTTGCTTGGACTCACCTCAAAGCAATTGGCAGCCAGTGTTTT
GGCATAGAAGCGCAGCACATCTTGCACTTCCAGTCTTAAACACCAGCTTCCAGTAAGTCCCTTTACGTTT
GACCTCGGATCAGGTAGGGATACCCGCTGAACTTAAGCATATCA

>GQ324112 Ampelomyces quisqualis strain SMKC 21986 internal transcribed spacer 1, 5.8S ribosomal RNA gene, and internal transcribed spacer 2, complete sequence
CATTTAGTAGCTTGCTACTACTAAGAGGGTCTGTTAGGCTGTATAGTATTGCTACTGACGAGCAGCATGA
TCCTCTGAGTCAACCCTTGTCTTTTGTGTACCTACGTTTCCTCAGCGGGCACAACCCGCTGGCTGGACAA
AATTTAAACTCTTGAATATTCAATCAGTGTCTGAGAAACTTAATAATTACAACTTTCAACAACGGATCTC
TTGGTTCTGGCATCGATGAAGAACGCAGCGAAATGCGATAAGTAGTGTGAATTGCAGAATTCAGTGAATC
ATCGAATCTTTGAACGCACATTGCGCCCCTTGGTATTCCATGGGGCATGCCTGTCCGAGCGTCATTTGTA
CCCTCAAGCTCTGCTTGGTGTTGGGTGTTTGTCTCTGCTTTTGCTTAGACTCACCTCAAAGGAATTGGCA
GCCAGTGTTTTGGCATAGAAGTGCAGCACATTTTGCACTTGTAGGTTAAATACCAGCTTCCAGTAAGCCC
CTTTACTT

>GQ324113 Ampelomyces quisqualis strain SMKC 22210 internal transcribed spacer 1, 5.8S ribosomal RNA gene, and internal transcribed spacer 2, complete sequence
CATTTAGTAGCTTGCTACTGCTAAGAGGGTCTGTTAGGCTGTATAGTATTGCTACTGACGAGCAGCATGA
TCCTCTGAGTCAACCCTTGTCTTTTGTGTACCTACGTTTCCTCAGCGGGCACAACCTGCTGGCTGGACAA
AATTTAAACTCTTGAATATTCAATCAGTGTCTGAGAAACTTAATAATTACAACTTTCAACAACGGATCTC
TTGGTTCTGGCATCGATGAAGAACGCAGCGAAATGCGATAAGTAGTGTGAATTGCAGAATTCAGTGAATC
ATCGAATCTTTGAACGCACATTGCGCCCCTTGGTATTCCATGGGGCATGCCTGTCCGAGCGTCATTTGTA
CCCTCAAGCTCTGCTTGGTGTTGGGTGTTTGTCTCTGCTTTTGCTTAGACTCACCTCAAAGGAATTGGCA
GCCAGTGTTTTGGCATAGAAGTGCAGCACATTTTGCACTTGTAGGTTAAATACCAGCTTCCAGTAAGCCC
CTTTACTT

>GQ324120 Ampelomyces quisqualis strain SMKC 22813 internal transcribed spacer 1, 5.8S ribosomal RNA gene, and internal transcribed spacer 2, complete sequence
CATTTAGTAGCTTGCTACTACTAAGAGGGTCTGTTAGGCTGTATAGTATTGCTACTGACGAGCAGCATGA
TCCTCTGAGTCAACCCTTGTCTTTTGTGTACCTACGTTTCCTCAGCGGGCACAACCCGCTGGCTGGACAA
AATTTAAACTCTTGAATATTCAATCAGTGTCTGAGAAACTTAATAATTACAACTTTCAACAACGGATCTC
TTGGTTCTGGCATCGATGAAGAACGCAGCGAAATGCGATAAGTAGTGTGAATTGCAGAATTCAGTGAATC
ATCGAATCTTTGAACGCACATTGCGCCCCTTGGTATTCCATGGGGCATGCCTGTCCGAGCGTCATTTGTA
CCCTCAAGCTCTGCTTGGTGTTGGGTGTTTGTCTCTGCTTTTGCTTAGACTCACCTCAAAGGAATTGGCA
GCCAGTGTTTTGGCATAGAAGTGCAGCACATTTTGCACTTGTAGGTTAAATACCAGCTTCCAGTAAGCCC
CTTTACTT

>HM125006 Ampelomyces sp. LK-2010 strain RU1-b 18S ribosomal RNA gene, partial sequence; internal transcribed spacer 1, 5.8S ribosomal RNA gene, and internal transcribed spacer 2, complete sequence; and 28S ribosomal RNA gene, partial sequence
AAGTAAAAGTCGTAACAAGGTTTCCGTAGGTGAACCTGCGGAAGGATCATTACATTTAGTAGCTTGCTAC
TGCTAAGAGGGTCTGTTAGGCTGTATAGTATTGCTACTGACGAGCAGCATGATCCTCTGAGTCAACCCTT
GTCTTTGGTGTACCTACGTTTCCTCAGCGGGCACAACCCGCTGGCTGGACAAAATTTAAACTCTTGAATA
TTCAATCAGTGTCTGAGAAACTTAATAATTACAACTTTCAACAACGGATCTCTTGGTTCTGGCATCGATG
AAGAACGCAGCGAAATGCGATAAGTAGTGTGAATTGCAGAATTCAGTGAATCATCGAATCTTTGAACGCA
CATTGCGCCCCTTGGTATTCCATGGGGCATGCCTGTCCGAGCGTCATTTGTACCCTCAAGCTCTGCTTGG
TGTTGGGTGTTTGTCTCTGCTTTTGCTTAGACTCACCTCAAAGGAATTGGCAGCCAGTGTTTTGGCATAG
AAGTGCAGCACATTTTGCACTTGTAGGTTAAATACCAGCTTCCAGTAAGCCCCTTTACTTTTGACCTCGG
ATCAGGTAGGGATACCCGCTGAACTTAAGCATATC

>HM125007 Ampelomyces sp. LK-2010 strain RU2-a 18S ribosomal RNA gene, partial sequence; internal transcribed spacer 1, 5.8S ribosomal RNA gene, and internal transcribed spacer 2, complete sequence; and 28S ribosomal RNA gene, partial sequence
GTCGTAACAAGGTTTCCGTAGGTGAACCTGCGGAAGGATCATTACATTTAGTAGCTTGCTACTGCTAAGA
GGGTCTGTTAGGCTGTATAGTATTGCTACTGACGAGCAGCATGATCCTCTGAGTCAACCCTTGTCTTTGG
TGTACCTACGTTTCCTCAGCGGGCACAACCCGCTGGCTGGACAAAATTTAAACTCTTGAATATTCAATCA
GTGTCTGAGAAACTTAATAATTACAACTTTCAACAACGGATCTCTTGGTTCTGGCATCGATGAAGAACGC
AGCGAAATGCGATAAGTAGTGTGAATTGCAGAATTCAGTGAATCATCGAATCTTTGAACGCACATTGCGC
CCCTTGGTATTCCATGGGGCATGCCTGTCCGAGCGTCATTTGTACCCTCAAGCTCTGCTTGGTGTTGGGT
GTTTGTCTCTGCTTTTGCTTAGACTCACCTCAAAGGAATTGGCAGCCAGTGTTTTGGCATAGAAGTGCAG
CACATTTTGCACTTGTAGGTTAAATACCAGCTTCCAGTAAGCCCCTTTACTTTTGACCTCGGATCAGGTA
GGGATACCCGCTGAACTTAAGCA

>HM125008 Ampelomyces sp. LK-2010 strain RU4-b 18S ribosomal RNA gene, partial sequence; internal transcribed spacer 1, 5.8S ribosomal RNA gene, and internal transcribed spacer 2, complete sequence; and 28S ribosomal RNA gene, partial sequence
GAAGTAAAAGTCGTAACAAGGTTTCCGTAGGTGAACCTGCGGAAGGATCATTACATTTAGTAGCTTGCTA
CTGCTAAGAGGGTCTGTTAGGCTGTATAGTATTGCTACTGACGAGCAGCATGATCCTCTGAGTCAACCCT
TGTCTTTGGTGTACCTACGTTTCCTCAGCGGGCACAACCCGCTGGCTGGACAAAATTTAAACTCTTGAAT
ATTCAATCAGTGTCTGAGAAACTTAATAATTACAACTTTCAACAACGGATCTCTTGGTTCTGGCATCGAT
GAAGAACGCAGCGAAATGCGATAAGTAGTGTGAATTGCAGAATTCAGTGAATCATCGAATCTTTGAACGC
ACATTGCGCCCCTTGGTATTCCATGGGGCATGCCTGTCCGAGCGTCATTTGTACCCTCAAGCTCTGCTTG
GTGTTGGGTGTTTGTCTCTGCTTTTGCTTAGACTCACCTCAAAGGAATTGGCAGCCAGTGTTTTGGCATA
GAAGTGCAGCACATTTTGCACTTGTAGGTTAAATACCAGCTTCCAGTAAGCCCCTTTACTTTTGACCTCG
GATCAGGTAGGGATACCCGCTGAACTTAAGCATATCA

>HM125009 Ampelomyces sp. LK-2010 strain RU5-a 18S ribosomal RNA gene, partial sequence; internal transcribed spacer 1, 5.8S ribosomal RNA gene, and internal transcribed spacer 2, complete sequence; and 28S ribosomal RNA gene, partial sequence
GGAAGTAAAAGTCGTAACAAGGTTTCCGTAGGTGAACCTGCGGAAGGATCATTACATTTAGTAGCTTGCT
ACTGCTAAGAGGGTCTGTTAGGCTGTATAGTATTGCTACTGACGAGCAGCATGATCCTCTGAGTCAACCC
TTGTCTTTGGTGTACCTACGTTTCCTCAGCGGGCACAACCCGCTGGCTGGACAAAATTTAAACTCTTGAA
TATTCAATCAGTGTCTGAGAAACTTAATAATTACAACTTTCAACAACGGATCTCTTGGTTCTGGCATCGA
TGAAGAACGCAGCGAAATGCGATAAGTAGTGTGAATTGCAGAATTCAGTGAATCATCGAATCTTTGAACG
CACATTGCGCCCCTTGGTATTCCATGGGGCATGCCTGTCCGAGCGTCATTTGTACCCTCAAGCTCTGCTT
GGTGTTGGGTGTTTGTCTCTGCTTTTGCTTAGACTCACCTCAAAGGAATTGGCAGCCAGTGTTTTGGCAT
AGAAGTGCAGCACATTTTGCACTTGTAGGTTAAATACCAGCTTCCAGTAAGCCCCTTTACTTTTGACCTC
GGATCAGGTAGGGATACCCGCTGAACTTAAGC

>GU329997 Ampelomyces quisqualis strain SMKC 23914 internal transcribed spacer 1, 5.8S ribosomal RNA gene, and internal transcribed spacer 2, complete sequence
CATTTAGTAGCTTGCTACTGCTAAGAGGGTCTGTTAGGCTGTATAGTATTGCTACTGACGAGCAGCATGA
TCCTCTGAGTCAACCCTTGTCTTTTGTGTACCTACGTTTCCTCAGCGGGCACAACCTGCTGGCTGGACAA
AATTTAAACTCTTGAATATTCAATCAGTGTCTGAGAAACTTAATAATTACAACTTTCAACAACGGATCTC
TTGGTTCTGGCATCGATGAAGAACGCAGCGAAATGCGATAAGTAGTGTGAATTGCAGAATTCAGTGAATC
ATCGAATCTTTGAACGCACATTGCGCCCCTTGGTATTCCATGGGGCATGCCTGTCCGAGCGTCATTTGTA
CCCTCAAGCTCTGCTTGGTGTTGGGTGTTTGTCTCTGCTTTTGCTTAGACTCACCTCAAAGGAATTGGCA
GCCAGTGTTTTGGCATAGAAGTGCAGCACATTTTGCACTTGTAGGTTAAATACCAGCTTCCAGTAAGCCC
CTTTACTT

>GU329998 Ampelomyces quisqualis strain SMKC 23996 internal transcribed spacer 1, 5.8S ribosomal RNA gene, and internal transcribed spacer 2, complete sequence
CATTTAGTAGCTTGCTACTACTAAGAGGGTCTGTTAGGCTGTATAGTATTGCTACTGACGAGCAGCATGA
TCCTCTGAGTCAACCCTTGTCTTTTGTGTACCTACGTTTCCTCAGCGGGCACAACCCGCTGGCTGGACAA
AATTTAAACTCTTGAATATTCAATCAGTGTCTGAGAAACTTAATAATTACAACTTTCAACAACGGATCTC
TTGGTTCTGGCATCGATGAAGAACGCAGCGAAATGCGATAAGTAGTGTGAATTGCAGAATTCAGTGAATC
ATCGAATCTTTGAACGCACATTGCGCCCCTTGGTATTCCATGGGGCATGCCTGTCCGAGCGTCATTTGTA
CCCTCAAGCTCTGCTTGGTGTTGGGTGTTTGTCTCTGCTTTTGCTTAGACTCACCTCAAAGGAATTGGCA
GCCAGTGTTTTGGCATAAAAGTGCAGCACATTTTGCACTTGTAGGTTAAATACCAGCTTCCAGTAAGCCC
CTTTACTT

>AY663824 Ampelomyces sp. D4 18S ribosomal RNA gene, partial sequence; internal transcribed spacer 1, 5.8S ribosomal RNA gene, and internal transcribed spacer 2, complete sequence; and 26S ribosomal RNA gene, partial sequence
TCTTGGTCATTTAAGAGGAAGTAAAAGTCGTAACAAGGTTTCCGTAGGTGAACCTGCGGAAGGATCATTA
CATTTAGTAGCTTGCTACTGCTAAGAGGGTCTGTCAGGCTGTATAGTATTGCTACTGACGAGCAGCATGA
TCCTCTAAGTCAACCCTTGTCTTTTGCGTACCTACGTTTCCTCAGCGGGTATAACCCGCTGGCTGGACAA
AATTAAAACCCTTGAATATTCAATCAGTGTCTGAGAAACTTAATAATTACAACTTTCAACAACGGATCTC
TTGGTTCTGGCATCGATGAAGAACGCAGCGAAATGCGATAAGTAGTGTGAATTGCAGAATTCAGTGAATC
ATCGAATCTTTGAACGCACATTGCGCCCCTTGGTATTCCATGGGGCATGCCTGTTCGAGCGTCATTTGTA
CCCTCAAGCTCTGCTTGGTGTTGGGTGTTTGTCTATGCTTTTGCTTGGACTCACCTCAAAGCAATTGGCA
GCCAGTGTTTTGGCATAGAAGCGCAGCACATCTTGCACTTCCAGTCTTAAACACCAGCTTCCAGTAAGTC
CCTTTACGTTTGACCTCGGATCAGGTAGGGATACCCGCTGAACTTAAGCATATCAATTAAGCGG

>GQ324100 Ampelomyces quisqualis strain SMKC 22493 internal transcribed spacer 1, 5.8S ribosomal RNA gene, and internal transcribed spacer 2, complete sequence
CATTTAGTAGCTTGCTACTGCTAAGAGGGTCTGTTAGGCTGTATAGTATTGCTACTGACGAGCAGCATGA
TCCTCTAAGTCAACCCTTGTCTTTTGCGTACCTACGTTTCCTCAGCGGGTATAACCCGCTGGCTGGACAA
AATTAAACCCCTTGAATATTCAATCAGTGTCTGAGAAACTTAATAATTACAACTTTCAACAACGGATCTC
TTGGTTCTGGCATCGATGAAGAACGCAGCGAAATGCGATAAGTAGTGTGAATTGCAGAATTCAGTGAATC
ATCGAATCTTTGAACGCACATTGCGCCCCTTGGTATTCCATGGGGCATGCCTGTTCGAGCGTCATTTGTA
CCCTCAAGCTCTGCTTGGTGTTGGGTGTTTGTCTATGCTTTTGCTTGGACTCACCTCAAAGCAATTGGCA
GCCAGTGTTTTGGCATAGAAGCGCAGCACATCTTGCACTTCCAGTCTTGAACACCAGCTTCCAGTAAGTC
CCTTTACGT

>GQ324066 Ampelomyces quisqualis strain SMKC 22380 internal transcribed spacer 1, 5.8S ribosomal RNA gene, and internal transcribed spacer 2, complete sequence
TTCTAGTAGCTTGCTGCTGCTAAGGGGTTCTATCAGACTGTATAGTAATGTTACTGATGAGCAGCATGAA
CCTCAAACCCAACCCCTGTTTTTTGCGTACCTATGTTTCCTCAGCAGATTATATCTGCTGGCTGGACATT
CTTAACATACTTGAACATTCAATCAGCGTCTGAAAAACCTAATTATTACAACTTTCAACAACGGATCTCT
TGGTTCTGGCATCGATGAAGAACGCAGCGAAATGCGATAAGTAGTGTGAATTGCAGAATTCAGTGAATCA
TCGAATTTTTGAACGCATATTGCGCCCCTTGGTATTCCATGGGGCATGCCTGTTCGAGCGTCATTTGTCT
CCTCAAGCTGTGCTTGGTGTTGGATGATTGTCCATTTTCTTGTGCCTGGACTCATCTCAAAGCAATTGGC
AGGCAGTGTTTTGGTTTACTAGTGCAGCACATTTTGCATTTGTAGCTCAGATACTTGCAACCCAAAAGAA
TTTTTACTC

>GQ324097 Ampelomyces quisqualis strain SMKC 21944 internal transcribed spacer 1, 5.8S ribosomal RNA gene, and internal transcribed spacer 2, complete sequence
CATTTAGTAGCTTGCTACTGCTAAGAGGGTCTGTTAGGCTGTATAGTATTGCTACTGACGAGCAGCATGA
TCCTCTAAGTCAACCCTTGTCTTTTGCGTACCTACGTTTCCTCAGCGGGTATAACCCGCTGGCTGGACAA
AATTAAAACCCTTGAATATTCAATCAGTGTCTGAGAAACTTAATAATTACAACTTTCAACAACGGATCTC
TTGGTTCTGGCATCGATGAAGAACGCAGCGAAATGCGATAAGTAGTGTGAATTGCAGAATTCAGTGAATC
ATCGAATCTTTGAACGCACATTGCGCCCCTTGGTATTCCATGGGGCATGCCTGTTCGAGCGTCATTTGTA
CCCTCAAGCTCTGCTTGGTGTTGGGTGTTTGTCTATGCTTTTGCTTGGACTCACCTCAAAGCAATTGGCA
GCCAGTGTTTTGGCATAGAAGCGCAGCACATCTTGCACTTCCAGTCTTAAACACCAGCTTCCAGTAAGTC
CCTTTACGT

>GQ324098 Ampelomyces quisqualis strain SMKC 22219 internal transcribed spacer 1, 5.8S ribosomal RNA gene, and internal transcribed spacer 2, complete sequence
CATTTAGTAGCTTGCTACTGCTAAGAGGGTCTGTTAGGCTGTATAGTATTGCTACTGACGAGCAGCATGA
TCCTCTAAGTCAACCCTTGTCTTTTGCGTACCTACGTTTCCTCAGCGGGTATAACCCGCTGGCTGGACAA
AATTAAAACCCTTGAATATTCAATTAGTGTCTGAGAAACTTAATAATTACAACTTTCAACAACGGATCTC
TTGGTTCTGGCATCGATGAAGAACGCAGCGAAATGCGATAAGTAGTGTGAATTGCAGAATTCAGTGAATC
ATCGAATCTTTGAACGCACATTGCGCCCCTTGGTATTCCATGGGGCATGCCTGTTCGAGCGTCATTTGTA
CCCTCAAGCTCTGCTTGGTGTTGGGTGTTTGTCTATGCTTTTGCTTGGACTCACCTCAAAGCAATTGGCA
GCCAGTGTTTTGGCATAGAAGCGCAGCACATCTTGCACTTCCAGTCTTAAACACCAGCTTCCAGTAAGTC
CCTTTACGT

>GQ324042 Ampelomyces quisqualis strain SMKC 22370 internal transcribed spacer 1, 5.8S ribosomal RNA gene, and internal transcribed spacer 2, complete sequence
TTCTAGTAGCTTGCTGCTGCTAAGGGGTTCTATCAGACTGTATAGTAATGTTACTGATGAGCAGCATGAA
CCTCAAACCCAACCCCTGTTTTTTGCGTACCTATGTTTCCTCAGCAGATTATATCTGCTGGCTGGACATT
CTTAACATACTTGAACATTCAATCAGCGTCTGAAAAACCTAATTATTACAACTTTCAACAACGGATCTCT
TGGTTCTGGCATCGATGAAGAACGCAGCGAAATGCGATAAGTAGTGTGAATTGCAGAATTCAGTGAATCA
TCGAATTTTTGAACGCATATTGCGCCCCTTGGTATTCCATGGGGCATGCCTGTTCGAGCGTCATTTGTCT
CCTCAAGCTGTGCTTGGTGTTGGATGATTGTCCATTTTCTTGTGCCTGGACTCATCTCAAAGCAATTGGC
AGGCAGTGTTTTGGTTTACTAGTGCAGCACATTTTGCATTTGTAGCTCAGATACTTGCAACCCAAAAGAA
TTTTTACTC

>DQ490767 Ampelomyces sp. HMLAC216 18S ribosomal RNA gene, partial sequence; internal transcribed spacer 1, 5.8S ribosomal RNA gene, and internal transcribed spacer 2, complete sequence; and 28S ribosomal RNA gene, partial sequence
TCCGTAGGTGAACCTGCGGAAGGATCATTACATTTAGTAGCTTGCTACTACTAAGAGGGTCTGTTAGGCT
GTATAGTATTGCTACTGACGAGCAGCATGATCCTCTGAGTCAACCCTTGTCTTTTGTGTACCTACGTTTC
CTCAGCGGGCACAACCCGCTGGCTGGACAAAATTTAAACTCTTGAATATTCAATCAGTGTCTGAGAAACT
TAATAATTACAACTTTCAACAACGGATCTCTTGGTTCTGGCATCGATGAAGAACGCAGCGAAATGCGATA
AGTAGTGTGAATTGCAGAATTCAGTGAATCATCGAATCTTTGAACGCACATTGCGCCCCTTGGTATTCCA
TGGGGCATGCCTGTCCGAGCGTCATTTGTACCCTCAAGCTCTGCTTGGTGTTGGGTGTTTGTCTCTGCTT
TTGCTTAGACTCACCTCAAAGGAATTGGCAGCCAGTGTTTTGGCATAGAAGTGCAGCACATTTTGCACTT
GTAGGTTAAATACCAGCTTCTAGTAAGCCCCTTTACTTTTGACCTCGGATCAGGTAGGGATACCCGCTGA
ACTTAAGCATATCAATAAGCGGAGGA

>AF035783 Ampelomyces sp. AQ10 18S ribosomal RNA gene, partial sequence; internal transcribed spacer 1, 5.8S ribosomal RNA gene and internal transcribed spacer 2, complete sequence; and 26S ribosomal RNA gene, partial sequence
AGGATCATTACATTTAGTAGCTTGCTACTGCTAAGAGGGTCTGTTAGGCTGTATAGTATTGCTACTGACG
AGCAGCATGATCCTCTAAGTCAACCCTTGTCTTTTGCGTACCTACGTTTCCTCAGCGGGTATAACCCGCT
GGCTGGACAAAATTAAAACCCTTGAATATTCAATCAGTGTCTGAGAAACTTAATAATTACAACTTTCAAC
AACGGATCTCTTGGTTCTGGCATCGATGAAGAACGCAGCGAAATGCGATAAGTAGTGTGAATTGCAGAAT
TCAGTGAATCATCGAATCTTTGAACGCACATTGCGCCCCTTGGTATTCCATGGGGCATGCCTGTTCGAGC
GTCATTTGTACCCTCAAGCTCTGCTTGGTGTTGGGTGTTTGTCTATGCTTTTGCTTGGACTCACCTCAAA
GCAATTGGCAGCCAGTGTTTTGGCATAGAAGCGCAGCACATCTTGCACTTCCAGTCTTAAACACCAGCTT
CCAGTAAGTCCCTTTACGTTTGACCTCGGATCAGGTAGGGATACCCGCTGAACTTAAGCATATCAATAAG
CCG

>HM124972 Ampelomyces sp. LK-2010 strain CM 18S ribosomal RNA gene, partial sequence; internal transcribed spacer 1, 5.8S ribosomal RNA gene, and internal transcribed spacer 2, complete sequence; and 28S ribosomal RNA gene, partial sequence
GGAAGTAAAAGTCGTAACAAGGTTTCCGTAGGTGAACCTGCGGAAGGATCATTATGTTCAGTAGCTAGCT
ACTGTGAGGGTCTGTCAGCCTGTATAGTATCACTACTGATGAGCAGCATGACTGTCTGTCTATACCCTTG
TCTTTTGCGCACCCACGTTTCCTCAGCAGGTCTACACTTGCTGGCTGGACAACTCTATAACCCTTGAACA
TTCAATCAGCGTCTGAAAAACTTAATAATTACAACTTTCAACAACGGATCTCTTGGTTCTGGCATCGATG
AAGAACGCAGCGAAATGCGATAAGTAGTGTGAATTGCAGAATTCAGTGAATCATCGAATCTTTGAACGCA
CATTGCGCCCCTTGGTATTCCATGGGGCATGCCTGTTCGAGCGTCATTTGTATCTTCAAGCACGGCTTGG
TGTTGGGTGTTTGTCTATGCTTGTATTTAGACTCACCTCAAAGCAATTGGCAGCCAGTGTCCTGGTATAG
AAGTGCAGCACATTTTGCAACTCTAGCCTGAAACACTGGTGTCCAGTGAGCCTCTCCACTTTTGACCTCG
GATCAGGTAGGGATACCCGCTGAACTTAAGCATATC

>DQ490768 Ampelomyces sp. HMLAC218 18S ribosomal RNA gene, partial sequence; internal transcribed spacer 1, 5.8S ribosomal RNA gene, and internal transcribed spacer 2, complete sequence; and 28S ribosomal RNA gene, partial sequence
TCCGTAGGTGAACCTGCGGAAGGATCATTATGTTCAGTAGCTTGCTGCTGTGATGGTCTGTCAGTCTGTA
TAGTATCACTACTGATGAGCAGCATGACTGTCTGTCTATACCCTTGTCTTTTCGCACCCTATTTCCTCAG
CAGGTCTATACTTGCTGGCCGGACCACTTTATATAACTCTTGAATATTCAATCAGCGTCTGAAAAACTTA
ATAATTACAACTTTCAACAACGGATCTCTTGGTTCTGGCATCGATGAAGAACGCAGCGAAATGCGATAAG
TAGTGTGAATTGCAGAATTCAGTGAATCATCGAATCTTTGAACGCACATTGCGCCCCTCGGTATTCCATG
GGGCATGCCTGTTCGAGCGTCATTTGTATCCTCAAGCTTAGCTTGGTGTTGGGTGTTTGTCTATGCTTGT
ATTTAGACTCACCTCAAAGTAATTGGCAGCTAGTGTCCTGGTATAGAAGTGCAGCACATTTTGCAACTCT
AGCCTAGAACACCGGTGTCCAGTAAGCTTCTCCACTTTTGACCTCGGATCAGGTAGGGATACCCGCTGAA
CTTAAGCATATCAATAAGCGGAGGA

>GQ324080 Ampelomyces quisqualis strain SMKC 23125 internal transcribed spacer 1, 5.8S ribosomal RNA gene, and internal transcribed spacer 2, complete sequence
TTCTAGTAGCTTGCTGCTGCTAAGGGGTTCTATCAGACTGTATAGTAATGTTACTGATGAGCAGCATGAA
CCTCAAACCCAACCCCTGTTTTTTGCGTACCTATGTTTCCTCAGCAGATTATATCTGCTGGCTGGACATT
CTTAACATACTTGAACATTCAATCAGCGTCTGAAAAACCTAATTATTACAACTTTCAACAACGGATCTCT
TGGTTCTGGCATCGATGAAGAACGCAGCGAAATGCGATAAGTAGTGTGAATTGCAGAATTCAGTGAATCA
TCGAATTTTTGAACGCATATTGCGCCCCTTGGTATTCCATGGGGCATGCCTGTTCGAGCGTCATTTGTCT
CCTCAAGCTGTGCTTGGTGTTGGATGATTGTCCATTTTCTTGTGCCTGGACTCATCTCAAAGCAATTGGC
AGGCAGTGTTTTGGTTTACTAGTGCAGCACATTTTGCATTTGTAGCTCAGATACTTGCAACCCAAAAGAA
TTTTTACTC

>GQ324068 Ampelomyces quisqualis strain SMKC 22495 internal transcribed spacer 1, 5.8S ribosomal RNA gene, and internal transcribed spacer 2, complete sequence
TTCTAGTAGCTTGCTGCTGCTAAGGGGTTCTATCAGACTGTATAGTAATGTTACTGATGAGCAGCATGAA
CCTCAAACCCAACCCCTGTTTTTTGCGTACCTATGTTTCCTCAGCAGATTATATCTGCTGGCTGGACATT
CTTAACATACTTGAACATTCAATCAGCGTCTGAAAAACCTAATTATTACAACTTTCAACAACGGATCTCT
TGGTTCTGGCATCGATGAAGAACGCAGCGAAATGCGATAAGTAGTGTGAATTGCAGAATTCAGTGAATCA
TCGAATTTTTGAACGCATATTGCGCCCCTTGGTATTCCATGGGGCATGCCTGTTCGAGCGTCATTTGTCT
CCTCAAGCTGTGCTTGGTGTTGGATGATTGTCCATTTTCTTGTGCCTGGACTCATCTCAAAGCAATTGGC
AGGCAGTGTTTTGGTTTACTAGTGCAGCACATTTTGCATTTGTAGCTCAGATACTTGCAACCCAAAAGAA
TTTTTACTC

>GQ324081 Ampelomyces quisqualis strain SMKC 23204 internal transcribed spacer 1, 5.8S ribosomal RNA gene, and internal transcribed spacer 2, complete sequence
TTCTAGTAGCTTGCTGCTGCTAAGGGGTTCTATCAGACTGTATAGTAATGTTACTGATGAGCAGCATGAA
CCTCAAACCCAACCCCTGTTTTTTGCGTACCTATGTTTCCTCAGCAGATTATATCTGCTGGCTGGACATT
CTTAACATACTTGAACATTCAATCAGCGTCTGAAAAACCTAATTATTACAACTTTCAACAACGGATCTCT
TGGTTCTGGCATCGATGAAGAACGCAGCGAAATGCGATAAGTAGTGTGAATTGCAGAATTCAGTGAATCA
TCGAATTTTTGAACGCATATTGCGCCCCTTGGTATTCCATGGGGCATGCCTGTTCGAGCGTCATTTGTCT
CCTCAAGCTGTGCTTGGTGTTGGATGATTGTCCATTTTCTTGTGCCTGGACTCATCTCAAAGCAATTGGC
AGGCAGTGTTTTGGTTTACTAGTGCAGCACATTTTGCATTTGTAGCTCAGATACTTGCAACCCAAAAGAA
TTTTTACTC

>HM124987 Ampelomyces sp. LK-2010 strain IMI272851 18S ribosomal RNA gene, partial sequence; internal transcribed spacer 1, 5.8S ribosomal RNA gene, and internal transcribed spacer 2, complete sequence; and 28S ribosomal RNA gene, partial sequence
TGCGGAAGGATCATTACATTTAGTAGCTTGCTACTGCTAAGAGGGTCTGTTAGGCTGTATAGTATTGCTA
CTGACGAGCAGCATGATCCTCTAAGTCAACCCTTGTCTTTTGCGTACCTACGTTTCCTCAGCGGGTATAA
CCCGCTGGCTGGACAAAATTAAAACCCTTGAATATTCAATCAGTGTCTGAGAAACTTAATAATTACAACT
TTCAACAACGGATCTCTTGGTTCTGGCATCGATGAAGAACGCAGCGAAATGCGATAAGTAGTGTGAATTG
CAGAATTCAGTGAATCATCGAATCTTTGAACGCACATTGCGCCCCTTGGTATTCCATGGGGCATGCCTGT
TCGAGCGTCATTTGTACCCTCAAGCTCTGCTTGGTGTTGGGTGTTTGTCTATGCTTTTGCTTGGACTCAC
CTCAAAGCAATTGGCAGCCAGTGTTTTGGCATAGAAGCGCAGCACATCTTGCACTTCCAGTCTTAAACAC
CAGCTTCCAGTAAGTCCCTTTACGTTTGACCTCGGATCAGG

>GQ324105 Ampelomyces quisqualis strain SMKC 22884 internal transcribed spacer 1, 5.8S ribosomal RNA gene, and internal transcribed spacer 2, complete sequence
CATTTAGTAGCTTGCTACTGCTAAGAGGGTCTGTTAGGCTGTATAGTATTGCTACTGACGAGCAGCATGA
TCCTCTAAGTCAACCCTTGTCTTTTGCGTACCTACGTTTCCTCAGCGGGTATAACCCGCTGGCTGGACAA
AATTAAAACCCTTGAATATTCAATCAGTGTCTGAGAAACTTAATAATTACAACTTTCAACAACGGATCTC
TTGGTTCTGGCATCGATGAAGAACGCAGCGAAATGCGATAAGTAGTGTGAATTGCAGAATTCAGTGAATC
ATCGAATCTTTGAACGCACATTGCGCCCCTTGGTATTCCATGGGGCATGCCTGTTCGAGCGTCATTTGTA
CCCTCAAGCTCTGCTTGGTGTTGGGTGTTTGTCTATGCTTTTGCTTGGACTCACCTTAAAGCAATTGGCA
GCCAGTGTTTTGGCATAGAAGCGCAGCACATCTTGCACTTCCAGTCTTAAACACCAGCTTCCAGTAAGTC
TCTTTACGT

>GQ324101 Ampelomyces quisqualis strain SMKC 21392 internal transcribed spacer 1, 5.8S ribosomal RNA gene, and internal transcribed spacer 2, complete sequence
CATTTAGTAGCTTGCTACTGCTAAGAGGGTCTGTTAGGCTGTATAGTATTGCTACTGACGAGCAGCATGA
TCCTCTAAGTCAACCCTTGTCTTTTGCGTACCTACGTTTCCTCAGCGGGTATAACCCGCTGGCTGGACAA
AATTAAAACCCTTGAATATTCAATCAGTGTCTGAGAAACTTAATAATTACAACTTTCAACAACGGATCTC
TTGGTTCTGGCATCGATGAAGAACGCAGCGAAATGCGATAAGTAGTGTGAATTGCAGAATTCAGTGAATC
ATCGAATCTTTGAACGCACATTGCGCCCCTTGGTATTCCATGGGGCATGCCTGTTCGAGCGTCATTTGTA
CCCTCAAGCTCTGCTTGGTGTTGGGTGTTTGTCTATGCTTTTGCTTGGACTCACCTTAAAGCAATTGGCA
GCCAGTGTTTTGGCATAGAAGCGCAGCACATCTTGCACTTCCAGTCTTAAACACCAGCTTCCAGTAAGTC
TCTTTACGT

>GQ324102 Ampelomyces quisqualis strain SMKC 22283 internal transcribed spacer 1, 5.8S ribosomal RNA gene, and internal transcribed spacer 2, complete sequence
CATTTAGTAGCTTGCTACTGCTAAGAGGGTCTGTTAGGCTGTATAGTATTGCTACTGACGAGCAGCATGA
TCCTCTAAGTCAACCCTTGTCTTTTGCGTACCTACGTTTCCTCAGCGGGTATAACCCGCTGGCTGGACAA
AATTAAAACCCTTGAATATTCAATCAGTGTCTGAGAAACTTAATAATTACAACTTTCAACAACGGATCTC
TTGGTTCTGGCATCGATGAAGAACGCAGCGAAATGCGATAAGTAGTGTGAATTGCAGAATTCAGTGAATC
ATCGAATCTTTGAACGCACATTGCGCCCCTTGGTATTCCATGGGGCATGCCTGTTCGAGCGTCATTTGTA
CCCTCAAGCTCTGCTTGGTGTTGGGTGTTTGTCTATGCTTTTGCTTGGACTCACCTTAAAGCAATTGGCA
GCCAGTGTTTTGGCATAGAAGCGCAGCACATCTTGCACTTCCAGTCTTAAACACCAGCTTCCAGTAAGTC
TCTTTACGT

>DQ490764 Ampelomyces sp. HMLAC212 18S ribosomal RNA gene, partial sequence; internal transcribed spacer 1, 5.8S ribosomal RNA gene, and internal transcribed spacer 2, complete sequence; and 28S ribosomal RNA gene, partial sequence
TCCGTAGGTGAACCTGCGGAAGGATCATTACATTTAGTAGCTTGCTACTGCTAAGAGGGTCTGTTAGGCT
GTATAGTATTGCTACTGACGAGCAGCATGATCCTCTAAGTCAACCCTTGTCTTTTGCGTACCTACGTTTC
CTCAGCGGGTATAACCCGCTGGCTGGACAAAATTAAAACCCTTGAATATTCAATCAGTGTCTGAGAAACT
TAATAATTACAACTTTCAACAACGGATCTCTTGGTTCTGGCATCGATGAAGAACGCAGCGAAATGCGATA
AGTAGTGTGAATTGCAGAATTCAGTGAATCATCGAATCTTTGAACGCACATTGCGCCCCTTGGTATTCCA
TGGGGCATGCCTGTTCGAGCGTCATTTGTACCCTCAAGCTCTGCTTGGTGTTGGGTGTTTGTCTATGCTT
TTGCTTGGACTCACCTCAAAGCAATTGGCAGCCAGTGTTTTGGCATAGAAGCGCAGCACATCTTGCACTT
CCAGTCTTAAACACCAGCTTCCAGTAAGTCCCTTTACGTTTGACCTCGGATCAGGTAGGGATACCCGCTG
AACTTAAGCATATCAATAAGCGGAGGA

>GQ324103 Ampelomyces quisqualis strain SMKC 22762 internal transcribed spacer 1, 5.8S ribosomal RNA gene, and internal transcribed spacer 2, complete sequence
CATTTAGTAGCTTGCTACTGCTAAGAGGGTCTGTTAGGCTGTATAGTATTGCTACTGACGAGCAGCATGA
TCCTCTAAGTCAACCCTTGTCTTTTGCGTACCTACGTTTCCTCAGCGGGTATAACCCGCTGGCTGGACAA
AATTAAAACCCTTGAATATTCAATCAGTGTCTGAGAAACTTAATAATTACAACTTTCAACAACGGATCTC
TTGGTTCTGGCATCGATGAAGAACGCAGCGAAATGCGATAAGTAGTGTGAATTGCAGAATTCAGTGAATC
ATCGAATCTTTGAACGCACATTGCGCCCCTTGGTATTCCATGGGGCATGCCTGTTCGAGCGTCATTTGTA
CCCTCAAGCTCTGCTTGGTGTTGGGTGTTTGTCTATGCTTTTGCTTGGACTCACCTCAAAGCAATTGGCA
GCCAGTGTTTTGGCATAGAAGCGCAGCACATCTTGCACTTCCAGTCTTAAACACCAGCTTCCAGTAAGTC
CCTTTACGT

>GQ324058 Ampelomyces quisqualis strain SMKC 22209 internal transcribed spacer 1, 5.8S ribosomal RNA gene, and internal transcribed spacer 2, complete sequence
TTCTAGTAGCTTGCTGCTGCTAAGGGGTTCTATCAGACTGTATAGTAATGTTACTGATGAGCAGCATGAA
CCTCAAACCCAACCCCTGTTTTTTGCGTACCTATGTTTCCTCAGCAGATTATATCTGCTGGCTGGACATT
CTTAACATACTTGAACATTCAATCAGCGTCTGAAAAACCTAATTATTACAACTTTCAACAACGGATCTCT
TGGTTCTGGCATCGATGAAGAACGCAGCGAAATGCGATAAGTAGTGTGAATTGCAGAATTCAGTGAATCA
TCGAATTTTTGAACGCATATTGCGCCCCTTGGTATTCCATGGGGCATGCCTGTTCGAGCGTCATTTGTCT
CCTCAAGCTGTGCTTGGTGTTGGATGATTGTCCATTTTCTTGTGCCTGGACTCATCTCAAAGCAATTGGC
AGGCAGTGTTTTGGTTTACTAGTGCAGCACATTTTGCATTTGTAGCTCAGATACTTGCAACCCAAAAGAA
TTTTTACTC

>GQ324056 Ampelomyces quisqualis strain SMKC 22369 internal transcribed spacer 1, 5.8S ribosomal RNA gene, and internal transcribed spacer 2, complete sequence
TTCTAGTAGCTTGCTGCTGCTAAGGGGTTCTATCAGACTGTATAGTAATGTTACTGATGAGCAGCATGAA
CCTCAAACCCAACCCCTGTTTTTTGCGTACCTATGTTTCCTCAGCAGATTATATCTGCTGGCTGGACATT
CTTAACATACTTGAACATTCAATCAGCGTCTGAAAAACCTAATTATTACAACTTTCAACAACGGATCTCT
TGGTTCTGGCATCGATGAAGAACGCAGCGAAATGCGATAAGTAGTGTGAATTGCAGAATTCAGTGAATCA
TCGAATTTTTGAACGCATATTGCGCCCCTTGGTATTCCATGGGGCATGCCTGTTCGAGCGTCATTTGTCT
CCTCAAGCTGTGCTTGGTGTTGGATGATTGTCCATTTTCTTGTGCCTGGACTCATCTCAAAGCAATTGGC
AGGCAGTGTTTTGGTTTACTAGTGCAGCACATTTTGCATTTGTAGCTCAGATACTTGCAACCCAAAAGAA
TTTTTACTC

>GQ324057 Ampelomyces quisqualis strain SMKC 22241 internal transcribed spacer 1, 5.8S ribosomal RNA gene, and internal transcribed spacer 2, complete sequence
TTCTAGTAGCTTGCTACTGCTAAGGGGTTCTATTAGACTGTATAGTAATGTTACTGATGAGCAGCATGAA
CCTCAAACCCAACCCCTGTTTTTTGCGTACCTATGTTTCCTCAGCAGATTATATCTGCTGGCTGGACATT
CTTAACATACTTGAACATTCAATCAGCGTCTGAAAAACCTAATTATTACAACTTTCAACAACGGATCTCT
TGGTTCTGGCATCGATGAAGAACGCAGCGAAATGCGATAAGTAGTGTGAATTGCAGAATTCAGTGAATCA
TCGAATTTTTGAACGCATATTGCGCCCCTTGGTATTCCATGGGGCATGCCTGTTCGAGCGTCATTTGTCC
CCTCAAGCAGTGCTTGGTGTTGGATGATTGTCCATTTTCTTGTGCCTGGACTCATCTCAAAGCAATTGGC
AGGCAGTGTTTTGGTTTACTAGTGCAGCACATTTTGCATTTGTAGCTCAGATACTTGCAACCCAAAAGAA
TTTTTACTC

>GU329995 Ampelomyces quisqualis strain SMKC 23812 internal transcribed spacer 1, 5.8S ribosomal RNA gene, and internal transcribed spacer 2, complete sequence
TTCTAGTAGCTTGCTGCTGCTAAGGGGTTCTATCAGACTGTATAGTAATGTTACTGATGAGCAGCATGAA
CCTCAAACCCAACCCCTGTTTTTTGCGTACCTATGTTTCCTCAGCAGATTATATCTGCTGGCTGGACATT
CTTAACATACTTGAACATTCAATCAGCGTCTGAAAAACCTAATTATTACAACTTTCAACAACGGATCTCT
TGGTTCTGGCATCGATGAAGAACGCAGCGAAATGCGATAAGTAGTGTGAATTGCAGAATTCAGTGAATCA
TCGAATTTTTGAACGCATATTGCGCCCCTTGGTATTCCATGGGGCATGCCTGTTCGAGCGTCATTTGTCT
CCTCAAGCTGTGCTTGGTGTTGGATGATTGTCCATTTTCTTGTGCCTGGACTCATCTCAAAGCAATTGGC
AGGCAGTGTTTTGGTTTACTAGTGCAGCACATTTTGCATTTGTAGCTCAGATACTTGCAACCCAAAAGAA
TTTTTACTC

>DQ490763 Ampelomyces sp. HMLAC209 18S ribosomal RNA gene, partial sequence; internal transcribed spacer 1, 5.8S ribosomal RNA gene, and internal transcribed spacer 2, complete sequence; and 28S ribosomal RNA gene, partial sequence
TCCGTAGGTGAACCTGCGGAAGGATCATTACATTCAGTAGCTTGCTACTGCTAGGGGGGTCTGTTAGTCT
GTATAGTATTGCTACTGACGAGCAGCATGATCCTCTTACTCAACCCTTGTCTTTATGCACCTTCGTTTCC
TCAGCAGATACAATCCGCTGGCTGGACAATTCTACAACACATTTGAATATTTAATCAGCGTCTGAGACAC
TTAATAATTACAACTTTCAACAACGGATCTCTTGGTTCTGGCATCGATGAAGAACGCAGCGATATGCGAT
AAGTAGTGTGAATTGCAGAATTCAGTGAATCATCGAATCTTTGAACGCACATTGCGCCCCTTGGTATTCC
ATGGGGCATGCCTGTTCGAGCGTCATTTGTACCTTCAAGCTCTGCTTGGTGTTGGGTGTTTGTCCATTCC
TATGCCTCTGGACTCACCTCAAAGCAATTGGCAGCCAGTGTTTTGGTATAGAAGCGCAGCACATTGTGCA
ATTCTTGCCTCAAACACCAGCTTCCAGTAAGCTCTTTTGCTTTTGACCTCGGATCAGGTAGGGATACCCG
CTGAACTTAAGCATATCAATAAGCGGAGGA

>U82449 Ampelomyces sp. CBS 130.79 18S ribosomal RNA gene, partial sequence; internal transcribed spacer 1, 5.8S ribosomal RNA gene, internal transcribed spacer 2, and 26S ribosomal RNA gene, complete sequence
TTTTAGTAGCTTGCTACTGCTCAGAGGTTTTGTCAGACTGTATAGTAATGCTACTGATGAGCAGCATAAA
CTTCGACCCTAACCCTTGTTTTTTGTGTACCTATGTTTCCTCAGCGGATTCTATCCGCTGGTTGGACATC
TCTAACATATTTGAATATTCAATCAGCGTCTGAGAAACTTAATCATTACAACTTTCAACAACGGATCTCT
TGGTTCTGGCATCGATGAAGAACGCAGCGAAATGCGATAAGTAGTGTGAATTGCAGAATTCAGTGAATCA
TCGAATCTTTGAACGCACATTGCGCCCCTTGGCATTCCATGGGGCATGCCTGTTCGAGCGTCATTTGTCT
CTCAAGCTGTGCTTGGTGTTGGGTGTTTGTCCATTCTCTTGTGCCTGGACTCATCTCAAAGCAATTGGCA
GCCAGTGTTTTGGTTTACTAGTGCAGCACATTTTGTACTTATAGCCTCGATACTTCGAACCCATAAGAAT
TTTACTCTTGACCTCGGAT

>GQ324047 Ampelomyces quisqualis strain SMKC 22130 internal transcribed spacer 1, 5.8S ribosomal RNA gene, and internal transcribed spacer 2, complete sequence
TTCTAGTAGCTTGCTGCTGCTAAGGGGTTCTATCAGACTGTATAGTAATGTTACTGATGAGCAGCATGAA
CCTCAAACCCAACCCCTGTTTTTTGCGTACCTATGTTTCCTCAGCAGATTATATCTGCTGGCTGGACATT
CTTAACATACTTGAACATTCAATCAGCGTCTGAAAAACCTAATTATTACAACTTTCAACAACGGATCTCT
TGGTTCTGGCATCGATGAAGAACGCAGCGAAATGCGATAAGTAGTGTGAATTGCAGAATTCAGTGAATCA
TCGAATTTTTGAACGCATATTGCGCCCCTTGGTATTCCATGGGGCATGCCTGTTCGAGCGTCATTTGTCT
CCTCAAGCTGTGCTTGGTGTTGGATGATTGTCCATTTTCTTGTGCCTGGACTCATCTCAAAGCAATTGGC
AGGCAGTGTTTTGGTTTACTAGTGCAGCACATTTTGCATTTGTAGCTCAGATACTTGCAACCCAAAAGAA
TTTTTACTC

>DQ490747 Ampelomyces sp. HMLAC203 18S ribosomal RNA gene, partial sequence; internal transcribed spacer 1, 5.8S ribosomal RNA gene, and internal transcribed spacer 2, complete sequence; and 28S ribosomal RNA gene, partial sequence
TCCGTAGGTGAACCTGCGGAAGGATCATTATTCTAGTAGCTTGCTGCTGCTAAGGGGTTCTATCAGACTG
TATAGTAATGTTACTGATGAGCAGCATGAACCTCAAACCCAACCCCTGTTTTTTGCGTACCTATGTTTCC
TCAGCAGATTATATCTGCTGGCTGGACATTCTTAACATACTTGAACATTCAATCAGCGTCTGAAAAACCT
AATTATTACAACTTTCAACAACGGATCTCTTGGTTCTGGCATCGATGAAGAACGCAGCGAAATGCGATAA
GTAATGTGAATTGCAGAATTCAGTGAATCATCGAATTTTTGAACGCATATTGCGCCCCTTGGTATTCCAT
GGGGCATGCCTGTTCGAGCGTCATTTGTCTCCTCAAGCTGTGCTTGGTGTTGGATGATTGTCCATTTTCT
TGTGCCTGGACTCATCTCAAAGCAATTGGCAGGCAGTGTTTTGGTTTACTAGTGCAGCACATTTTGCATT
TGTAGCTCAGATACTTGCAACCCAAAAGAATTTTTACTCTTGACCTCGGATCAGGTAGGGATACCCGCTG
AACTTAAGCATATCAATAAGCGGAGGA

>GQ324085 Ampelomyces quisqualis strain SMKC 23232 internal transcribed spacer 1, 5.8S ribosomal RNA gene, and internal transcribed spacer 2, complete sequence
TTCTAGTAGCTCGCTGCTGCTAAGGGGTTCTATCAGACTGTATAGTAATGTTACTGATGAGCAGCATGAA
CCTCAAACCCAACCCCTGTTTTTTGCGTACCTATGTTTCCTCAGCAGATTATATCTGCTGGCTGGACATT
CTTAACATACTTGAACATTCAATCAGCGTCTGAAAAACCTAATTATTACAACTTTCAACAACGGATCTCT
TGGTTCTGGCATCGATGAAGAACGCAGCGAAATGCGATAAGTAGTGTGAATTGCAGAATTCAGTGAATCA
TCGAATTTTTGAACGCATATTGCGCCCCTTGGTATTCCATGGGGCATGCCTGTTCGAGCGTCATTTGTCT
CCTCAAGCTGTGCTTGGTGTTGGATGATTGTCCATTTTCTTGTGCCTGGACTCATCTCAAAGCAATTGGC
AGGCAGTGTTTTGGTTTACTAGTGCAGCACATTTTGCATTTGTAGCTCAGATACTTGCAACCCAAAAGAA
TTTTTACTC

>GQ324043 Ampelomyces quisqualis strain SMKC 22238 internal transcribed spacer 1, 5.8S ribosomal RNA gene, and internal transcribed spacer 2, complete sequence
TTCTAGTAGCTTGCTGCTGCTAAGGGGTTCTATCAGACTGTATAGTAATGTTACTGATGAGCAGCATGAA
CCTCAAACCCAACCCCTGTTTTTTGCGTACCTATGTTTCCTCAGCAGATTATATCTGCTGGCTGGACATT
CTTAACATACTTGAACATTCAATCAGCGTCTGAAAAACCTAATTATTACAACTTTCAACAACGGATCTCT
TGGTTCTGGCATCGATGAAGAACGCAGCGAAATGCGATAAGTAGTGTGAATTGCAGAATTCAGTGAATCA
TCGAATTTTTGAACGCATATTGCGCCCCTTGGTATTCCATGGGGCATGCCTGTTCGAGCGTCATTTGTCT
CCTCAAGCTGTGCTTGGTGTTGGATGATTGTCCATTTTCTTGTGCCTGGACTCATCTCAAAGCAATTGGC
AGGCAGTGTTTTGGTTTACTAGTGCAGCACATTTTGCATTTGTAGCTCAGATACTTGCAACCCAAAAGAA
TTTTTACTC

>GQ324045 Ampelomyces quisqualis strain SMKC 22440 internal transcribed spacer 1, 5.8S ribosomal RNA gene, and internal transcribed spacer 2, complete sequence
TTCTAGTAGCTTGCTGCTGCTAAGGGGTTCTATCAGACTGTATAGTAATGTTACTGATGAGCAGCATGAA
CCTCAAACCCAACCCCTGTTTTTTGCGTACCTATGTTTCCTCAGCAGATTATATCTGCTGGCTGGACATT
CTTAACATACTTGAACATTCAATCAGCGTCTGAAAAACCTAATTATTACAACTTTCAACAACGGATCTCT
TGGTTCTGGCATCGATGAAGAACGCAGCGAAATGCGATAAGTAGTGTGAATTGCAGAATTCAGTGAATCA
TCGAATTTTTGAACGCATATTGCGCCCCTTGGTATTCCATGGGGCATGCCTGTTCGAGCGTCATTTGTCT
CCTCAAGCTGTGCTTGGTGTTGGATGATTGTCCATTTTCTTGTGCCTGGACTCATCTCAAAGCAATTGGC
AGGCAGTGTTTTGGTTTACTAGTGCAGCACATTTTGCATTTGTAGCTCAGATACTTGCAACCCAAAAGAA
TTTTTACTC

>GQ324046 Ampelomyces quisqualis strain SMKC 22036 internal transcribed spacer 1, 5.8S ribosomal RNA gene, and internal transcribed spacer 2, complete sequence
TTCTAGTAGCTTGCTGCTGCTAAGGGGTTCTATCAGACTGTATAGTAATGTTACTGATGAGCAGCATGAA
CCTCAAACCCAACCCCTGTTTTTTGCGTACCTATGTTTCCTCAGCAGATTATATCTGCTGGCTGGACATT
CTTAACATACTTGAACATTCAATCAGCGTCTGAAAAACCTAATTATTACAACTTTCAACAACGGATCTCT
TGGTTCTGGCATCGATGAAGAACGCAGCGAAATGCGATAAGTAGTGTGAATTGCAGAATTCAGTGAATCA
TCGAATTTTTGAACGCATATTGCGCCCCTTGGTATTCCATGGGGCATGCCTGTTCGAGCGTCATTTGTCT
CCTCAAGCTGTGCTTGGTGTTGGATGATTGTCCATTTTCTTGTGCCTGGACTCATCTCAAAGCAATTGGC
AGGCAGTGTTTTGGTTTACTAGTGCAGCACATTTTGCATTTGTAGCTCAGATACTTGCAACCCAAAAGAA
TTTTTACTC

>GQ324048 Ampelomyces quisqualis strain SMKC 22205 internal transcribed spacer 1, 5.8S ribosomal RNA gene, and internal transcribed spacer 2, complete sequence
TTCTAGTAGCTTGCTGCTGCTAAGGGGTTCTATCAGACTGTATAGTAATGTTACTGATGAGCAGCATGAA
CCTCAAACCCAACCCCTGTTTTTTGCGTACCTATGTTTCCTCAGCAGATTATATCTGCTGGCTGGACATT
CTTAACATACTTGAACATTCAATCAGCGTCTGAAAAACCTAATTATTACAACTTTCAACAACGGATCTCT
TGGTTCTGGCATCGATGAAGAACGCAGCGAAATGCGATAAGTAGTGTGAATTGCAGAATTCAGTGAATCA
TCGAATTTTTGAACGCATATTGCGCCCCTTGGTATTCCATGGGGCATGCCTGTTCGAGCGTCATTTGTCT
CCTCAAGCTGTGCTTGGTGTTGGATGATTGTCCATTTTCTTGTGCCTGGACTCATCTCAAAGCAATTGGC
AGGCAGTGTTTTGGTTTACTAGTGCAGCACATTTTGCATTTGTAGCTCAGATACTTGCAACCCAAAAGAA
TTTTTACTC

>GQ324035 Ampelomyces quisqualis strain SMKC 22177 internal transcribed spacer 1, 5.8S ribosomal RNA gene, and internal transcribed spacer 2, complete sequence
TTCTAGTAGCTTGCTACTGCTAAGGGGTTCTATTAGACTGTATAGTAATGTTACTGATGAGCAGCATGAA
CCTCAAACCCAACCCCTGTTTTTTGCGTACCTATGTTTCCTCAGCAGATTATATCTGCTGGCTGGACATT
CTTAACATACTTGAACATTCAATCAGCGTCTGAAAAACCTAATTATTACAACTTTCAACAACGGATCTCT
TGGTTCTGGCATCGATGAAGAACGCAGCGAAATGCGATAAGTAGTGTGAATTGCAGAATTCAGTGAATCA
TCGAATTTTTGAACGCATATTGCGCCCCTTGGTATTCCATGGGGCATGCCTGTTCGAGCGTCATTTGTCC
CCTCAAGCAGTGCTTGGTGTTGGATGATTGTCCATTTTCTTGTGCCTGGACTCATCTCAAAGCAATTGGC
AGGCAGTGTTTTGGTTTACTAGTGCAGCACATTTTGCATTTGTAGCTCAGATACTTGCAACCCAAAAGAA
TTTTTACTC

>GQ324074 Ampelomyces quisqualis strain SMKC 22822 internal transcribed spacer 1, 5.8S ribosomal RNA gene, and internal transcribed spacer 2, complete sequence
TTCTAGTAGCTTGCTGCTGCTAAGGGGTTCTATCAGACTGTATAGTAATGTTACTGATGAGCAGCATGAA
CCTCAAACCCAACCCCTGTTTTTTGCGTACCTATGTTTCCTCAGCAGATTATATCTGCTGGCTGGACATT
CTTAACATACTTGAACATTCAATCAGCGTCTGAAAAACCTAATTATTACAACTTTCAACAACGGATCTCT
TGGTTCTGGCATCGATGAAGAACGCAGCGAAATGCGATAAGTAGTGTGAATTGCAGAATTCAGTGAATCA
TCGAATTTTTGAACGCATATTGCGCCCCTTGGTATTCCATGGGGCATGCCTGTTCGAGCGTCATTTGTCT
CCTCAAGCTGTGCTTGGTGTTGGATGATTGTCCATTTTCTTGTGCCTGGACTCATCTCAAAGCAATTGGC
AGGCAGTGTTTTGGTTTACTAGTGCAGCACATCTTGCATTTGTAGCTCAGATACTTGCAACCCAAAAGAA
TTTTTACTC

>GQ324039 Ampelomyces quisqualis strain SMKC 22496 internal transcribed spacer 1, 5.8S ribosomal RNA gene, and internal transcribed spacer 2, complete sequence
TTCTAGTAGCTTGCTGCTGCTAAGGGGTTCTATCAGACTGTATAGTAATGTTACTGATGAGCAGCATGAA
CCTCAAACCCAACCCCTGTTTTTTGCGTACCTATGTTTCCTCAGCAGATTATATCTGCTGGCTGGACATT
CTTAACATACTTGAACATTCAATCAGCGTCTGAAAAACCTAATTATTACAACTTTCAACAACGGATCTCT
TGGTTCTGGCATCGATGAAGAACGCAGCGAAATGCGATAAGTAGTGTGAATTGCAGAATTCAGTGAATCA
TCGAATTTTTGAACGCATATTGCGCCCCTTGGTATTCCATGGGGCATGCCTGTTCGAGCGTCATTTGTCT
CCTCAAGCTGTGCTTGGTGTTGGATGATTGTCCATTTTCTTGTGCCTGGACTCATCTCAAAGCAATTGGC
AGGCAGTGTTTTGGTTTACTAGTGCAGCACATTTTGCATTTGTAGCTCAAATACTTGCAACCCAAAAGAA
TTTTTACTC

>GQ324076 Ampelomyces quisqualis strain SMKC 22720 internal transcribed spacer 1, 5.8S ribosomal RNA gene, and internal transcribed spacer 2, complete sequence
TTCTAGTAGCTTGCTGCTGCTAAGGGGTTCTATCAGACTGTATAGTAATGTTACTGATGAGCAGCATGAA
CCTCAAACCCAACCCCTGTTTTTTGCGTACCTTTGTTTCCTCAGCAGATTATATCTGCTGGCTGGACATT
CTTAACATACTTGAACATTCAATCAGCGTCTGAAAAACCTAATTATTACAACTTTCAACAACGGATCTCT
TGGTTCTGGCATCGATGAAGAACGCAGCGAAATGCGATAAGTAGTGTGAATTGCAGAATTCAGTGAATCA
TCGAATTTTTGAACGCATATTGCGCCCCTTGGTATTCCATGGGGCATGCCTGTTCGAGCGTCATTTGTCT
CCTCAAGCTGTGCTTGGTGTTGGATGATTGTCCATTTTCTTGTGCCTGGACTCATCTCAAAGCAATTGGC
AGGCAGTGTTTTGGTTTACTAGTGCAGCACATTTTGCATTTGTAGCTCAGATACTTGCAACCCAAAAGAA
TTTTTACTC

>GQ324038 Ampelomyces quisqualis strain SMKC 22337 internal transcribed spacer 1, 5.8S ribosomal RNA gene, and internal transcribed spacer 2, complete sequence
TTCTAGTAGCTTGCTGCTGCTAAGGGGTTCTATCAGACTGTATAGTAATGTTACTGATGAGCAGCATGAA
CCTCAAACCCAACCCCTGTTTTTTGCGTACCTATGTTTCCTCAGCAGATTATATCTGCTGGCTGGACATT
CTTAACATACTTGAACATTCAATCAGCGTCTGAAAAACCTAATTATTACAACTTTCAACAACGGATCTCT
TGGTTCTGGCATCGATGAAGAACGCAGCGAAATGCGATAAGTAGTGTGAATTGCAGAATTCAGTGAATCA
TCGAATTTTTGAACGCATATTGCGCCCCTTGGTATTCCATGGGGCATGCCTGTTCGAGCGTCATTTGTCT
CCTCAAGCTGTGCTTGGTGTTGGATGATTGTCCATTTTCTTGTGCCTGGACTCATCTCAAAGCAATTGGC
AGGCAGTGTTTTGGTTTACTAGTGCAGCACATTTTGCATTTGTAGCTCAGATACTTGCAACCCAAAAGAA
TTTTTACTC

>GQ324084 Ampelomyces quisqualis strain SMKC 23216 internal transcribed spacer 1, 5.8S ribosomal RNA gene, and internal transcribed spacer 2, complete sequence
TTCTAGTAGCTTGCTGCTGCTAAGGGGTTCTATCAGACTGTATAGTAATGTTACTGATGAGCAGCATGAA
CCTCAAACCCAACCCCTGTTTTTTGCGTACCTATGTTTCCTCAGCAGATTATATCTGCTGGCTGGACATT
CTTAACATACTTGAACATTCAATCAGCGTCTGAAAAACCTAATTATTACAACTTTCAACAACGGATCTCT
TGGTTCTGGCATCGATGAAGAACGCAGCGAAATGCGATAAGTAGTGTGAATTGCAGAATTCAGTGAATCA
TCGAATTTTTGAACGCATATTGCGCCCCTTGGTATTCCATGGGGCATGCCTGTTCGAGCGTCATTTGTCT
CCTCAAGCTGTGCTTGGTGTTGGATGATTGTCCATTTTCTTGTGCCTGGACTCATCTCAAAGCAATTGGC
AGGCAGTGTTTTGGTTTACTAGTGCAGCACATTTTGCATTTGTAGCTCAGATACTTGCAACCCAAAAGAA
TTTTTACTC

>GQ324032 Ampelomyces quisqualis strain SMKC 22249 internal transcribed spacer 1, 5.8S ribosomal RNA gene, and internal transcribed spacer 2, complete sequence
TTCTAGTAGCTTGCTGCTGCTAAGGGGTTCTATCAGACTGTATAGTAATGTTACTGATGAGCAGCATGAA
CCTCAAACCCAACCCCTGTTTTTTGCGTACCTATGTTTCCTCAGCAGATTATATCTGCTGGCTGGACATT
CTTAACATACTTGAACATTCAATCAGCGTCTGAAAAACCTAATTATTACAACTTTCAACAACGGATCTCT
TGGTTCTGGCATCGATGAAGAACGCAGCGAAATGCGATAAGTAGTGTGAATTGCAGAATTCAGTGAATCA
TCGAATTTTTGAACGCATATTGCGCCCCTTGGTATTCCATGGGGCATGCCTGTTCGAGCGTCATTTGTCT
CCTCAAGCTGTGCTTGGTGTTGGATGATTGTCCATTTTCTTGTGCCTGGACTCATCTCAAAGCAATTGGC
AGGCAGTGTTTTGGTTTACTAGTGCAGCACATTTTGCATTTGTAGCTCAGATACTTGCAACCCAAAAGAA
TTTTTACTC

>GQ324079 Ampelomyces quisqualis strain SMKC 22977 internal transcribed spacer 1, 5.8S ribosomal RNA gene, and internal transcribed spacer 2, complete sequence
TTCTAGTAGCTTGCTGCTGCTAAGGGGTTCTATCAGACTGTATAGTAATGTTACTGATGAGCAGCATGAA
CCTCAAACCCAACCCCTGTTTTTTGCGTACCTATGTTTCCTCAGCAGATTATATCTGCTGGCTGGACATT
CTTAACATACTTGAACATTCAATCAGCGTCTGAAAAACCTAATTATTACAACTTTCAACAACGGATCTCT
TGGTTCTGGCATCGATGAAGAACGCAGCGAAATGCGATAAGTAGTGTGAATTGCAGAATTCAGTGAATCA
TCGAATTTTTGAACGCATATTGCGCCCCTTGGTATTCCATGGGGCATGCCTGTTCGAGCGTCATTTGTCT
CCTCAAGCTGTGCTTGGTGTTGGATGATTGTCCATTTTCTTGTGCCTGGACTCATCTCAAAGCAATTGGC
AGGCAGTGTTTTGGTTTACTAGTGCAGCACATTTTGCATTTGTAGCTCAGATACTTGCAACCCAAAAGAA
TTTTTACTC

>GQ324031 Ampelomyces quisqualis strain SMKC 22027 internal transcribed spacer 1, 5.8S ribosomal RNA gene, and internal transcribed spacer 2, complete sequence
TTCTAGTAGCTTGCTGCTGCTAAGGGGTTCTATCAGACTGTATAGTAATGTTACTGATGAGCAGCATGAA
CCTCAAACCCAACCCCTGTTTTTTGCGTACCTATGTTTCCTCAGCAGATTATATCTGCTGGCTGGACATT
CTTAACATACTTGAACATTCAATCAGCGTCTGAAAAACCTAATTATTACAACTTTCAACAACGGATCTCT
TGGTTCTGGCATCGATGAAGAACGCAGCGAAATGCGATAAGTAGTGTGAATTGCAGAATTCAGTGAATCA
TCGAATTTTTGAACGCATATTGCGCCCCTTGGTATTCCATGGGGCATGCCTGTTCGAGCGTCATTTGTCT
CCTCAAGCTGTGCTTGGTGTTGGATGATTGTCCATTTTCTTGTGCCTGGACTCATCTCAAAGCAATTGGC
AGGCAGTGTTTTGGTTTACTAGTGCAGCACATTTTGCATTTGTAGCTCAGATACTTGCAACCCAAAAGAA
TTTTTACTC

>GQ324086 Ampelomyces quisqualis strain SMKC 22983 internal transcribed spacer 1, 5.8S ribosomal RNA gene, and internal transcribed spacer 2, complete sequence
TTCTAGTAGCTTGCTGCTGCTAAGGGGTTCTATCAGACTGTATAGTAATGTTACTGATGAGCAGCATGAA
CCTCAAACCCAACCCCTGTTTTTTGCGTACCTATGTTTCCTCAGCAGATTATATCTGCTGGCTGGACATT
CTTAACATACTTGAACATTCAATCAGCGTCTGAAAAACCTAATTATTACAACTTTCAACAACGGATCTCT
TGGTTCTGGCATCGATGAAGAACGCAGCGAAATGCGATAAGTAGTGTGAATTGCAGAATTCAGTGAATCA
TCGAATTTTTGAACGCATATTGCGCCCCTTGGTATTCCATGGGGCATGCCTGTTCGAGCGTCATTTGTCT
CCTCAAGCTGTGCTTGGTGTTGGATGATTGTCCATTTTCTTGTGCCTGGACTCATCTCAAAGCAATTGGC
AGGCAGTGTTTTGGTTTACTAGTGCAGCACATTTTGCATTTGTAGCTCAGATACTTGCAACCCAAAAGAA
TTTTTACTC

>GQ324072 Ampelomyces quisqualis strain SMKC 22774 internal transcribed spacer 1, 5.8S ribosomal RNA gene, and internal transcribed spacer 2, complete sequence
TTCTAGTAGCTCGCTGCTGCTAAGGGGTTCTATCAGACTGTATAGTAATGTTACTGATGAGCAGCATGAA
CCTCAAACCCAACCCCTGTTTTTTGCGTACCTATGTTTCCTCAGCAGATTATATCTGCTGGCTGGACATT
CTTAACATACTTGAACATTCAATCAGCGTCTGAAAAACCTAATTATTACAACTTTCAACAACGGATCTCT
TGGTTCTGGCATCGATGAAGAACGCAGCGAAATGCGATAAGTAGTGTGAATTGCAGAATTCAGTGAATCA
TCGAATTTTTGAACGCATATTGCGCCCCTTGGTATTCCATGGGGCATGCCTGTTCGAGCGTCATTTGTCT
CCTCAAGCTGTGCTTGGTGTTGGATGATTGTCCATTTTCTTGTGCCTGGACTCATCTCAAAGCAATTGGC
AGGCAGTGTTTTGGTTTACTAGTGCAGCACATTTTGCATTTGTAGCTCAGATACTTGCAACCCAAAAGAA
TTTTTACTC

>GQ324052 Ampelomyces quisqualis strain SMKC 22316 internal transcribed spacer 1, 5.8S ribosomal RNA gene, and internal transcribed spacer 2, complete sequence
TTCTAGTAGCTTGCTGCTGCTAAGGGGTTCTATCAGACTGTATAGTAATGTTACTGATGAGCAGCATGAA
CCTCAAACCCAACCCCTGTTTTTTGCGTACCTATGTTTCCTCAGCAGATTATATCTGCTGGCTGGACATT
CTTAACATACTTGAACATTCAATCAGCGTCTGAAAAACCTAATTATTACAACTTTCAACAACGGATCTCT
TGGTTCTGGCATCGATGAAGAACGCAGCGAAATGCGATAAGTAGTGTGAATTGCAGAATTCAGTGAATCA
TCGAATTTTTGAACGCATATTGCGCCCCTTGGTATTCCATGGGGCATGCCTGTTCGAGCGTCATTTGTCT
CCTCAAGCTGTGCTTGGTGTTGGATGATTGTCCATTTTCTTGTGCCTGGACTCATCTCAAAGCAATTGGC
AGGCAGTGTTTTGGTTTACTAGTGCAGCACATTTTGCATTTGTAGCTCAGATACTTGCAACCCAAAAGAA
TTTTTACTC

>GQ324050 Ampelomyces quisqualis strain SMKC 22502 internal transcribed spacer 1, 5.8S ribosomal RNA gene, and internal transcribed spacer 2, complete sequence
TTCTAGTAGCTTGCTGCTGCTAAGGGGTTCTATCAGACTGTATAGTAATGTTACTGATGAGCAGCATGAA
CCTCAAACCCAACCCCTGTTTTTTGCGTACCTATGTTTCCTCAGCAGATTATATCTGCTGGCTGGACATT
CTTAACATACTTGAACATTCAATCAGCGTCTGAAAAACCTAATTATTACAACTTTCAACAACGGATCTCT
TGGTTCTGGCATCGATGAAGAACGCAGCGAAATGCGATAAGTAGTGTGAATTGCAGAATTCAGTGAATCA
TCGAATTTTTGAACGCATATTGCGCCCCTTGGTATTCCATGGGGCATGCCTGTTCGAGCGTCATTTGTCT
CCTCAAGCTGTGCTTGGTGTTGGATGATTGTCCATTTTCTTGTGCCTGGACTCATCTCAAAGCAATTGGC
AGGCAGTGTTTTGGTTTACTAGTGCAGCACATTTTGCATTTGTAGCTCAGATACTTGCAACCCAAAAGAA
TTTTTACTC

>GQ324055 Ampelomyces quisqualis strain SMKC 22268 internal transcribed spacer 1, 5.8S ribosomal RNA gene, and internal transcribed spacer 2, complete sequence
TTCTAGTAGCTTGCTGCTGCTAAGGGGTTCTATCAGACTGTATAGTAATGTTACTGATGAGCAGCATGAA
CCTCAAACCCAACCCCTGTTTTTTGCGTACCTATGTTTCCTCAGCAGATTATATCTGCTGGCTGGACATT
CTTAACATACTTGAACATTCAATCAGCGTCTGAAAAACCTAATTATTACAACTTTCAACAACGGATCTCT
TGGTTCTGGCATCGATGAAGAACGCAGCGAAATGCGATAAGTAGTGTGAATTGCAGAATTCAGTGAATCA
TCGAATTTTTGAACGCATATTGCGCCCCTTGGTATTCCATGGGGCATGCCTGTTCGAGCGTCATTTGTCT
CCTCAAGCTGTGCTTGGTGTTGGATGATTGTCCATTTTCTTGTGCCTGGACTCATCTCAAAGCAATTGGC
AGGCAGTGTTTTGGTTTACTAGTGCAGCACATTTTGCATTTGTAGCTCAGATACTTGCAACCCAAAAGAA
TTTTTACTC

>GQ324051 Ampelomyces quisqualis strain SMKC 22256 internal transcribed spacer 1, 5.8S ribosomal RNA gene, and internal transcribed spacer 2, complete sequence
TTCTAGTAGCTTGCTGCTGCTAAGGGGTTCTATCAGACTGTATAGTAATGTTACTGATGAGCAGCATGAA
CCTCAAACCCAACCCCTGTTTTTTGCGTACCTTTGTTTCCTCAGCAGATTATATCTGCTGGCTGGACATT
CTTAACATACTTGAACATTCAATCAGCGTCTGAAAAACCTAATTATTACAACTTTCAACAACGGATCTCT
TGGTTCTGGCATCGATGAAGAACGCAGCGAAATGCGATAAGTAGTGTGAATTGCAGAATTCAGTGAATCA
TCGAATTTTTGAACGCATATTGCGCCCCTTGGTATTCCATGGGGCATGCCTGTTCGAGCGTCATTTGTCT
CCTCAAGCTGTGCTTGGTGTTGGATGATTGTCCATTTTCTTGTGCCTGGACTCATCTCAAAGCAATTGGC
AGGCAGTGTTTTGGTTTACTAGTGCAGCACATTTTGCATTTGTAGCTCAGATACTTGCAACCCAAAAGAA
TTTTTACTC

>DQ490748 Ampelomyces sp. HMLAC221 18S ribosomal RNA gene, partial sequence; internal transcribed spacer 1, 5.8S ribosomal RNA gene, and internal transcribed spacer 2, complete sequence; and 28S ribosomal RNA gene, partial sequence
TCCGTAGGTGAACCTGCGGAAGGATCATTATTCTAGTAGCTTGCTGCTGCTAAGGGGTTCTATCAGACTG
TATAGTAATGTTACTGATGAGCAGCATGAACCTCAAACCCAACCCCTGTTTTTTGCGTACCTATGTTTCC
TCAGCAGATTATATCTGCTGGCTGGACATTCTTAACATACTTGAACATTCAATCAGCGTCTGAAAAACCT
AATTATTACAACTTTCAACAACGGATCTCTTGGTTCTGGCATCGATGAAGAACGCAGCGAAATGCGATAA
GTAGTGTGAATTGCAGAATTCAGTGAATCATCGAATTTTTGAACGCATATTGCGCCCCTTGGTATTCCAT
GGGGCATGCCTGTTCGAGCGTCATTTGTCTCCTCAAGCTGTGCTTGGTGTTGGATGATTGTCCATTTTCT
TGTGCCTGGACTCATCTCAAAGCAATTGGCAGGCAGTGTTTTGGTTTACTAGTGCAGCACATTTTGCATT
TGTAGCTCAGATACTTGCAACCCAAAAGAATTTTTACTCTTGACCTCGGATCAGGTAGGGATACCCGCTG
AACTTAAGCATATCAATAAGCGGAGGA

>DQ490745 Ampelomyces sp. HMLAC201 18S ribosomal RNA gene, partial sequence; internal transcribed spacer 1, 5.8S ribosomal RNA gene, and internal transcribed spacer 2, complete sequence; and 28S ribosomal RNA gene, partial sequence
TCCGTAGGTGAACCTGCGGAAGGATCATTATTCTAGTAGCTTGCTGCTGCTAAGGGGTTCTATCAGACTG
TATAGTAATGTTACTGATGAGCAGCATGAACCTCAAACCCAACCCCTGTTTTTTGCGTACCTATGTTTCC
TCAGCAGATTATATCTGCTGGCTGGACATTCTTAACATACTTGAACATTCAATCAGCGTCTGAAAAACCT
AATTATTACAACTTTCAACAACGGATCTCTTGGTTCTGGCATCGATGAAGAACGCAGCGAAATGCGATAA
GTAGTGTGAATTGCGGAATTCAGTGAATCATCGAATTTTTGAACGCATATTGCGCCCCTTGGTATTCCAT
GGGGCATGCCTGTTCGAGCGTCATTTGTCTCCTCAAGCTGTGCTTGGTGTTGGATGATTGTCCATTTCCT
TGTGCCTGGACTCATCTCAAAGCAATTGGCAGGCAGTGTTTTGGTTTACTAGTGCAGCACATTTTGCATT
TGTAGCTCAGATACTTGCAACCCAAAAGAATTTTTACTCTTGACCTTGGATCAGGTAGGGATACCCGCTG
AACTTAAGCATATCAATAAGCGGAGGA

>GQ324033 Ampelomyces quisqualis strain SMKC 22264 internal transcribed spacer 1, 5.8S ribosomal RNA gene, and internal transcribed spacer 2, complete sequence
TTCTAGTAGCTTGCTGCTGCTAAGGGGTTCTATCAGACTGTATAGTAATGTTACTGATGAGCAGCATGAA
CCTCAAACCCAACCCCTGTTTTTTGCGTACCTATGTTTCCTCAGCAGATTATATCTGCTGGCTGGACATT
CTTAACATACTTGAACATTCAATCAGCGTCTGAAAAACCTAATTATTACAACTTTCAACAACGGATCTCT
TGGTTCTGGCATCGATGAAGAACGCAGCGAAATGCGATAAGTAGTGTGAATTGCAGAATTCAGTGAATCA
TCGAATTTTTGAACGCATATTGCGCCCCTTGGTATTCCATGGGGCATGCCTGTTCGAGCGTCATTTGTCT
CCTCAAGCTGTGCTTGGTGTTGGATGATTGTCCATTTTCTTGTGCCTGGACTCATCTCAAAGCAATTGGC
AGGCAGTGTTTTGGTTTACTAGTGCAGCACATTTTGCATTTGTAGCTCAGATACTTGCAACCCAAAAGAA
TTTTTACTC

>GQ324073 Ampelomyces quisqualis strain SMKC 22812 internal transcribed spacer 1, 5.8S ribosomal RNA gene, and internal transcribed spacer 2, complete sequence
TTCTAGTAGCTTGCTGCTGCTAAGGGGTTCTATCAGACTGTATAGTAATGTTACTGATGAGCAGCATGAA
CCTCAAACCCAACCCCTGTTTTTTGCGTACCTATGTTTCCTCAGCAGATTATATCTGCTGGCTGGACATT
CTTAACATACTTGAACATTCAATCAGCGTCTGAAAAACCTAATTATTACAACTTTCAACAACGGATCTCT
TGGTTCTGGCATCGATGAAGAACGCAGCGAAATGCGATAAGTAGTGTGAATTGCAGAATTCAGTGAATCA
TCGAATTTTTGAACGCATATTGCGCCCCTTGGTATTCCATGGGGCATGCCTGTTCGAGCGTCATTTGTCT
CCTCAAGCTGTGCTTGGTGTTGGATGATTGTCCATTTTCTTGTGCCTGGACTCATCTCAAAGCAATTGGC
AGGCAGTGTTTTGGTTTACTAGTGCAGCACATTTTGCATTTGTAGCTCAGATACTTGCAACCCAAAAGAA
TTTTTACTC

>GQ324041 Ampelomyces quisqualis strain SMKC 22458 internal transcribed spacer 1, 5.8S ribosomal RNA gene, and internal transcribed spacer 2, complete sequence
TTCTAGTAGCTTGCTGCTGCTAAGGGGTTCTATCAGACTGTATAGTAATGTTACTGATGAGCAGCATGAA
CCTCAAACCCAACCCCTGTTTTTTGCGTACCTATGTTTCCTCAGCAGATTATATCTGCTGGCTGGACATT
CTTAACATACTTGAACATTCAATCAGCGTCTGAAAAACCTAATTATTACAACTTTCAACAACGGATCTCT
TGGTTCTGGCATCGATGAAGAACGCAGCGAAATGCGATAAGTAGTGTGAATTGCAGAATTCAGTGAATCA
TCGAATTTTTGAACGCATATTGCGCCCCTTGGTATTCCATGGGGCATGCCTGTTCGAGCGTCATTTGTCT
CCTCAAGCTGTGCTTGGTGTTGGATGATTGTCCATTTTCTTGTGCCTGGACTCATCTCAAAGCAATTGGC
AGGCAGTGTTTTGGTTTACTAGTGCAGCACATTTTGCATTTGTAGCTCAGATACTTGCAACCCAAAAGAA
TTTTTACTC

>GQ324075 Ampelomyces quisqualis strain SMKC 22824 internal transcribed spacer 1, 5.8S ribosomal RNA gene, and internal transcribed spacer 2, complete sequence
TTCTAGTAGCTTGCTGCTGCTAAGGGGTTCTATCAGACTGTATAGTAATGTTACTGATGAGCAGCATGAA
CCTCAAACCCAACCCCTGTTTTTTGCGTACCTATGTTTCCTCAGCAGATTATATCTGCTGGCTGGACATT
CTTAACATACTTGAACATTCAATCAGCGTCTGAAAAACCTAATTATTACAACTTTCAACAACGGATCTCT
TGGTTCTGGCATCGATGAAGAACGCAGCGAAATGCGATAAGTAGTGTGAATTGCAGAATTCAGTGAATCA
TCGAATTTTTGAACGCATATTGCGCCCCTTGGTATTCCATGGGGCATGCCTGTTCGAGCGTCATTTGTCT
CCTCAAGCTGTGCTTGGTGTTGGATGATTGTCCATTTTCTTGTGCCTGGACTCATCTCAAAGCAATTGGC
AGGCAGTGTTTTGGTTTACTAGTGCAGCACATTTTGCATTTGTAGCTCAGATACTTGCAACCCAAAAGAA
TTTTTACTC

>DQ490756 Ampelomyces sp. HMLAC211 18S ribosomal RNA gene, partial sequence; internal transcribed spacer 1, 5.8S ribosomal RNA gene, and internal transcribed spacer 2, complete sequence; and 28S ribosomal RNA gene, partial sequence
TCCGTAGGTGAACCTGCGGAAGGATCATTATTCTAGTAGCTTGCTGCCGCTAAGGGGTTCTATCAGACTG
TATAGTAATGTTACTGATGAGCAGCATGAACCTCAAACCCAACCCCTGTTTTTTGCGTACCTATGTTTCC
TCAGCAGATTATATCTGCTGGCTGGACATTCTTAACATACTTGAACATTCAATCAGCGTCTGAAAAACCT
AATTATTACAACTTTCAACAACGGATCTCTTGGTTCTGGCATCGATGAAGAACGCAGCGAAATGCGATAA
GTAGTGTGAATTGCAGAATTCAGTGAATCATCGAATTTTTGAACGCATATTGCGCCCCTTGGTATTCCAT
GGGGCATGCCTGTTCGAGCGTCATTTGTCTCCTCAAGCTGTGCTTGGTGTTGGATGATTGTCCATTTTCT
TGTGCCTGGACTCATCTCAAAGCAATTGGCAGGCAGTGTTTTGGTTTACTAGTGCAGCACATTTTGCATT
TGTAGCTCAAATACTTGCAACCCAAAAGAATTTTTACTCTTGACCTCGGATCAGGTAGGGATACCCGCTG
AACTTAAGCATATCAATAAGCGGAGGA

>DQ490760 Ampelomyces sp. HMLAC206 18S ribosomal RNA gene, partial sequence; internal transcribed spacer 1, 5.8S ribosomal RNA gene, and internal transcribed spacer 2, complete sequence; and 28S ribosomal RNA gene, partial sequence
TCCGTAGGTGAACCTGCGGAAGGATCATTATTCTAGTAGCTTGCTACTGCTAAGGGGTTCTATCAGACTG
TATAGTAATGCTACTGATGAGCAGCATGAACCTCGAACCCCACCCTTGATTTTTGTGTACCCATGTTTCC
TCAGCGGATTATATCCGCTGGCTGGACATCCTTAACATACTTGAATATTCCATTAGCGTCTGAGAAACTT
AATTATTACAACTTTCAACAACGGATCTCTTGGTTCTGGCATCGATGAAGAACGCAGCGAAATGCGATAA
GTAGTGTGAATTGCAGAATTCAGTGAATCATCGAATTTTTGAACGCACATTGCGCCCCTTGGTATTCCAT
GGGGCATGCCTGTTCGAGCGTCATTTGTCTCTTCAAGCTGTGCTTGGTGTTGGATGATTGTCCATTCTCT
TGTGCCTGGACTCATCTCAAAGCAATTGGCAGCCAGTGTTTTGGTTTACTAGTGCAGCACATTTTGCATT
TGTAGCTTAGATACTTGCAACCCATAAGAATTTTTACTCTTGACCTCGGATCAGGTAGGGATACCCGCTG
AACTTAAGCATATCAATAAGCGGAGGA

>GQ324029 Ampelomyces quisqualis strain SMKC 22050 internal transcribed spacer 1, 5.8S ribosomal RNA gene, and internal transcribed spacer 2, complete sequence
TTCTAGTAGCTTGCTGCTGCTAAGGGGTTCTATCAGACTGTATAGTAATGTTACTGATGAGCAGCATGAA
CCTCAAACCCAACCCCTGTTTTTTGCGTACCTATGTTTCCTCAGCAGATTATATCTGCTGGCTGGACATT
CTTAACATACTTGAACATTCAATCAGCGTCTGAAAAACCTAATTATTACAACTTTCAACAACGGATCTCT
TGGTTCTGGCATCGATGAAGAACGCAGCGAAATGCGATAAGTAGTGTGAATTGCAGAATTCAGTGAATCA
TCGAATTTTTGAACGCATATTGCGCCCCTTGGTATTCCATGGGGCATGCCTGTTCGAGCGTCATTTGTCT
CCTCAAGCTGTGCTTGGTGTTGGATGATTGTCCATTTTCTTGTGCCTGGACTCATCTCAAAGCAATTGGC
AGGCAGTGTTTTGGTTTACTAGTGCAGCACATTTTGCATTTGTAGCTCAGATACTTGCAACCCAAAAGAA
TTTTTACTC

>GQ324028 Ampelomyces quisqualis strain SMKC 21979 internal transcribed spacer 1, 5.8S ribosomal RNA gene, and internal transcribed spacer 2, complete sequence
TTCTAGTAGCTTGCTGCTGCTAAGGGGTTCTATCAGACTGTATAGTAATGTTACTGATGAGCAGCATGAA
CCTCAAACCCAACCCCTGTTTTTTGCGTACCTATGTTTCCTCAGCAGATTATATCTGCTGGCTGGACATT
CTTAACATACTTGAACATTCAATCAGCGTCTGAAAAACCTAATTATTACAACTTTCAACAACGGATCTCT
TGGTTCTGGCATCGATGAAGAACGCAGCGAAATGCGATAAGTAGTGTGAATTGCAGAATTCAGTGAATCA
TCGAATTTTTGAACGCATATTGCGCCCCTTGGTATTCCATGGGGCATGCCTGTTCGAGCGTCATTTGTCT
CCTCAAGCTGTGCTTGGTGTTGGATGATTGTCCATTTTCTTGTGCCTGGACTCATCTCAAAGCAATTGGC
AGGCAGTGTTTTGGTTTACTAGTGCAGCACATTTTGCATTTGTAGCTCAGATACTTGCAACCCAAAAGAA
TTTTTACTC

>GQ324027 Ampelomyces quisqualis strain SMKC 22235 internal transcribed spacer 1, 5.8S ribosomal RNA gene, and internal transcribed spacer 2, complete sequence
TTCTAGTAGCTTGCTGCTGCTAAGGGGTTCTATCAGACTGTATAGTAATGTTACTGATGAGCAGCATGAA
CCTCAAACCCAACCCCTGTTTTTTGCGTACCTATGTTTCCTCAGCAGATTATATCTGCTGGCTGGACATT
CTTAACATACTTGAACATTCAATCAGCGTCTGAAAAACCTAATTATTACAACTTTCAACAACGGATCTCT
TGGTTCTGGCATCGATGAAGAACGCAGCGAAATGCGATAAGTAGTGTGAATTGCAGAATTCAGTGAATCA
TCGAATTTTTGAACGCATATTGCGCCCCTTGGTATTCCATGGGGCATGCCTGTTCGAGCGTCATTTGTCT
CCTCAAGCTGTGCTTGGTGTTGGATGATTGTCCATTTTCTTGTGCCTGGACTCATCTCAAAGCAATTGGC
AGGCAGTGTTTTGGTTTACTAGTGCAGCACATTTTGCATTTGTAGCTCAGATACTTGCAACCCAAAAGAA
TTTTTACTC

>GQ324071 Ampelomyces quisqualis strain SMKC 22718 internal transcribed spacer 1, 5.8S ribosomal RNA gene, and internal transcribed spacer 2, complete sequence
TTCTAGTAGCTTGCTGCTGCTAAGGGGTTCTATCAGACTGTATAGTAATGTTACTGATGAGCAGCATGAA
CCTCAAACCCAATCCCTGTTTTTTGCGTACCTATGTTTCCTCAGCAGATTATATCTGCTGGCTGGACATT
CTTAACATACCTGAACATTCAATCAGCGTCTGAAAAACCTAATTATTACAACTTTCAACAACGGATCTCT
TGGTTCTGGCATCGATGAAGAACGCAGCGAAATGCGATAAGTAGTGTGAATTGCAGAATTCAGTGAATCA
TCGAATTTTTGAACGCATATTGCGCCCCTTGGTATTCCATGGGGCATGCCTGTTCGAGCGTCATTTGTCT
CCTCAAGCTGTGCTTGGTGTTGGATGATTGTCCATTTTCTTGTGTCTGGACTCATCTCAAAGCAATTGGC
AGGCAGTGTTTTGGTTTACTAGTGCAGCACATTTTGCATTTGTAGCTCAGATACTTGCAACCCAAAAGAA
TTTTTACTC

>GQ324054 Ampelomyces quisqualis strain SMKC 22442 internal transcribed spacer 1, 5.8S ribosomal RNA gene, and internal transcribed spacer 2, complete sequence
TTCTAGTAGCTTGCTGCTGCTAAGGGGTTCTATCAGACTGTATAGTAATGTTACTGATGAGCAGCATGAA
CCTCAAACCCAACCCCTGTTTTTTGCGTACCTATGTTTCCTCAGCAGATTATATCTGCTGGCTGGACATT
CTTAACATACTTGAACATTCAATCAGCGTCTGAAAAACCTAATTATTACAACTTTCAACAACGGATCTCT
TGGTTCTGGCATCGATGAAGAACGCAGCGAAATGCGATAAGTAGTGTGAATTGCAGAATTCAGTGAATCA
TCGAATTTTTGAACGCATATTGCGCCCCTTGGTATTCCATGGGGCATGCCTGTTCGAGCGTCATTTGTCT
CCTCAAGCTGTGCTTGGTGTTGGATGATTGTCCATTTTCTTGTGCCTGGACTCATCTCAAAGCAATTGGC
AGGCAGTGTTTTGGTTTACTAGTGCAGCACATTTTGCATTTGTAGCTCAGATACTTGCAACCCAAAAGAA
TTTTTACTC

>GQ324083 Ampelomyces quisqualis strain SMKC 23210 internal transcribed spacer 1, 5.8S ribosomal RNA gene, and internal transcribed spacer 2, complete sequence
TTCTAGTAGCTTGCTGCTGCTAAGGGGTTCTATCAGACTGTATAGTAATGTTACTGATGAGCAGCATGAA
CCTCAAACCCAACCCCTGTTTTTTGCGTACCTATGTTTCCTCAGCAGATTATATCTGCTGGCTGGACATT
CTTAACATACTTGAACATTCAATCAGCGTCTGAAAAACCTAATTATTACAACTTTCAACAACGGATCTCT
TGGTTCTGGCATCGATGAAGAACGCAGCGAAATGCGATAAGTAGTGTGAATTGCAGAATTCAGTGAATCA
TCGAATTTTTGAACGCATATTGCGCCCCTTGGTATTCCATGGGGCATGCCTGTTCGAGCGTCATTTGTCT
CCTCAAGCTGTGCTTGGTGTTGGATGATTGTCCATTTTCTTGTGCCTGGACTCATCTCAAAGCAATTGGC
AGGCAGTGTTTTGGTTTACTAGTGCAGCACATTTTGCATTTGTAGCTCAGATACTTGCAACCCAAAAGAA
TTTTTACTC

>GQ324067 Ampelomyces quisqualis strain SMKC 22111 internal transcribed spacer 1, 5.8S ribosomal RNA gene, and internal transcribed spacer 2, complete sequence
TTCTAGTAGCTTGCTGCTGCTAAGGGGTTCTATCAGACTGTATAGTAATGTTACTGATGAGCAGCATGAA
CCTCAAACCCAACCCCTGTTTTTTGCGTACCTATGTTTCCTCAGCAGATTATATCTGCTGGCTGGACATT
CTTAACATACTTGAACATTCAATCAGCGTCTGAAAAACCTAATTATTACAACTTTCAACAACGGATCTCT
TGGTTCTGGCATCGATGAAGAACGCAGCGAAATGCGATAAGTAGTGTGAATTGCAGAATTCAGTGAATCA
TCGAATTTTTGAACGCATATTGCGCCCCTTGGTATTCCATGGGGCATGCCTGTTCGAGCGTCATTTGTCT
CCTCAAGCTGTGCTTGGTGTTGGATGATTGTCCATTTTCTTGTGCCTGGACTCATCTCAAAGCAATTGGC
AGGCAGTGTTTTGGTTTACTAGTGCAGCACATTTTGCATTTGTAGCTCAGATACTTGCAACCCAAAAGAA
TTTTTACTC

>GQ324069 Ampelomyces quisqualis strain SMKC 22295 internal transcribed spacer 1, 5.8S ribosomal RNA gene, and internal transcribed spacer 2, complete sequence
TTCTAGTAGCTTGCTGCTGCTAAGGGGTTCTATCAGACTGTATAGTAATGTTACTGATGAGCAGCATGAA
CCTCAAACCCAACCCCTGTTTTTTGCGTACCTATGTTTCCTCAGCAGATTATATCTGCTGGCTGGACATT
CTTAACATACTTGAACATTCAATCAGCGTCTGAAAAACCTAATTATTACAACTTTCAACAACGGATCTCT
TGGTTCTGGCATCGATGAAGAACGCAGCGAAATGCGATAAGTAGTGTGAATTGCAGAATTCAGTGAATCA
TCGAATTTTTGAACGCATATTGCGCCCCTTGGTATTCCATGGGGCATGCCTGTTCGAGCGTCATTTGTCT
CCTCAAGCTGTGCTTGGTGTTGGATGATTGTCCATTTTCTTGTGCCTGGACTCATCTCAAAGCAATTGGC
AGGCAGTGTTTTGGTTTACTAGTGCAGCACATTTTGCATTTGTAGCTCAGATACTTGCAACCCAAAAGAA
TTTTTACTC

>DQ490753 Ampelomyces sp. HMLAC220 18S ribosomal RNA gene, partial sequence; internal transcribed spacer 1, 5.8S ribosomal RNA gene, and internal transcribed spacer 2, complete sequence; and 28S ribosomal RNA gene, partial sequence
TCCGTAGGTGAACCTGCGGAAGGATCATTATTCTAGTAGCTTGCTGCTGCTAAGGGGTTCTATCAGACTG
TATAGTAATGTTACTGATGAGCAGCATGAACCTCAAACCCAACCCCTGTTTTTTGCGTACCTATGTTTCC
TCAGCAGATTATATCTGCTGGCTGGACATTCTTAACATACTTGAACATTCAATCAGCGTCTGAAAAACCT
AATTATTACAACTTACAACAACGGATCTCTTGGTTCTGGCATCGATGAAGAACGCAGCGAAATGCGATAA
GTAGTGTGAATTGCAGAATTCAGTGAATCATCGAATTTTTGAACGCATATTGCGCCCCTTGGTATTCCAT
GGGGCATGCCTGTTCGAGCGTCATTTGTCTCCTCAAGCTGTGCTTGGTGTTGGATGATTGTCCATTTTCT
TGTGCCTGGACTCATCTCAAAGCAATTGGCAGGCAGTGTTTTGGTTTACTAGTGCAGCACATTTTGCATT
TGTAGCTCAGATACTTGCAACCCAAAAGAATTTTTACTCTTGACCTCGGATCAGGTAGGGATACCCGCTG
AACTTAAGCATATCAATAAGCGGAGGA

>DQ490757 Ampelomyces sp. HMLAC219 18S ribosomal RNA gene, partial sequence; internal transcribed spacer 1, 5.8S ribosomal RNA gene, and internal transcribed spacer 2, complete sequence; and 28S ribosomal RNA gene, partial sequence
TCCGTAGGTGAACCTGCGGAAGGATCATTATTCTAGTAGCTTGCTGCTGCTAAGGGGTTCTATCAGACTG
TATAGTAATGATACTGATGAGCAGCATGAACCTCAAACCCAACCCCTGTTTTTTGCGTACCTATGTTTCC
TCAGCAGATTATATCTGCTGGCTGGACATTCTTAACATACTTGAACATTCAATCAGCGTCTGAAAAACCT
AATTATTACAACTTTCAACAACGGATCTCTTGGTTCTGGCATCGATGAAGAACGCAGCGAAATGCGATAA
GTAGTGTGAATTGCAGAATTCAGTGAATCATCGAATTTTTGAACGCATATTGCGCCCCTTGGTATTCCAT
GGGGCATGCCTGTTCGAGCGTCATTTGTCTCCTCAAGCTGTGCTTGGTGTTGGATGATTGTCCATTTTCT
TGTGCCTGGACTCATCTCAAAGCAATTGGCAGGCAGTGTTTTGGTTTACTAGTGCAGCACATTTTGCATT
TGTAGCTCAGATACTTGCAATCCAAAAGAATTTTTACTCTTGACCTCGGATCAGGTAGGGATACCCGCTG
AACTTAAGCATATCAATAAGCGGAGGA

>GQ324049 Ampelomyces quisqualis strain SMKC 22222 internal transcribed spacer 1, 5.8S ribosomal RNA gene, and internal transcribed spacer 2, complete sequence
TTCTAGTAGCTTGCTGCTGCTAAGGGGTTCTATCAGACTGTATAGTAATGTTACTGATGAGCAGCATGAA
CCTCAAACCCAACCCCTGTTTTTTGCGTACCTATGTTTCCTCAGCAGATTATATCTGCTGGCTGGACATT
CTTAACATACTTGAACATTCAATCAGCGTCTGAAAAACCTAATTATTACAACTTTCAACAACGGATCTCT
TGGTTCTGGCATCGATGAAGAACGCAGCGAAATGCGATAAGTAGTGTGAATTGCAGAATTCAGTGAATCA
TCGAATTTTTGAACGCATATTGCGCCCCTTGGTATTCCATGGGGCATGCCTGTTCGAGCGTCATTTGTCT
CCTCAAGCTGTGCTTGGTGTTGGATGATTGTCCATTTTCTTGTGCCTGGACTCATCTCAAAGCAATTGGC
GGGCAGTGTTTTGGTTTACTAGTGCAGCACATTTTGCATTTGTAGCTCAGATACTTGCAACCCAAAAGAA
TTTTTACTC

>GQ324044 Ampelomyces quisqualis strain SMKC 22470 internal transcribed spacer 1, 5.8S ribosomal RNA gene, and internal transcribed spacer 2, complete sequence
TTCTAGTAGCTTGCTGCTGCTAAGGGGTTCTATCAGACTGTATAGTAATGTTACTGATGAGCAGCATGAA
CCTCAAACCCAACCCCTGTTTTTTGCGTACCTATGTTTCCTCAGCAGATTATATCTGCTGGCTGGACATT
CTTAACATACTTGAACATTCAATCAGCGTCTGAAAAACCTAATTATTACAACTTTCAACAACGGATCTCT
TGGTTCTGGCATCGATGAAGAACGCAGCGAAATGCGATAAGTAGTGTGAATTGCAGAATTCAGTGAATCA
TCGAATTTTTGAACGCATATTGCGCCCCTTGGTATTCCATGGGGCATGCCTGTTCGAGCGTCATTTGTCT
CCTCAAGCTGTGCTTGGTGTTGGATGATTGTCCATTTTCTTGTGCCTGGACTCATCTCAAAGCAATTGGC
AGGCAGTGTTTTGGTTTACTAGTGCAGCACATTTTGCATTTGTAGCTCAGATACTTGCAACCCAAAAGAA
TTTTTACTC

>GQ324053 Ampelomyces quisqualis strain SMKC 22513 internal transcribed spacer 1, 5.8S ribosomal RNA gene, and internal transcribed spacer 2, complete sequence
TTCTAGTAGCTTGCTGCTGCTAAGGGGTTCTATCAGACTGTATAGTAATGTTACTGATGAGCAGCATGAA
CCTCAAACCCAACCCCTGTTTTTTGCGTACCTTTGTTTCCTCAGCAGATTATATCTGCTGGCTGGACATT
CTTAACATACTTGAACATTCAATCAGCGTCTGAAAAACCTAATTATTACAACTTTCAACAACGGATCTCT
TGGTTCTGGCATCGATGAAGAACGCAGCGAAATGCGATAAGTAGTGTGAATTGCAGAATTCAGTGAATCA
TCGAATTTTTGAACGCATATTGCGCCCCTTGGTATTCCATGGGGCATGCCTGTTCGAGCGTCATTTGTCT
CCTCAAGCTGTGCTTGGTGTTGGATGATTGTCCATTTTCTTGTGCCTGGACTCATCTCAAAGCAATTGGC
AGGCAGTGTTTTGGTTTACTAGTGCAGCACATTTTGCATTTGTAGCTCAGATACTTGCAACCCAAAAGAA
TTTTTACTC

>GQ324077 Ampelomyces quisqualis strain SMKC 22839 internal transcribed spacer 1, 5.8S ribosomal RNA gene, and internal transcribed spacer 2, complete sequence
TTCTAGTAGCTTGCTGCTGCTAAGGGGTTCTATCAGACTGTATAGTAATGTTACTGATGAGCAGCATGAA
CCTCAAACCCAACCCCTGTTTTTTGCGTACCTATGTTTCCTCAGCAGATTATATCTGCTGGCTGGACATT
CTTAACATACTTGAACATTCAATCAGCGTCTGAAAAACCTAATTATTACAACTTTCAACAACGGATCTCT
TGGTTCTGGCATCGATGAAGAACGCAGCGAAATGCGATAAGTAGTGTGAATTGCAGAATTCAGTGAATCA
TCGAATTTTTGAACGCATATTGCGCCCCTTGGTATTCCATGGGGCATGCCTGTTCGAGCGTCATTTGTCT
CCTCAAGCTGTGCTTGGTGTTGGATGATTGTCCATTTTCTTGTGCCTGGACTCATCTCAAAGCAATTGGC
AGGCAGTGTTTTGGTTTACTAGTGCAGCACATTTTGCATTTGTAGCTCAGATACTTGCAACCCAAAAGAA
TTTTTACTC

>DQ490754 Ampelomyces sp. HMLAC208 18S ribosomal RNA gene, partial sequence; internal transcribed spacer 1, 5.8S ribosomal RNA gene, and internal transcribed spacer 2, complete sequence; and 28S ribosomal RNA gene, partial sequence
TCCGTAGGTGAACCTGCGGAAGGATCATTATTCTAGTAGCTTGCTGCTGCTAAGGGGTTCTATCAGACTG
TATAGTAATGTTACTGATGAGCAGCATGAACCTCAAACCCAACCCCTGTTTTTTGCGTACCTATGTTTCC
TCAGCAGATTATATCTGCTGGCTGGACATTCTTAACATACTTGAACACTCAATCAGCGTCTGAAAAACCT
AATTATTACAACTTTCAACAACGGATCTCTTGGTTCTGGCATCGATGAAGAACGCAGCGAAATGCGATAA
GTAGTGTGAATTGCAGAATTCAGTGAATCATCGAATTTTTGAACGCATATTGCGCCCCTTGGTATTCCAT
GGGGCATGCCTGTTCGAGCGTCATTTGTCTCCTCAAGCTGTGCTTGGTGTTGGATGATTGTCCATTTTCT
TGTGCCTGGACTCATCTCAAAGCAATTGGCAGGCAATGTTTTGGTTTACTAGTGCAGCACATTTTGCATT
TGTAGCTCAGATACTTGCAACCCAAAAGAATTTTTACTCTTGACCTCGGATCAGGTAGGGATACCCGCTG
AACTTAAGCATATCAATAAGCGGAGGA

>GQ324034 Ampelomyces quisqualis strain SMKC 22176 internal transcribed spacer 1, 5.8S ribosomal RNA gene, and internal transcribed spacer 2, complete sequence
TTCTAGTAGCTTGCTGCTGCTAAGGGGTTCTATCAGACTGTATAGTAATGTTACTGATGAGCAGCATGAA
CCTCAAACCCAACCCCTGTTTTTTGCGTACCTATGTTTCCTCAGCAGATTATATCTGCTGGCTGGACATT
CTTAACATACTTGAACATTCAATCAGCGTCTGAAAAACCTAATTATTACAACTTTCAACAACGGATCTCT
TGGTTCTGGCATCGATGAAGAACGCAGCGAAATGCGATAAGTAGTGTGAATTGCAGAATTCAGTGAATCA
TCGAATTTTTGAACGCATATTGCGCCCCTTGGTATTCCATGGGGCATGCCTGTTCGAGCGTCATTTGTCT
CCTCAAGCTGTGCTTGGTGTTGGATGATTGTCCATTTTCTTGTGCCTGGACTCATCTCAAAGCAATTGGC
AGGCAGTGTTTTGGTTTACTAGTGCAGCACATTTTGCATTTGTAGCTCAGATACTTGCAACCCAAAAGAA
TTTTTACTC

>GQ324036 Ampelomyces quisqualis strain SMKC 22455 internal transcribed spacer 1, 5.8S ribosomal RNA gene, and internal transcribed spacer 2, complete sequence
TTCTAGTAGCTTGCTGCTGCTAAGGGGTTCTATCAGACTGTATAGTAATGTTACTGATGAGCAGCATGAA
CCTCAAACCCAACCCCTGTTTTTTGCGTACCTATGTTTCCTCAGCAGATTATATCTGCTGGCTGGACATT
CTTAACATACTTGAACATTCAATCAGCGTCTGAAAAACCTAATTATTACAACTTTCAACAACGGATCTCT
TGGTTCTGGCATCGATGAAGAACGCAGCGAAATGCGATAAGTAGTGTGAATTGCAGAATTCAGTGAATCA
TCGAATTTTTGAACGCATATTGCGCCCCTTGGTATTCCATGGGGCATGCCTGTTCGAGCGTCATTTGTCT
CCTCAAGCTGTGCTTGGTGTTGGATGATTGTCCATTTTCTTGTGCCTGGACTCATCTCAAAGCAATTGGC
AGGCAGTGTTTTGGTTTACTAGTGCAGCACATTTTGCATTTGTAGCTCAGATACTTGCAACCCAAAAGAA
TTTTTACTC

>GQ324037 Ampelomyces quisqualis strain SMKC 22410 internal transcribed spacer 1, 5.8S ribosomal RNA gene, and internal transcribed spacer 2, complete sequence
TTCTAGTAGCTTGCTGCTGCTAAGGGGTTCTATCAGACTGTATAGTAATGTTACTGATGAGCAGCATGAA
CCTCAACCCCAACCCCTGTTTTTTGCGTACCTATGTTTCCTCAGCAGATTATATCTGCTGGCTGGACATT
CTTAACATACTTGAACATTCAATCAGCGTCTGAAAAACCTAATTATTACAACTTTCAACAACGGATCTCT
TGGTTCTGGCATCGATGAAGAACGCAGCGAAATGCGATAAGTAGTGTGAATTGCAGAATTCAGTGAATCA
TCGAATTTTTGAACGCATATTGCGCCCCTTGGTATTCCATGGGGCATGCCTGTTCGAGCGTCATTTGTCT
CCTCAAGCTGTGCTTGGTGTTGGATGATTGTCCATTTTCTTGTGCCTGGACTCATCTCAAAGCAATTGGC
AGGCAGTGTTTTGGTTTACTAGTGCAGCACATTTTGCATTTGTAGCTCAGATACTTGCAACCCAAAAGAA
TTTTTACTC

>DQ490749 Ampelomyces sp. HMLAC222 18S ribosomal RNA gene, partial sequence; internal transcribed spacer 1, 5.8S ribosomal RNA gene, and internal transcribed spacer 2, complete sequence; and 28S ribosomal RNA gene, partial sequence
TCCGTAGGTGAACCTGCGGAAGGATCATTATTCTAGTAGCTTGCTGCTGCTAAGGGGTTCTATCAGACTG
TATAGTAATGTTACTGATGAGCAGCATGAACCTCAAACCCAACCCCTGTTTTTTGCGTACCTATGTTTCC
TCAGCAGATTATATCTGCTGGCTGGACATTCTTAACATACTTGAACATTCAATCAGCGTCTGAAAAACCT
AATTATTACAACTTTCAACAACGGATCTCTTGGTTCTGGCATCGATGAAGAACGCAGCGAAATGCGATAA
GTAGTGTGAATTGCAGAATTCAGTGAATCATCGAATTTTTGAACGCATATTGCGCCCCTTGGTATTCCAT
GGGGCATGCCTGTTCGAGCGTCATTTGTCTCCTCAAGCTGTGCTTGGTGTTGGATGATTGTCCATTTTCT
TGTGCCTGGACTCATCTCAAAGCAATTGGCAGGCAGTGTTTTGGTTTACTAGTGCAGCACATTTTGCATT
TGTAGCTCAGATACTTGCAACCCAAAAGAATTTTTACTCTTGACCTCGGATCAGGTAGGGATACCCGCTG
AACTTAAGCATATCAATAAGCGGAGGA

>GQ324040 Ampelomyces quisqualis strain SMKC 22237 internal transcribed spacer 1, 5.8S ribosomal RNA gene, and internal transcribed spacer 2, complete sequence
TTCTAGTAGCTTGCTGCTGCTAAGGGGTTCTATCAGACTGTATAGTAATGTTACTGATGAGCAGCATGAA
CCTCAAACCCAACCCCTGTTTTTTGCGTACCTATGTTTCCTCAGCAGATTATATCTGCTGGCTGGACATT
CTTAACATACTTGAACATTCAATCAGCGTCTGAAAAACCTAATTATTACAACTTTCAACAACGGATCTCT
TGGTTCTGGCATCGATGAAGAACGCAGCGAAATGCGATAAGTAGTGTGAATTGCAGAATTCAGTGAATCA
TCGAATTTTTGAACGCATATTGCGCCCCTTGGTATTCCATGGGGCATGCCTGTTCGAGCGTCATTTGTCT
CCTCAAGCTGTGCTTGGTGTTGGATGATTGTCCATTTTCTTGTGCCTGGACTCATCTCAAAGCAATTGGC
AGGCAGTGTTTTGGTTTACTAGTGCAGCACATTTTGCATTTGTAGCTCAGATACTTGCAACCCAAAAGAA
TTTTTACTC

>GQ324087 Ampelomyces quisqualis strain SMKC 22723 internal transcribed spacer 1, 5.8S ribosomal RNA gene, and internal transcribed spacer 2, complete sequence
TTCTAGTAGCTTGCTGCTGCTAAGGGGTTCTATCAGACTGTATAGTAATGTTACTGATGAGCAGCATGAA
CCTCAAACCCAACCCCTGTTTTTTGCGTACCTATGTTTCCTCAGCAGATTATATCTGCTGGCTGGACATT
CTTAACATACTTGAACATTCAATCAGCGTCTGAAAAACCTAATTATTACAACTTTCAACAACGGATCTCT
TGGTTCTGGCATCGATGAAGAACGCAGCGAAATGCGATAAGTAGTGTGAATTGCAGAATTCAGTGAATCA
TCGAATTTTTGAACGCATATTGCGCCCCTTGGTATTCCATGGGGCATGCCTGTTCGAGCGTCATTTGTCT
CCTCAAGCTGTGCTTGGTGTTGGATGATTGTCCATTTTCTTGTGCCTGGACTCATCTCAAAGCAATTGGC
AGGCAGTGTTTTGGTTTACTAGTGCAGCACATTTTGCATTTGTAGCTCAGATACTTGCAACCCAAAAGAA
TTTTTACTC

>AY663821 Ampelomyces sp. B55 18S ribosomal RNA gene, partial sequence; internal transcribed spacer 1, 5.8S ribosomal RNA gene, and internal transcribed spacer 2, complete sequence; and 26S ribosomal RNA gene, partial sequence
CCTGCGGAAGGATCCATTACATTCAGTAGCTTGCTACTGCTAGGGGGGTCTGTTAGTCTGTATAGTATTG
CTACTGACGAGCAGCATGATCCTCTTACTCAACCCTTGTCTCTATGTACCTTCGTTTCCTCAGCAGATAC
AATCCGCTGGCTGGACAATTCTACAACATTTGAATATTTAATCAGCGTCTGAGAAACTTAATAATTACAA
CTTTCAACAACGGATCTCTTGGTTCTGGCATCGATGAAGAACGCAGCGAAATGCGATAAGTAGTGTGAAT
TGCAGAATTCAGTGAATCATCGAATCTTTGAACGCACATTGCGCCCCTTGGTATTCCATGGGGCATGCCT
GTTCGAGCGTCATTTGTACCTTCAAGCTCTGCTTGGTGTTGGGTGTTTGTCCATTCCTATGCCTCTGGAC
TCACCTCAAAGCAATTGGCAGCCAGTGTTTTGGTATAGAAGCGCAGCACATTGTGCAATTCTGGCCTCAA
ACACCAGCTTCCCAGTAAGCTCTTTTGCTTTTGACCTCGGATC

>AY663817 Ampelomyces sp. B33 18S ribosomal RNA gene, partial sequence; internal transcribed spacer 1, 5.8S ribosomal RNA gene, and internal transcribed spacer 2, complete sequence; and 26S ribosomal RNA gene, partial sequence
TAGAGGAAGTAAAAGTCGTAACAAGGTTTCCGTAGGTGAACCTGCGGAAGGATCATTACATTCAGTAGCT
TGCTACTGCTAGGGGGGTCTGTTAGTCTGTATAGTATTGCTACTGACGAGCAGCATGATCCTCTTACTCA
ACCCTTGTCTCTATGTACCTTCGTTTCCTCAGCAGATACAATCCGCTGGCTGGACAATTCTACAACATTT
GAATATTTAATCAGCGTCTGAGAAACTTAATAATTACAACTTTCAACAACGGATCTCTTGGTTCTGGCAT
CGATGAAGAACGCAGCGAAATGCGATAAGTAGTGTGAATTGCAGAATTCAGTGAATCATCGAATCTTTGA
ACGCACATTGCGCCCCTTGGTATTCCATGGGGCATGCCTGTTCGAGCGTCATTTGTACCTTCAAGCTCTG
CTTGGTGTTGGGTGTTTGTCCATTCCTATGCCTCTGGACTCACCTCAAAGCAATTGGCAGCCAGTGTTTT
GGTATAGAAGCGCAGCACATTGTGCAATTCTGGCCTCAAACACCAGCTTCCAGTAAGCTCTTTTGCTTTT
GACCTCGGATCAGGTAGGGATACCCGCTGAACTTAAGCATATATT

>AY663816 Ampelomyces sp. B4 18S ribosomal RNA gene, partial sequence; internal transcribed spacer 1, 5.8S ribosomal RNA gene, and internal transcribed spacer 2, complete sequence; and 26S ribosomal RNA gene, partial sequence
TCATTTAAGAGGAAGTAAAAGTCGTAACAAGGTTTCCGTAGGTGAACCTGCGGAAGGATCATTACATTCA
GTAGCTTGCTACTGCTAGGGGGGTCTGTTAGTCTGTATAGTATTGCTACTGACGAGCAGCATGATCCTCT
TACTCAACCCTTGTCTCTATGTACCTTCGTTTCCTCAGCAGATACAATCCGCTGGCTGGACAATTCTACA
ACATTTGAATATTTAATCAGCGTCTGAGAAACTTAATAATTACAACTTTCAACAACGGATCTCTTGGTTC
TGGCATCGATGAAGAACGCAGCGAAATGCGATAAGTAGTGTGAATTGCAGAATTCAGTGAATCATCGAAT
CTTTGAACGCACATTGCGCCCCTTGGTATTCCATGGGGCATGCCTGTTCGAGCGTCATTTGTACCTTCAA
GCTCTGCTTGGTGTTGGGTGTTTGTCCATTCCTATGCCTCTGGACTCACCTCAAAGCAATTGGCAGCCAG
TGTTTTGGTATAGAAGCGCAGCACATTGTGCAATTCTGGCCTCAAACACCAGCTTCCAGTAAGCTCTTTT
GCTTTTGACCTCGGATCAGGTAGGGATACCCGCTGAACTTAAGCATATCAATA

>AY663815 Ampelomyces sp. B2 18S ribosomal RNA gene, partial sequence; internal transcribed spacer 1, 5.8S ribosomal RNA gene, and internal transcribed spacer 2, complete sequence; and 26S ribosomal RNA gene, partial sequence
TCTTGGTCATTTTAGAGGAAGTAAAAGTCGTAACAAGGTTTCCGTAGGTGAACCTGCGGAAGGATCATTA
CATTCAGTAGCTTGCTACTGCTAGGGGGGTCTGTTAGTCTGTATAGTATTGCTACTGACGAGCAGCATGA
TCCTCTTACTCAACCCTTGTCTCTATGTACCTTCGTTTCCTCAGCAGATACAATCCGCTGGCTGGACAAT
TCTACAACATTTGAATATTTAATCAGCGTCTGAGAAACTTAATAATTACAACTTTCAACAACGGATCTCT
TGGTTCTGGCATCGATGAAGAACGCAGCGAAATGCGATAAGTAGTGTGAATTGCAGAATTCAGTGAATCA
TCGAATCTTTGAACGCACATTGCGCCCCTTGGTATTCCATGGGGCATGCCTGTTCGAGCGTCATTTGTAC
CTTCAAGCTCTGCTTGGTGTTGGGTGTTTGTCCATTCCTATGCCTCTGGACTCACCTCAAAGCAATTGGC
AGCCAGTGTTTTGGTATAGAAGCGCAGCACATTGTGCAATTCTGGCCTCAAACACCAGCTTCCAGTAAGC
TCTTTTGCTTTTGACCTCGGATCAGGTAGGGATACCCGCTGAACTTAAGCATATCATTAAG

>AY663820 Ampelomyces sp. B24 18S ribosomal RNA gene, partial sequence; internal transcribed spacer 1, 5.8S ribosomal RNA gene, and internal transcribed spacer 2, complete sequence; and 26S ribosomal RNA gene, partial sequence
TTAGAGGAAGTAAAAGTCGTAACAAGGTTTCCGTAGGTGAACCTGCGGAAGGATCATTACATTCAGTAGC
TTGCTACTGCTAGGGGGGTCTGTTAGTCTGTATAGTATTGCTACTGACGAGCAGCATGATCCTCTTACTC
AACCCTTGTCTCTATGTACCTTCGTTTCCTCAGCAGATACAATCCGCTGGCTGGACAATTCTACAACATT
TGAATATTTAATCAGCGTCTGAGAAACTTAATAATTACAACTTTCAACAACGGATCTCTTGGTTCTGGCA
TCGATGAAGAACGCAGCGAAATGCGATAAGTAGTGTGAATTGCAGAATTCAGTGAATCATCGAATCTTTG
AACGCACATTGCGCCCCTTGGTATTCCATGGGGCATGCCTGTTCGAGCGTCATTTGTACCTTCAAGCTCT
GCTTGGTGTTGGGTGTTTGTCCATTCCTATGCCTCTGGACTCACCTCAAAGCAATTGGCAGCCAGTGTTT
TGGTATAGAAGCGCAGCACATTGTGCAATTCTGGCCTCAAACACCAGCTTCCAGTAAGCTCTTTTGCTTT
TGACCTCGGATCAGGTAGGGATACCCGCTGAACTTAAGCATATCATTAAG

>AY663819 Ampelomyces sp. B40 18S ribosomal RNA gene, partial sequence; internal transcribed spacer 1, 5.8S ribosomal RNA gene, and internal transcribed spacer 2, complete sequence; and 26S ribosomal RNA gene, partial sequence
CCTGCGGAAGGATCATTACATTCAGTAGCTTGCTACTGCTAGGGGGGTCTGTTAGTCTGTATAGTATTGC
TACTGACGAGCAGCATGATCCTCTTACTCAACCCTTGTCTCTATGTACCTTCGTTTCCTCAGCAGATACA
ATCCGCTGGCTGGACAATTCTACAACATTTGAATATTTAATCAGCGTCTGAGAAACTTAATAATTACAAC
TTTCAACAACGGATCTCTTGGTTCTGGCATCGATGAAGAACGCAGCGAAATGCGATAAGTAGTGTGAATT
GCAGAATTCAGTGAATCATCGAATCTTTGAACGCACATTGCGCCCCTTGGTATTCCATGGGGCATGCCTG
TTCGAGCGTCATTTGTACCTTCAAGCTCTGCTTGGTGTTGGGTGTTTGTCCATTCCTATGCCTCTGGACT
CACCTCAAAGCAATTGGCAGCCAGTGTTTTGGTATAGAAGCGCAGCACATTGTGCAATTCTGGCCTCAAA
CACCAGCTTCCAGTAAGCTCTTTTGCTTTTGACCTCGGATCAGGTAGGGATACCCGCTGAACTTAAGCAT
ATCAATAAGCG

>AY663818 Ampelomyces sp. B34 18S ribosomal RNA gene, partial sequence; internal transcribed spacer 1, 5.8S ribosomal RNA gene, and internal transcribed spacer 2, complete sequence; and 26S ribosomal RNA gene, partial sequence
TAGAGGAAGTAAAAGTCGTAACAAGGTTTCCGTAGGTGAACCTGCGGAAGGATCATTACATTCAGTAGCT
TGCTACTGCTAGGGGGGTCTGTTAGTCTGTATAGTATTGCTACTGACGAGCAGCATGATCCTCTTACTCA
ACCCTTGTCTCTATGTACCTTCGTTTCCTCAGCAGATACAATCCGCTGGCTGGACAATTCTACAACATTT
GAATATTTAATCAGCGTCTGAGAAACTTAATAATTACAACTTTCAACAACGGATCTCTTGGTTCTGGCAT
CGATGAAGAACGCAGCGAAATGCGATAAGTAGTGTGAATTGCAGAATTCAGTGAATCATCGAATCTTTGA
ACGCACATTGCGCCCCTTGGTATTCCATGGGGCATGCCTGTTCGAGCGTCATTTGTACCTTCAAGCTCTG
CTTGGTGTTGGGTGTTTGTCCATTCCTATGCCTCTGGACTCACCTCAAAGCAATTGGCAGCCAGTGTTTT
GGTATAGAAGCGCAGCACATTGTGCAATTCTGGCCTCAAACACCAGCTTCCAGTAAGCTCTTTTGCTTTT
GACCTCGGATCA

>HM124970 Ampelomyces sp. LK-2010 strain B224-b 18S ribosomal RNA gene, partial sequence; internal transcribed spacer 1, 5.8S ribosomal RNA gene, and internal transcribed spacer 2, complete sequence; and 28S ribosomal RNA gene, partial sequence
CGTAGGTGAACCTGCGGAAGGATCATTACATTCAGTAGCTTGCTACTGCTAGGGGGGTCTGTTAGTCTGT
ATAGTATTGCTACTGACGAGCAGCATGATCCTCTTACTCAACCCTTGTCTCTATGTACCTTCGTTTCCTC
AGCAGATACAATCCGCTGGCTGGACAATTCTACAACATTTGAATATTTAATCAGCGTCTGAGAAACTTAA
TAATTACAACTTTCAACAACGGATCTCTTGGTTCTGGCATCGATGAAGAACGCAGCGAAATGCGATAAGT
AGTGTGAATTGCAGAATTCAGTGAATCATCGAATCTTTGAACGCACATTGCGCCCCTTGGTATTCCATGG
GGCATGCCTGTTCGAGCGTCATTTGTACCTTCAAGCTCTGCTTGGTGTTGGGTGTTTGTCCATTCCTATG
CCTCTGGACTCACCTCAAAGCAATTGGCAGCCAGTGTTTTGGTATAGAAGCGCAGCACATTGTGCAATTC
TGGCCTCAAACACCAGCTTCCAGTAAGCTCTTTTGCTTTTGACCTCGGATCAGGTAGGGATACC

>HM124969 Ampelomyces sp. LK-2010 strain B221 18S ribosomal RNA gene, partial sequence; internal transcribed spacer 1, 5.8S ribosomal RNA gene, and internal transcribed spacer 2, complete sequence; and 28S ribosomal RNA gene, partial sequence
GTAGGTGAACCTGCGGAAGGATCATTACATTCAGTAGCTTGCTACTGCTAGGGGGGTCTGTTAGTCTGTA
TAGTATTGCTACTGACGAGCAGCATGATCCTCTTACTCAACCCTTGTCTCTATGTACCTTCGTTTCCTCA
GCAGATACAATCCGCTGGCTGGACAATTCTACAACATTTGAATATTTAATCAGCGTCTGAGAAACTTAAT
AATTACAACTTTCAACAACGGATCTCTTGGTTCTGGCATCGATGAAGAACGCAGCGAAATGCGATAAGTA
GTGTGAATTGCAGAATTCAGTGAATCATCGAATCTTTGAACGCACATTGCGCCCCTTGGTATTCCATGGG
GCATGCCTGTTCGAGCGTCATTTGTACCTTCAAGCTCTGCTTGGTGTTGGGTGTTTGTCCATTCCTATGC
CTCTGGACTCACCTCAAAGCAATTGGCAGCCAGTGTTTTGGTATAGAAGCGCAGCACATTGTGCAATTCT
GGCCTCAAACACCAGCTTCCAGTAAGCTCTTTTGCTTTTGACCTCGGATCAGGTAGGGATACCCG

>HM124968 Ampelomyces sp. LK-2010 strain B200 18S ribosomal RNA gene, partial sequence; internal transcribed spacer 1, 5.8S ribosomal RNA gene, and internal transcribed spacer 2, complete sequence; and 28S ribosomal RNA gene, partial sequence
ACCTGCGGAAGGATCATTACATTCAGTAGCTTGCTACTGCTAGGGGGGTCTGTTAGTCTGTATAGTATTG
CTACTGACGAGCAGCATGATCCTCTTACTCAACCCTTGTCTCTATGTACCTTCGTTTCCTCAGCAGATAC
AATCCGCTGGCTGGACAATTCTACAACATTTGAATATTTAATCAGCGTCTGAGAAACTTAATAATTACAA
CTTTCAACAACGGATCTCTTGGTTCTGGCATCGATGAAGAACGCAGCGAAATGCGATAAGTAGTGTGAAT
TGCAGAATTCAGTGAATCATCGAATCTTTGAACGCACATTGCGCCCCTTGGTATTCCATGGGGCATGCCT
GTTCGAGCGTCATTTGTACCTTCAAGCTCTGCTTGGTGTTGGGTGTTTGTCCATTCCTATGCCTCTGGAC
TCACCTCAAAGCAATTGGCAGCCAGTGTTTTGGTATAGAAGCGCAGCACATTGTGCAATTCTGGCCTCAA
ACACCAGCTTCCAGTAAGCTCTTTTGCTTTTGACCTCGGATCAGGTAGGGATACCC

>HM124967 Ampelomyces sp. LK-2010 strain B190 18S ribosomal RNA gene, partial sequence; internal transcribed spacer 1, 5.8S ribosomal RNA gene, and internal transcribed spacer 2, complete sequence; and 28S ribosomal RNA gene, partial sequence
ACCTGCGGAAGGATCATTACATTCAGTAGCTTGCTACTGCTAGGGGGGTCTGTTAGTCTGTATAGTATTG
CTACTGACGAGCAGCATGATCCTCTTACTCAACCCTTGTCTCTATGTACCTTCGTTTCCTCAGCAGATAC
AATCCGCTGGCTGGACAATTCTACAACATTTGAATATTTAATCAGCGTCTGAGAAACTTAATAATTACAA
CTTTCAACAACGGATCTCTTGGTTCTGGCATCGATGAAGAACGCAGCGAAATGCGATAAGTAGTGTGAAT
TGCAGAATTCAGTGAATCATCGAATCTTTGAACGCACATTGCGCCCCTTGGTATTCCATGGGGCATGCCT
GTTCGAGCGTCATTTGTACCTTCAAGCTCTGCTTGGTGTTGGGTGTTTGTCCATTCCTATGCCTCTGGAC
TCACCTCAAAGCAATTGGCAGCCAGTGTTTTGGTATAGAAGCGCAGCACATTGTGCAATTCTGGCCTCAA
ACACCAGCTTCCAGTAAGCTCTTTTGCTTTTGACCT

>HM124966 Ampelomyces sp. LK-2010 strain B176 18S ribosomal RNA gene, partial sequence; internal transcribed spacer 1, 5.8S ribosomal RNA gene, and internal transcribed spacer 2, complete sequence; and 28S ribosomal RNA gene, partial sequence
CCTGCGGAAGGATCATTACATTCAGTAGCTTGCTACTGCTAGGGGGGTCTGTTAGTCTGTATAGTATTGC
TACTGACGAGCAGCATGATCCTCTTACTCAACCCTTGTCTCTATGTACCTTCGTTTCCTCAGCAGATACA
ATCCGCTGGCTGGACAATTCTACAACATTTGAATATTTAATCAGCGTCTGAGAAACTTAATAATTACAAC
TTTCAACAACGGATCTCTTGGTTCTGGCATCGATGAAGAACGCAGCGAAATGCGATAAGTAGTGTGAATT
GCAGAATTCAGTGAATCATCGAATCTTTGAACGCACATTGCGCCCCTTGGTATTCCATGGGGCATGCCTG
TTCGAGCGTCATTTGTACCTTCAAGCTCTGCTTGGTGTTGGGTGTTTGTCCATTCCTATGCCTCTGGACT
CACCTCAAAGCAATTGGCAGCCAGTGTTTTGGTATAGAAGCGCAGCACATTGTGCAATTCTGGCCTCAAA
CACCAGCTTCCAGTAAGCTCTTTTGCTTTTGACCTCGGATCAGGTAGGGATACC

>HM124965 Ampelomyces sp. LK-2010 strain B162-a 18S ribosomal RNA gene, partial sequence; internal transcribed spacer 1, 5.8S ribosomal RNA gene, and internal transcribed spacer 2, complete sequence; and 28S ribosomal RNA gene, partial sequence
CCTGCGGAAGGATCATTACATTCAGTAGCTTGCTACTGCTAGGGGGGTCTGTTAGTCTGTATAGTATTGC
TACTGACGAGCAGCATGATCCTCTTACTCAACCCTTGTCTCTATGTACCTTCGTTTCCTCAGCAGATACA
ATCCGCTGGCTGGACAATTCTACAACATTTGAATATTTAATCAGCGTCTGAGAAACTTAATAATTACAAC
TTTCAACAACGGATCTCTTGGTTCTGGCATCGATGAAGAACGCAGCGAAATGCGATAAGTAGTGTGAATT
GCAGAATTCAGTGAATCATCGAATCTTTGAACGCACATTGCGCCCCTTGGTATTCCATGGGGCATGCCTG
TTCGAGCGTCATTTGTACCTTCAAGCTCTGCTTGGTGTTGGGTGTTTGTCCATTCCTATGCCTCTGGACT
CACCTCAAAGCAATTGGCAGCCAGTGTTTTGGTATAGAAGCGCAGCACATTGTGCAATTCTGGCCTCAAA
CACCAGCTTCCAGTAAGCTCTTTTGCTTTTGACCTCGGATCAGGTAGGGATACCC

>HM124964 Ampelomyces sp. LK-2010 strain B124-a 18S ribosomal RNA gene, partial sequence; internal transcribed spacer 1, 5.8S ribosomal RNA gene, and internal transcribed spacer 2, complete sequence; and 28S ribosomal RNA gene, partial sequence
ACCTGCGGAAGGATCATTACATTCAGTAGCTTGCTACTGCTAGGGGGGTCTGTTAGTCTGTATAGTATTG
CTACTGACGAGCAGCATGATCCTCTTACTCAACCCTTGTCTCTATGTACCTTCGTTTCCTCAGCAGATAC
AATCCGCTGGCTGGACAATTCTACAACATTTGAATATTTAATCAGCGTCTGAGAAACTTAATAATTACAA
CTTTCAACAACGGATCTCTTGGTTCTGGCATCGATGAAGAACGCAGCGAAATGCGATAAGTAGTGTGAAT
TGCAGAATTCAGTGAATCATCGAATCTTTGAACGCACATTGCGCCCCTTGGTATTCCATGGGGCATGCCT
GTTCGAGCGTCATTTGTACCTTCAAGCTCTGCTTGGTGTTGGGTGTTTGTCCATTCCTATGCCTCTGGAC
TCACCTCAAAGCAATTGGCAGCCAGTGTTTTGGTATAGAAGCGCAGCACATTGTGCAATTCTGGCCTCAA
ACACCAGCTTCCAGTAAGCTCTTTTGCTTTTGACCTCGGATCAGGTAGGG

>HM124963 Ampelomyces sp. LK-2010 strain B118 18S ribosomal RNA gene, partial sequence; internal transcribed spacer 1, 5.8S ribosomal RNA gene, and internal transcribed spacer 2, complete sequence; and 28S ribosomal RNA gene, partial sequence
TAGGTGAACCTGCGGAAGGATCATTACATTCAGTAGCTTGCTACTGCTAGGGGGGTCTGTTAGTCTGTAT
AGTATTGCTACTGACGAGCAGCATGATCCTCTTACTCAACCCTTGTCTCTATGTACCTTCGTTTCCTCAG
CAGATACAATCCGCTGGCTGGACAATTCTACAACATTTGAATATTTAATCAGCGTCTGAGAAACTTAATA
ATTACAACTTTCAACAACGGATCTCTTGGTTCTGGCATCGATGAAGAACGCAGCGAAATGCGATAAGTAG
TGTGAATTGCAGAATTCAGTGAATCATCGAATCTTTGAACGCACATTGCGCCCCTTGGTATTCCATGGGG
CATGCCTGTTCGAGCGTCATTTGTACCTTCAAGCTCTGCTTGGTGTTGGGTGTTTGTCCATTCCTATGCC
TCTGGACTCACCTCAAAGCAATTGGCAGCCAGTGTTTTGGTATAGAAGCGCAGCACATTGTGCAATTCTG
GCCTCAAACACCAGCTTCCAGTAAGCTCTTTTGCTTTTGACCTCGGATCAGGTAGGGATA

>HM124962 Ampelomyces sp. LK-2010 strain B94 18S ribosomal RNA gene, partial sequence; internal transcribed spacer 1, 5.8S ribosomal RNA gene, and internal transcribed spacer 2, complete sequence; and 28S ribosomal RNA gene, partial sequence
ACCTGCGGAAGGATCATTACATTCAGTAGCTTGCTACTGCTAGGGGGGTCTGTTAGTCTGTATAGTATTG
CTACTGACGAGCAGCATGATCCTCTTACTCAACCCTTGTCTCTATGTACCTTCGTTTCCTCAGCAGATAC
AATCCGCTGGCTGGACAATTCTACAACATTTGAATATTTAATCAGCGTCTGAGAAACTTAATAATTACAA
CTTTCAACAACGGATCTCTTGGTTCTGGCATCGATGAAGAACGCAGCGAAATGCGATAAGTAGTGTGAAT
TGCAGAATTCAGTGAATCATCGAATCTTTGAACGCACATTGCGCCCCTTGGTATTCCATGGGGCATGCCT
GTTCGAGCGTCATTTGTACCTTCAAGCTCTGCTTGGTGTTGGGTGTTTGTCCATTCCTATGCCTCTGGAC
TCACCTCAAAGCAATTGGCAGCCAGTGTTTTGGTATAGAAGCGCAGCACATTGTGCAATTCTGGCCTCAA
ACACCAGCTTCCAGTAAGCTCTTTTGCTTTTGACCTCGGATCAGGTAGGGATA

>HM124961 Ampelomyces sp. LK-2010 strain B82 18S ribosomal RNA gene, partial sequence; internal transcribed spacer 1, 5.8S ribosomal RNA gene, and internal transcribed spacer 2, complete sequence; and 28S ribosomal RNA gene, partial sequence
CCTGCGGAAGGATCATTACATTCAGTAGCTTGCTACTGCTAGGGGGGTCTGTTAGTCTGTATAGTATTGC
TACTGACGAGCAGCATGATCCTCTTACTCAACCCTTGTCTCTATGTACCTTCGTTTCCTCAGCAGATACA
ATCCGCTGGCTGGACAATTCTACAACATTTGAATATTTAATCAGCGTCTGAGAAACTTAATAATTACAAC
TTTCAACAACGGATCTCTTGGTTCTGGCATCGATGAAGAACGCAGCGAAATGCGATAAGTAGTGTGAATT
GCAGAATTCAGTGAATCATCGAATCTTTGAACGCACATTGCGCCCCTTGGTATTCCATGGGGCATGCCTG
TTCGAGCGTCATTTGTACCTTCAAGCTCTGCTTGGTGTTGGGTGTTTGTCCATTCCTATGCCTCTGGACT
CACCTCAAAGCAATTGGCAGCCAGTGTTTTGGTATAGAAGCGCAGCACATTGTGCAATTCTGGCCTCAAA
CACCAGCTTCCAGTAAGCTCTTTTGCTTTTGACCTCGGATCAGGTAG

>HM124960 Ampelomyces sp. LK-2010 strain B61 18S ribosomal RNA gene, partial sequence; internal transcribed spacer 1, 5.8S ribosomal RNA gene, and internal transcribed spacer 2, complete sequence; and 28S ribosomal RNA gene, partial sequence
CCTGCGGAAGGATCATTACATTCAGTAGCTTGCTACTGCTAGGGGGGTCTGTTAGTCTGTATAGTATTGC
TACTGACGAGCAGCATGATCCTCTTACTCAACCCTTGTCTCTATGTACCTTCGTTTCCTCAGCAGATACA
ATCCGCTGGCTGGACAATTCTACAACATTTGAATATTTAATCAGCGTCTGAGAAACTTAATAATTACAAC
TTTCAACAACGGATCTCTTGGTTCTGGCATCGATGAAGAACGCAGCGAAATGCGATAAGTAGTGTGAATT
GCAGAATTCAGTGAATCATCGAATCTTTGAACGCACATTGCGCCCCTTGGTATTCCATGGGGCATGCCTG
TTCGAGCGTCATTTGTACCTTCAAGCTCTGCTTGGTGTTGGGTGTTTGTCCATTCCTATGCCTCTGGACT
CACCTCAAAGCAATTGGCAGCCAGTGTTTTGGTATAGAAGCGCAGCACATTGTGCAATTCTGGCCTCAAA
CACCAGCTTCCAGTAAGCTCTTTTGCTTTTGACCTCGGATCAGGTAGGGATAC

>GU329996 Ampelomyces quisqualis strain SMKC 24761 internal transcribed spacer 1, 5.8S ribosomal RNA gene, and internal transcribed spacer 2, complete sequence
TTCTAGTAGCTTGCTGCTGCTAAGGGGTTCTATCAGACTGTATAGTAATGTTACTGATGAGCAGCATGAA
CCTCAAACCCAACCCCTGTTTTTTGCGTACCTATGTTTCCTCAGCAGATTATATCTGCTGGCTGGACATT
CTTAACATACTTGAACATTCAATCAGCGTCTGAAAAACCTAATTATTACAACTTTCAACAACGGATCTCT
TGGTTCTGGCATCGATGAAGAACGCAGCGAAATGCGATAAGTAGTGTGAATTGCAGAATTCAGTGAATCA
TCGAATTTTTGAACGCATATTGCGCCCCTTGGTATTCCATGGGGCATGCCTGTTCGAGCGTCATTTGTCT
CCTCAAGCTGTGCTTGGTGTTGGATGATTGTCCATTTTCTTGTGCCTGGACTCATCTCAAAGCAATTGGC
AGGCAGTGTTTTGGTTTACTAGTGCAGCACATTTTGCATTTGTAGCTCAGATACTTGCAACCCAAAAGAA
TTTTTACTC

>GQ324082 Ampelomyces quisqualis strain SMKC 23205 internal transcribed spacer 1, 5.8S ribosomal RNA gene, and internal transcribed spacer 2, complete sequence
TTCTAGTAGCTTGCTGCTGCTAAGGGGTTCTATCAGACTGTATAGTAATGTTACTGATGAGCAGCATGAA
CCTCAAACCCAACCCCTGTTTTTTGCGTACCTATGTTTCCTCAGCAGATTATATCTGCTGGCTGGACATT
CTTAACATACTTGAACATTCAATCAGCGTCTGAAAAACCTAATTATTACAACTTTCAACAACGGATCTCT
TGGTTCTGGCATCGATGAAGAACGCAGCGAAATGCGATAAGTAGTGTGAATTGCAGAATTCAGTGAATCA
TCGAATTTTTGAACGCATATTGCGCCCCTTGGTATTCCATGGGGCATGCCTGTTCGAGCGTCATTTGTCT
CCTCAAGCTGTGCTTGGTGTTGGATGATTGTCCATTTTCTTGTGCCTGGACTCATCTCAAAGCAATTGGC
AGGCAGTGTTTTGGTTTACTAGTGCAGCACATTTTGCATTTGTAGCTCAGATACTTGCAACCCAAAAGAA
TTTTTACTC

>AY663822 Ampelomyces sp. U1 18S ribosomal RNA gene, partial sequence; internal transcribed spacer 1, 5.8S ribosomal RNA gene, and internal transcribed spacer 2, complete sequence; and 26S ribosomal RNA gene, partial sequence
AGGATCCATTACATTCAGTAGCTTGCTACTGCTAGGGGGGTCTGTTAGTCTGTATAGTATTGCTACTGAC
GAGCAGCATGATCCTCTTACTCAACCCTTGTCTCTATGTACCTTCGTTTCCTCAGCAGATACAATCCGCT
GGCTGGACAATTCTACAACATTTGAATATTTAATCAGCGTCTGAGAAACTTAATAATTACAACTTTCAAC
AACGGATCTCTTGGTTCTGGCATCGATGAAGAACGCAGCGAAATGCGATAAGTAGTGTGAATTGCAGAAT
TCAGTGAATCATCGAATCTTTGAACGCACATTGCGCCCCTTGGTATTCCATGGGGCATGCCTGTTCGAGC
GTCATTTGTACCTTCAAGCTCTGCTTGGTGTTGGGTGTTTGTCCATTCCTATGCCTCTGGACTCACCTCA
AAGCAATTGGCAGCCAGTGTTTTGGTATAGAAGCGCAGCACATTGTGCAATTCTGGCCTCAAACACCAGC
TTCCAGTAAGCTCTTTTGCTTTGACCTCGGATCA

>GQ324121 Ampelomyces quisqualis strain SMKC 22216 internal transcribed spacer 1, 5.8S ribosomal RNA gene, and internal transcribed spacer 2, complete sequence
CATTCAGTAGCTTGCTACTGCTAGGGGGGTCTGTTAGTCTGTATAGTATTGCTACTGACGAGCAGCATGA
TCCTCTTACTCAACCCTTGTCTTTATGTACCTTCGTTTCCTCAGCAGATACAATCCGCTGGCTGGACAAT
TCTACAACACATTTGAATATTTAATCAGCGTCTGAGACACTTAATAATTACAACTTTCAACAACGGATCT
CTTGGTTCTGGCATCGATGAAGAACGCAGCGAAATGCGATAAGTAGTGTGAATTGCAGAATTCAGTGAAT
CATCGAATCTTTGAACGCACATTGCGCCCCTTGGTATTCCATGGGGCATGCCTGTTCGAGCGTCATTTGT
ACCTTCAAGCTCTGCTTGGTGTTGGGTGTTTGTCCATTCCTATGCCTCTGGACTCACCTCAAAGCAATTG
GCAGCCAGTGTTTTGGTATAGAAGCGCAGCACATTGTGCAATTCTTGCCTCAAACACCAGCTTCCAGTAA
GCTCTTTTGCTT

>HM125014 Ampelomyces sp. LK-2010 strain AqSA 18S ribosomal RNA gene, partial sequence; internal transcribed spacer 1, 5.8S ribosomal RNA gene, and internal transcribed spacer 2, complete sequence; and 28S ribosomal RNA gene, partial sequence
GGAAGTAAAAGTCGTAACAAGGTTTCCGTAGGTGAACCTGCGGAAGGATCATTACATTTAGTAGCTTGCT
ACTGCTAAGAGGGTCTGTTAGGCTGTATAGTATTGCTACTGACGAGCAGCATGATCCTCTAAGTCAACCC
TTGTCTTTTGCGTACCTACGTTTCCTCAGCGGGTATAACCCGCTGGCTGGACAAAATTAAAACCCTTGAA
TATTCAATCAGTGTCTGAGAAACTTAATAATTACAACTTTCAACAACGGATCTCTTGGTTCTGGCATCGA
TGAAGAACGCAGCGAAATGCGATAAGTAGTGTGAATTGCAGAATTCAGTGAATCATCGAATCTTTGAACG
CACATTGCGCCCCTTGGTATTCCATGGGGCATGCCTGTTCGAGCGTCATTTGTACCCTCAAGCTCTGCTT
GGTGTTGGGTGTTTGTCTATGCTTTTGCTTGGACTCACCTCAAAGCAATTGGCAGCCAGTGTTTTGGCAT
AGAAGCGCAGCACATCTTGCACTTCCAGTCTTAAACACCAGCTTCCAGTAAGTCCCTTTACGTTTGACCT
CGGATCAGGTAGGGATACCCGCTGAACTTAAGCATATC

>HM125013 Ampelomyces sp. LK-2010 strain AqW 18S ribosomal RNA gene, partial sequence; internal transcribed spacer 1, 5.8S ribosomal RNA gene, and internal transcribed spacer 2, complete sequence; and 28S ribosomal RNA gene, partial sequence
TCAGTAGCTTGCTACTGCTAGGGGGGTCTGTTAGTCTGTATAGTATTGCTACTGACGAGCAGCATGATCC
TCTTACTCAACCCTTGTCTCTATGTACCTTCGTTTCCTCAGCAGATACAATCCGCTGGCTGGACAATTCT
ACAACATTTGAATATTTAATCAGCGTCTGAGAAACTTAATAATTACAACTTTCAACAACGGATCTCTTGG
TTCTGGCATCGATGAAGAACGCAGCGAAATGCGATAAGTAGTGTGAATTGCAGAATTCAGTGAATCATCG
AATCTTTGAACGCACATTGCGCCCCTTGGTATTCCATGGGGCATGCCTGTTCGAGCGTCATTTGTACCTT
CAAGCTCTGCTTGGTGTTGGGTGTTTGTCCATTCCTATGCCTCTGGACTCACCTCAAAGCAATTGGCAGC
CAGTGTTTTGGTATAGAAGCGCAGCACATTGTGCAATTCTGGCCTCAAACACCAGCTTCCAGTAAGCTCT
TTTGCTTTTGACCTCGGATCAGGTAGGGATACCCGCT

>HM125012 Ampelomyces sp. LK-2010 strain RS5 18S ribosomal RNA gene, partial sequence; internal transcribed spacer 1, 5.8S ribosomal RNA gene, and internal transcribed spacer 2, complete sequence; and 28S ribosomal RNA gene, partial sequence
GGAAGTAAAAGTCGTAACAAGGTTTCCGTAGGTGAACCTGCGGAAGGATCATTACATTTAGTAGCTTGCT
ACTGCTAAGAGGGTCTGTTAGGCTGTATAGTATTGCTACTGACGAGCAGCATGATCCTCTAAGTCAACCC
TTGTCTTTTGCGTACCTACGTTTCCTCAGCGGGTATAACCCGCTGGCTGGACAAAATTAAAACCCTTGAA
TATTCAATCAGTGTCTGAGAAACTTAATAATTACAACTTTCAACAACGGATCTCTTGGTTCTGGCATCGA
TGAAGAACGCAGCGAAATGCGATAAGTAGTGTGAATTGCAGAATTCAGTGAATCATCGAATCTTTGAACG
CACATTGCGCCCCTTGGTATTCCATGGGGCATGCCTGTTCGAGCGTCATTTGTACCCTCAAGCTCTGCTT
GGTGTTGGGTGTTTGTCTATGCTTTTGCTTGGACTCACCTCAAAGCAATTGGCAGCCAGTGTTTTGGCAT
AGAAGCGCAGCACATCTTGCACTTCCAGTCTTAAACACCAGCTTCCAGTAAGTCCCTTTACGTTTGACCT
CGGATCAGGTAGGGATACCCGCTGAACTTAAGCATAT

>HM125011 Ampelomyces sp. LK-2010 strain RS3-a 18S ribosomal RNA gene, partial sequence; internal transcribed spacer 1, 5.8S ribosomal RNA gene, and internal transcribed spacer 2, complete sequence; and 28S ribosomal RNA gene, partial sequence
GGAAGTAAAAGTCGTAACAAGGTTTCCGTAGGTGAACCTGCGGAAGGATCATTACATTTAGTAGCTTGCT
ACTGCTAAGAGGGTCTGTTAGGCTGTATAGTATTGCTACTGACGAGCAGCATGATCCTCTAAGTCAACCC
TTGTCTTTTGCGTACCTACGTTTCCTCAGCGGGTATAACCCGCTGGCTGGACAAAATTAAAACCCTTGAA
TATTCAATCAGTGTCTGAGAAACTTAATAATTACAACTTTCAACAACGGATCTCTTGGTTCTGGCATCGA
TGAAGAACGCAGCGAAATGCGATAAGTAGTGTGAATTGCAGAATTCAGTGAATCATCGAATCTTTGAACG
CACATTGCGCCCCTTGGTATTCCATGGGGCATGCCTGTTCGAGCGTCATTTGTACCCTCAAGCTCTGCTT
GGTGTTGGGTGTTTGTCTATGCTTTTGCTTGGACTCACCTCAAAGCAATTGGCAGCCAGTGTTTTGGCAT
AGAAGCGCAGCACATCTTGCACTTCCAGTCTTAAACACCAGCTTCCAGTAAGTCCCTTTACGTTTGACCT
CGGATCAGGTAGGGATACCCGCTGAACTTAAGCATATCA

>HM125010 Ampelomyces sp. LK-2010 strain RS1-a 18S ribosomal RNA gene, partial sequence; internal transcribed spacer 1, 5.8S ribosomal RNA gene, and internal transcribed spacer 2, complete sequence; and 28S ribosomal RNA gene, partial sequence
TAGAGGAAGTAAAAGTCGTAACAAGGTTTCCGTAGGTGAACCTGCGGAAGGATCATTACATTTAGTAGCT
TGCTACTGCTAAGAGGGTCTGTTAGGCTGTATAGTATTGCTACTGACGAGCAGCATGATCCTCTAAGTCA
ACCCTTGTCTTTTGCGTACCTACGTTTCCTCAGCGGGTATAACCCGCTGGCTGGACAAAATTAAAACCCT
TGAATATTCAATCAGTGTCTGAGAAACTTAATAATTACAACTTTCAACAACGGATCTCTTGGTTCTGGCA
TCGATGAAGAACGCAGCGAAATGCGATAAGTAGTGTGAATTGCAGAATTCAGTGAATCATCGAATCTTTG
AACGCACATTGCGCCCCTTGGTATTCCATGGGGCATGCCTGTTCGAGCGTCATTTGTACCCTCAAGCTCT
GCTTGGTGTTGGGTGTTTGTCTATGCTTTTGCTTGGACTCACCTCAAAGCAATTGGCAGCCAGTGTTTTG
GCATAGAAGCGCAGCACATCTTGCACTTCCAGTCTTAAACACCAGCTTCCAGTAAGTCCCTTTACGTTTG
ACCTCGGATCAGGTAGGGATACCCGCTGAACTTAAGCATATCAATA

>GQ324059 Ampelomyces quisqualis strain SMKC 22311 internal transcribed spacer 1, 5.8S ribosomal RNA gene, and internal transcribed spacer 2, complete sequence
TTCTAGTAGCTTGCTGCTGCTAAGGGGTTCTATCAGACTGTATAGTAATGTTACTGATGAGCAGCATGAA
CCTCAAACCCAACCCCTGTTTTTTGCGTACCTATGTTTCCTCAGCAGATTATATCTGCTGGCTGGACATT
CTTAACATACTTGAACATTCAATCAGCGTCTGAAAAACCTAATTATTACAACTTTCAACAACGGATCTCT
TGGTTCTGGCATCGATGAAGAACGCAGCGAAATGCGATAAGTAGTGTGAATTGCAGAATTCAGTGAATCA
TCGAATTTTTGAACGCATATTGCGCCCCTTGGTATTCCATGGGGCATGCCTGTTCGAGCGTCATTTGTCT
CCTCAAGCTGTGCTTGGTGTTGGATGATTGTCCATTTTCTTGTGCCTGGACTCATCTCAAAGCAATTGGC
AGGCAGTGTTTTGGTTTACTAGTGCAGCACATTTTGCATTTGTAGCTCAGATACTTGCAACCCAAAAGAA
TTTTTACTC

>GQ324064 Ampelomyces quisqualis strain SMKC 22211 internal transcribed spacer 1, 5.8S ribosomal RNA gene, and internal transcribed spacer 2, complete sequence
TTCTAGTAGCTTGCTGCTGCTAAGGGGTTCTATCAGACTGTATAGTAATGTTACTGATGAGCAGCATGAA
CCTCAAACCCAACCCCTGTTTTTTGCGTACCTATGTTTCCTCAGCAGATTATATCTGCTGGCTGGACATT
CTTAACATACTTGAACATTCAATCAGCGTCTGAAAAACCTAATTATTACAACTTTCAACAACGGATCTCT
TGGTTCTGGCATCGATGAAGAACGCAGCGAAATGCGATAAGTAGTGTGAATTGCAGAATTCAGTGAATCA
TCGAATTTTTGAACGCATATTGCGCCCCTTGGTATTCCATGGGGCATGCCTGTTCGAGCGTCATTTGTCT
CCTCAAGCTGTGCTTGGTGTTGGATGATTGTCCATTTTCTTGTGCCTGGACTCATCTCAAAGCAATTGGC
AGGCAGTGTTTTGGTTTACTAGTGCAGCACATTTTGCATTTGTAGCTCAGATACTTGCAACCCAAAAGAA
TTTTTACTC

>GQ324062 Ampelomyces quisqualis strain SMKC 22110 internal transcribed spacer 1, 5.8S ribosomal RNA gene, and internal transcribed spacer 2, complete sequence
TTCTAGTAGCTTGCTGCTGCTAAGGGGTTCTATCAGACTGTATAGTAATGTTACTGATGAGCAGCATGAA
CCTCAAACCCAACCCCTGTTTTTTGCGTACCTATGTTTCCTCAGCAGATTATATCTGCTGGCTGGACATT
CTTAACATACTTGAACATTCAATCAGCGTCTGAAAAACCTAATTATTACAACTTTCAACAACGGATCTCT
TGGTTCTGGCATCGATGAAGAACGCAGCGAAATGCGATAAGTAGTGTGAATTGCAGAATTCAGTGAATCA
TCGAATTTTTGAACGCATATTGCGCCCCTTGGTATTCCATGGGGCATGCCTGTTCGAGCGTCATTTGTCT
CCTCAAGCTGTGCTTGGTGTTGGATGATTGTCCATTTTCTTGTGCCTGGACTCATCTCAAAGCAATTGGC
AGGCAGTGTTTTGGTTTACTAGTGCAGCACATTTTGCATTTGTAGCTCAGATACTTGCAACCCAAAAGAA
TTTTTACTC

>GQ324078 Ampelomyces quisqualis strain SMKC 22890 internal transcribed spacer 1, 5.8S ribosomal RNA gene, and internal transcribed spacer 2, complete sequence
TTCTAGTAGCTTGCTGCTGCTAAGGGGTTTTATCAGACTGTATAGTAATGTTACTGATGAGCAGCATGAA
CCTCAAACCCAACCCCTGTTTTTTGCGTACCTATGTTTCCTCAGCAGATTATATCTGCTGGCTGGACATT
CTTAACATACTTGAACATTCAATCAGCGTCTGAAAAACCTAATTATTACAACTTTCAACAACGGATCTCT
TGGTTCTGGCATCGATGAAGAACGCAGCGAAATGCGATAAGTAGTGTGAATTGCAGAATTCAGTGAATCA
TCGAATTTTTGAACGCATATTGCGCCCCTTGGTATTCCATGGGGCATGCCTGTTCGAGCGTCATTTGTCT
CCTCAAGCTGTGCTTGGTGTTGGATGATTGTCCATTTTCTTGTGCCTGGACTCATCTCAAAGCAATTGGC
AGGCAGTGTTTTGGTTTACTAGTGCAGCACATTTTGCATTTGTAGCTCAGATACTTGCAACCCAAAAGAA
TTTTTACTC

>GQ324060 Ampelomyces quisqualis strain SMKC 22278 internal transcribed spacer 1, 5.8S ribosomal RNA gene, and internal transcribed spacer 2, complete sequence
TTCTAGTAGCTTGCTGCTGCTAAGGGGTTCTATCAGACTGTATAGTAATGTTACTGATGAGCAGCATGAA
CCTCAAACCCAACCCCTGTTTTTTGCGTACCTATGTTTCCTCAGCAGATTATATCTGCTGGCTGGACATT
CTTAACATACTTGAACATTCAATCAGCGTCTGAAAAACCTAATTATTACAACTTTCAACAACGGATCTCT
TGGTTCTGGCATCGATGAAGAACGCAGCGAAATGCGATAAGTAGTGTGAATTGCAGAATTCAGTGAATCA
TCGAATTTTTGAACGCATATTGCGCCCCTTGGTATTCCATGGGGCATGCCTGTTCGAGCGTCATTTGTCT
CCTCAAGCTGTGCTTGGTGTTGGATGATTGTCCATTTTCTTGTGCCTGGACTCATCTCAAAGCAATTGGC
AGGCAGTGTTTTGGTTTACTAGTGCAGCACATTTTGCATTTGTAGCTCAGATACTTGCAACCCAAAAGAA
TTTTTACTC

>KC494280 Ampelomyces quisqualis 18S ribosomal RNA gene, partial sequence; internal transcribed spacer 1, 5.8S ribosomal RNA gene, and internal transcribed spacer 2, complete sequence; and 26S ribosomal RNA gene, partial sequence
TCCGTAGGTGAACCTGCGGAAGGATCATTATTTTAGTAGCTTGCTACAGCTCAGGGGTTCTATCAGACTG
TATAGTAATGCTACTGATGAGCAGCATGAACCTCGAACCCAACCCTTGTTTTTTGTGTACCTATGTTTCC
TCAGCGGATCATATCCGCTGGCTGGACATCTCCAACATACTTGAACATTCAATCAGCGTCTGAGAAACTT
AATTATTACAACTTTCAACAACGGATCTCTTGGTTCTGGCATCGATGAAGAACGCAGCGAAATGCGATAA
GTAGTGTGAATTGCAGAATTCAGTGAATCATCGAATCTTTGAACGCACATTGCGCCCCTTGGTATTCCAT
GGGGCATGCCTGTTCGAGCGTCATTTGTCTCTCAAGCTGTGCTTGGTGTTGGATGTTTGTCCATTCTCTT
GTGCCTGGACTCATCTCAAAGCAATTGGCAGCCAGTGTTTTGGTTTACTAGTGCAGCACATTTTGCACTT
GTAGCTTAGATACTCGCAACCCACAAGAATTTTTACTCTTGACCTCGGATCAGGTAGGGATACCCGCTGA
ACTTAAGCATATCAATA

>KM066097 Ampelomyces sp. 9031C-a internal transcribed spacer 1, 5.8S ribosomal RNA gene, and internal transcribed spacer 2, complete sequence
TTTTAGTAGCTTGCTACAGCTCAGGGGTTCTATCAGACTGTATAGTAATGCTACTGATGAGCAGCATGAA
CCTCGAACCCAACCCTTGTTTTTTGTGTACCTATGTTTCCTCAGCGGATCATATCCGCTGGCTGGACATC
TCCAACATACTTGAACATTCAATCAGCGTCTGAGAAACTTAATTATTACAACTTTCAACAACGGATCTCT
TGGTTCTGGCATCGATGAAGAACGCAGCGAAATGCGATAAGTAGTGTGAATTGCAGAATTCAGTGAATCA
TCGAATCTTTGAACGCACATTGCGCCCCTTGGTATTCCATGGGGCATGCCTGTTCGAGCGTCATTTGTCT
CTCAAGCTGTGCTTGGTGTTGGATGTTTGTCCATTCTCTTGTGCCTGGACTCATCTCAAAGCAATTGGCA
GCCAGTGTTTTGGTTTACTAGTGCAGCACATTTTGCACTTGTAGCTTAGATACTCGCAACCCACAAGAAT
TTTTACTC

>KM066096 Ampelomyces sp. 3616A-a internal transcribed spacer 1, 5.8S ribosomal RNA gene, and internal transcribed spacer 2, complete sequence
TTTTAGTAGCTTGCTACAGCTCAGGGGTTCTATCAGACTGTATAGTAATGCTACTGATGAGCAGCATGAA
CCTCGAACCCAACCCTTGTTTTTTGTGTACCTATGTTTCCTCAGCGGATCATATCCGCTGGCTGGACATC
TCCAACATACTTGAACATTCAATCAGCGTCTGAGAAACTTAATTATTACAACTTTCAACAACGGATCTCT
TGGTTCTGGCATCGATGAAGAACGCAGCGAAATGCGATAAGTAGTGTGAATTGCAGAATTCAGTGAATCA
TCGAATCTTTGAACGCACATTGCGCCCCTTGGTATTCCATGGGGCATGCCTGTTCGAGCGTCATTTGTCT
CTCAAGCTGTGCTTGGTGTTGGATGTTTGTCCATTCTCTTGTGCCTGGACTCATCTCAAAGCAATTGGCA
GCCAGTGTTTTGGTTTACTAGTGCAGCACATTTTGCACTTGTAGCTTAGATACTCGCAACCCACAAGAAT
TTTTACTC

>KM066095 Ampelomyces sp. MF13309B-a internal transcribed spacer 1, 5.8S ribosomal RNA gene, and internal transcribed spacer 2, complete sequence
TTTTAGTAGCTTGCTACAGCTCAGGGGTTCTATCAGACTGTATAGTAATGCTACTGATGAGCAGCATGAA
CCTCGAACCCAACCCTTGTTTTTTGTGTACCTATGTTTCCTCAGCGGATCATATCCGCTGGCTGGACATC
TCCAACATACTTGAACATTCAATCAGCGTCTGAGAAACTTAATTATTACAACTTTCAACAACGGATCTCT
TGGTTCTGGCATCGATGAAGAACGCAGCGAAATGCGATAAGTAGTGTGAATTGCAGAATTCAGTGAATCA
TCGAATCTTTGAACGCACATTGCGCCCCTTGGTATTCCATGGGGCATGCCTGTTCGAGCGTCATTTGTCT
CTCAAGCTGTGCTTGGTGTTGGATGTTTGTCCATTCTCTTGTGCCTGGACTCATCTCAAAGCAATTGGCA
GCCAGTGTTTTGGTTTACTAGTGCAGCACATTTTGCACTTGTAGCTTAGATACTCGCAACCCACAAGAAT
TTTTACTC

>KM066094 Ampelomyces sp. MF13309A-b internal transcribed spacer 1, 5.8S ribosomal RNA gene, and internal transcribed spacer 2, complete sequence
TTTTAGTAGCTTGCTACAGCTCAGGGGTTCTATCAGACTGTATAGTAATGCTACTGATGAGCAGCATGAA
CCTCGAACCCAACCCTTGTTTTTTGTGTACCTATGTTTCCTCAGCGGATCATATCCGCTGGCTGGACATC
TCCAACATACTTGAACATTCAATCAGCGTCTGAGAAACTTAATTATTACAACTTTCAACAACGGATCTCT
TGGTTCTGGCATCGATGAAGAACGCAGCGAAATGCGATAAGTAGTGTGAATTGCAGAATTCAGTGAATCA
TCGAATCTTTGAACGCACATTGCGCCCCTTGGTATTCCATGGGGCATGCCTGTTCGAGCGTCATTTGTCT
CTCAAGCTGTGCTTGGTGTTGGATGTTTGTCCATTCTCTTGTGCCTGGACTCATCTCAAAGCAATTGGCA
GCCAGTGTTTTGGTTTACTAGTGCAGCACATTTTGCACTTGTAGCTTAGATACTCGCAACCCACAAGAAT
TTTTACTC

>KM066093 Ampelomyces sp. 9031A-a internal transcribed spacer 1, 5.8S ribosomal RNA gene, and internal transcribed spacer 2, complete sequence
TTTTAGTAGCTTGCTACAGCTCAGGGGTTCTATCAGACTGTATAGTAATGCTACTGATGAGCAGCATGAA
CCTCGAACCCAACCCTTGTTTTTTGTGTACCTATGTTTCCTCAGCGGATCATATCCGCTGGCTGGACATC
TCCAACATACTTGAACATTCAATCAGCGTCTGAGAAACTTAATTATTACAACTTTCAACAACGGATCTCT
TGGTTCTGGCATCGATGAAGAACGCAGCGAAATGCGATAAGTAGTGTGAATTGCAGAATTCAGTGAATCA
TCGAATCTTTGAACGCACATTGCGCCCCTTGGTATTCCATGGGGCATGCCTGTTCGAGCGTCATTTGTCT
CTCAAGCTGTGCTTGGTGTTGGATGTTTGTCCATTCTCTTGTGCCTGGACTCATCTCAAAGCAATTGGCA
GCCAGTGTTTTGGTTTACTAGTGCAGCACATTTTGCACTTGTAGCTTAGATACTCGCAACCCACAAGAAT
TTTTACTC

>KM066092 Ampelomyces sp. 2931A-a internal transcribed spacer 1, 5.8S ribosomal RNA gene, and internal transcribed spacer 2, complete sequence
TTTTAGTAGCTTGCTACAGCTTAGGGGTTCTATCAGACTGTATAGTAATGCTACTGATGAGCAGCATGAA
CCTCGAACCCAACCCTTGTTTTTTGTGTACCTATGTTTCCTCAGCGGATCATATCCGCTGGCTGGACATC
TCCAACATACTTGAACATTCAATCAGCGTCTGAGAAACTTAATTATTACAACTTTCAACAACGGATCTCT
TGGTTCTGGCATCGATGAAGAACGCAGCGAAATGCGATAAGTAGTGTGAATTGCAGAATTCAGTGAATCA
TCGAATCTTTGAACGCACATTGCGCCCCTTGGTATTCCATGGGGCATGCCTGTTCGAGCGTCATTTGTCT
CTCAAGCTGTGCTTGGTGTTGGATGTTTGTCCATTCTCTTGTGCCTGGACTCATCTCAAAGCAATTGGCA
GCCAGTGTTTTGGTTTACTAGTGCAGCACATTTTGCACTTGTAGCTTAGATACTCGCAACCCACAAGAAT
TTTTACTC

>KM066091 Ampelomyces sp. 9031B-a internal transcribed spacer 1, 5.8S ribosomal RNA gene, and internal transcribed spacer 2, complete sequence
TTTTAGTAGCTTGCTACAGCTCAGGGGTTCTATCAGACTGTATAGTAATGCTACTGATGAGCAGCATGAA
CCTCGAACCCAACCCTTGTTTTTTGTGTACCTATGTTTCCTCAGCGGATCATATCCGCTGGCTGGACATC
TCCAACATACTTGAACATTCAATCAGCGTCTGAGAAACTTAATTATTACAACTTTCAACAACGGATCTCT
TGGTTCTGGCATCGATGAAGAACGCAGCGAAATGCGATAAGTAGTGTGAATTGCAGAATTCAGTGAATCA
TCGAATCTTTGAACGCACATTGCGCCCCTTGGTATTCCATGGGGCATGCCTGTTCGAGCGTCATTTGTCT
CTCAAGCTGTGCTTGGTGTTGGATGTTTGTCCATTCTCTTGTGCCTGGACTCATCTCAAAGCAATTGGCA
GCCAGTGTTTTGGTTTACTAGTGCAGCACATTTTGCACTTGTAGCTTAGATACTCGCAACCCACAAGAAT
TTTTACTC

>GQ324070 Ampelomyces quisqualis strain SMKC 22477 internal transcribed spacer 1, 5.8S ribosomal RNA gene, and internal transcribed spacer 2, complete sequence
TTCTAGTAGCTTGCTGCTGCTAAGGGGTTCTATCAGACTGTATAGTAATGTTACTGATGAGCAGCATGAA
CCTCAAACCCAACCCCTGTTTTTTGCGTACCTATGTTTCCTCAGCAGATTATATCTGCTGGCTGGACATT
CTTAACATACTTGAACATTCAATCAGCGTCTGAAAAACCTAATTATTACAACTTTCAACAACGGATCTCT
TGGTTCTGGCATCGATGAAGAACGCAGCGAAATGCGATAAGTAGTGTGAATTGCAGAATTCAGTGAATCA
TCGAATTTTTGAACGCATATTGCGCCCCTTGGTATTCCATGGGGCATGCCTGTTCGAGCGTCATTTGTCT
CCTCAAGCTGTGCTTGGTGTTGGATGATTGTCCATTTTCTTGTGCCTGGACTCATCTCAAAGCAATTGGC
AGGCAGTGTTTTGGTTTACTAGTGCAGCACATTTTGCATTTGTAGCTCAGATACTTGCAACCCAAAAGAA
TTTTTACTC

>KY274486 Ampelomyces sp. isolate FJCN 18S ribosomal RNA gene, partial sequence; internal transcribed spacer 1, 5.8S ribosomal RNA gene, and internal transcribed spacer 2, complete sequence; and 28S ribosomal RNA gene, partial sequence
CTTCCGTAGGTGTACCTGCGGAAGGATCATTATTATAGTAGCTTGGTGCTGCTAAGGGGTTCTATCAGAC
TGTATAGTAATGTTACTGATGAGCAGCATGAACCTCAAACCCAACCCCTGTTTTTTGCGTACCTATGTTT
CCTCAGCAGATTATATCTGCTGGCTGGACATTCTTAACATACTTGAACATTCAATCAGCGTCTGAAAAAC
CTAATTATTACAACTTTCAACAACGGATCTCTTGGTTCTGGCATCGATGAAGAACGCAGAGAAATGCGAT
AAGTAGTGTGAATTGCAGAATTCAGTGAATCATCGAATTTTTGAACGCATATTGCGCCCCTTGGTATTCC
ATGGGGCATGCCTGTTCGAGCGTCATTTGTCTCCTCAAGCTGTGCTTGGTGTTGGATGATTGTCCATTTT
CTTGTGCCTGGACTCATCTCAAAGCAATTGGCAGGCAGTGTTTTGGTTTACTAGTGCAGCACATTTTGCA
TTTGTAGCTCAGATACTTGCAACCCAAAAGAATTTTTACTCTTGACCTCGGATCAGGTAGGGATACCCGC
TGAACTTAAGCATATCAATAAGCGGAGGAA

>DQ490759 Ampelomyces sp. HMLAC207 18S ribosomal RNA gene, partial sequence; internal transcribed spacer 1, 5.8S ribosomal RNA gene, and internal transcribed spacer 2, complete sequence; and 28S ribosomal RNA gene, partial sequence
TCCGTAGGTGAACCTGCGGAAGGATTATTATTCTAGTAGCTTGCTGCTGCTAAGGGGTTCTATCAGACTG
TATAGTAATGTTACTGATGAGCAGCATGAACCTCAAACCCAACCCCTGTTTTTTGCGTACCTATGTTTCC
TTAGCAGATTATATCTGCTGGCTGGACATTCTTAACATACTTGAACATTCAATTAGCGTCTGAAAAACCT
AATTATTACAACTTTTAACAACGGATCTCTTGGTTCTGGCATTGATGAAGAACGCAGCGAAATGCGATAA
GTAGTGTGAATTGCAGAATTCAGTGAATCATCGAATTTTTGAACGCATATTGCGCCCCTTGGTATTCCAT
GGGGCATGCCTGTTTGAGCGTCATTTGTCTCCTCAAGCTGTGCTTGGTGTTGGATGATTGTCCATTTTCT
TGTGCCTGGACTCATCTCAAAGCAATTGGTAGGTAGTGTTTCGGTTTACTAGTGCAGCACATTTTGCATT
TGTAGCTCAGATACTTGCAACCCAAAAGAATTTTTACTCTTGACCTTGGATCAGGTAGGGATACCCGCTG
AACTTAAGCATATCAATAAGCGGAGGA

>DQ490752 Ampelomyces sp. HMLAC217 18S ribosomal RNA gene, partial sequence; internal transcribed spacer 1, 5.8S ribosomal RNA gene, and internal transcribed spacer 2, complete sequence; and 28S ribosomal RNA gene, partial sequence
TCCGTAGGTGAACCTGCGGAAGGATCATTATTCTAGTAGCTTGCTGCTGCTAAGGGGTTCTATCAGACTG
TATAGTAATGTTACTGATGAGCAGCATGAACCTCAAACCCAACCCCTGTTTTTTGCGTACCTATGTTTCC
TCAGCAGATTATATCTGCTGGCTGGACATTCTTAACATACTTGAACATTCAATCAGCGTCTGAAAAACCT
AATTATTACAACTTTCAACAACGGATCTCTTGGTTCTGGCATCGATGAAGAACGCAGCGAAATGCGATAA
GTAGTGTGAATTGCAGAATTCAGTGAATCATCGAATTTTTGAACGCATATTGCGCCCCTTGGTATTCCAT
GGGGCATGCCTGTTCGAGCGCCATTTGTCTCCTCAAGCTGTGCTTGGTGTTGGATGATTGTCCATTTTCT
TGTGCCTGGACTCATCTCAAAGCAATTGGCAGGCAGTGTTTTGGTTTACTAGTGCAGCACATTTTGCATT
TGTAGCTCAGATACTTGCAACCCAAAAGAATTTTTACTCTTGACCTCGGATCAGGTAGGGATACCCGCTG
AACTTAAGCATATCAATAAGCGGAGGA

>DQ490750 Ampelomyces sp. HMLAC227 18S ribosomal RNA gene, partial sequence; internal transcribed spacer 1, 5.8S ribosomal RNA gene, and internal transcribed spacer 2, complete sequence; and 28S ribosomal RNA gene, partial sequence
TCCGTAGGTGAACCTGCGGAAGGATCATTATTCTAGTAGCTTGCTGCTGCTAAGGGGTTCTATCAGACTG
TATAGTAATGTTACTGATGAGCAGCATGAACCTCAAACCCAACCCCTGTTTTTTGCGTACCTATGTTTCC
TCAGCAGATTATATCTGCTGGCTGGACATTCTTAACATACTTGAACATTCAATCAGCGTCTGAAAAACCT
AATTATTACAACTTTCAACAACGGATCTCTTGGTTCTGGCATCGATGAAGAACGCAGCGAAATGCGATAA
GTAGTGTGAATTGCAGAATTCAGTGAATCATCGAATTTTTGAACGCATATTGCGCCCCTTGGTATTCCAT
GGGGCATGCCTGTTCGAGCGTCATTTGTCTCCTCAAGCTGTGCTTGGTGTTGGATGATTGTCCATTTTCT
TGTGCCTGGACTCATCTCAAAGCAATTGGCAGGCAGTGTTTTGGTTTACTAGTGCAGCACATTTTGCATT
TGTAGCTCAGATACTTGCAACCCAAAAGAATTTTTACTCTTGACCTCGGATCAGGTAGGGATACCCGCTG
AACTTAAGCATATCAATAAGCGGAGGA

>HM124975 Ampelomyces sp. LK-2010 strain CBS 131.79 18S ribosomal RNA gene, partial sequence; internal transcribed spacer 1, 5.8S ribosomal RNA gene, and internal transcribed spacer 2, complete sequence; and 28S ribosomal RNA gene, partial sequence
CCTGCGGAAGGATCATTATTTTAGTAGCTTGCTACTGCTCAGAGGTTTTGTCAGACTGTATAGTAATGCT
ACTGATGAGCAGCATAAACCTCGACCCTAACCCTTGTTTTTTGTGTACCTATGTTTCCTCAGCGGATTCT
ATCCGCTGGTTGGACATCTCTAACATATTTGAATATTCAATCAGCGTCTGAGAAACTTAATCATTACAAC
TTTCAACAACGGATCTCTTGGTTCTGGCATCGATGAAGAACGCAGCGAAATGCGATAAGTAGTGTGAATT
GCAGAATTCAGTGAATCATCGAATCTTTGAACGCACATTGCGCCCCTTGGTATTCCATGGGGCATGCCTG
TTCGAGCGTCATTTGTCTCTCAAGCTGTGCTTGGTGTTGGGTGTTTGTCCATTCTCTTGTGCCTGGACTC
ATCTCAAAGCAATTGGCAGCCAGTGTTTTGGTTTACTAGTGCAGCACATTTTGTACTTATAGCCTCGATA
CTTGCAACCCATAAGAATTTTTACTCTTGACCTCGGATCAGGTA

>DQ490755 Ampelomyces sp. HMLAC210 18S ribosomal RNA gene, partial sequence; internal transcribed spacer 1, 5.8S ribosomal RNA gene, and internal transcribed spacer 2, complete sequence; and 28S ribosomal RNA gene, partial sequence
TCCGTAGGTGAACCTGCGGAAGGATCATTATTCTAGTAGCTTGCTGCTGCTAAGGGGTTCTATCAGACTG
TATAGTAATGTTACTGATGAGCAGCATGAACCTCAAACCCAACCCCTGTTTTTTGCGTACCTATGTTTCC
TCAGCAGTTTATATCTGCTGGCTGGACATTCTTAACATACTTGAACATTCAATCAGCGTCTGAAAAACCT
AATTATTACAACTTTCAACAACGGATCTCTTGGTTCTGGCATCGATGAAGAACGCAGCGAAATGCGATAA
GTAGTGTGAATTGCAGAATTCAGTGAATCATCGAATTTTTGAACGCATATTGCGCCCCTTGGTATTCCAT
GGGGCATGCCTGTTCGAGCGTCATTTGTCTCCTCAAGCTGTGCTTGGTGTTGGATGATTGTCCATTTTCT
TGTGCCTGGACTCATCTCAAAGCAATTGGCAGGCAGTGTTTTGGTTTACTAGTGCAGCACATTTTGCATT
TGTAGCTCAGATACTTGCAACCCAAAAGAATTTTTGCTCTTGACCTCGGATCAGGTAGGGATACCCGCTG
AACTTAAGCATATCAATAAGCGGAGGA

>GQ324106 Ampelomyces quisqualis strain SMKC 22931 internal transcribed spacer 1, 5.8S ribosomal RNA gene, and internal transcribed spacer 2, complete sequence
CATTTAGTAGCTTGCTACTGCTAAGAGGGTCTGTTAGGCTGTATAGTATTGCTACTGACAAGCAGCATGA
TCCTCTAAGTCAACCCTTGTCTTTTGCGTACCTACGTTTCCTCAGCGGGTATAACCCGCTGGCTGGACAA
AATTAAAACCCTTGAATATTCAATCAGTGTCTGAGAAACTTAATAATTACAACTTTCAACAACGGATCTC
TTGGTTCTGGCATCGATGAAGAACGCAGCGAAATGCGATAAGTAGTGTGAATTGCAGAATTCAGTGAATC
ATCGAATCTTTGAACGCACATTGCGCCCCTTGGTATTCCATGGGGCATGCCTGTTCGAGCGTCATTTGTA
CCCTCAAGCTCTGCTTGGTGTTGGGTGTTTGTCTATGCTTTTGCTTGGACTCACCTCAAAGCAATTGGCA
GCCAGTGTTTTGGCATAGAAGCGCAGCACATCTTGCACTTCCAGTCTTAAACACCAGCTTCCAGTAAGTC
CCTTTACGT

>GQ324063 Ampelomyces quisqualis strain SMKC 22055 internal transcribed spacer 1, 5.8S ribosomal RNA gene, and internal transcribed spacer 2, complete sequence
TTCTAGTAGCTTGCTGCTGCTAAGGGGTTCTATCAGACTGTATAGTAATGTTACTGATGAGCAGCATGAA
CCTCAAACCCAACCCCTGTTTTTTGCGTACCTATGTTTCCTCAGCAGATTATATCTGCTGGCTGGACATT
CTTAACATACTTGAACATTCAATCAGCGTCTGAAAAACCTAATTATTACAACTTTCAACAACGGATCTCT
TGGTTCTGGCATCGATGAAGAACGCAGCGAAATGCGATAAGTAGTGTGAATTGCAGAATTCAGTGAATCA
TCGAATTTTTGAACGCATATTGCGCCCCATGGTATTCCATGGGGCATGCCTGTTCGAGCGTCATTTGTCT
CCTCAAGCTGTGCTTGGTGTTGGATGATTGTCCATTTTCTTGTGCCTGGACTCATCTCAAAGCAATTGGC
AGGCAGTGTTTTGGTTTACTAGTGCAGCACATTTTGCATTTGTAGCTCAGATACTTGCAACCCAAAAGAA
TTTTTACTC

>GU330003 Ampelomyces quisqualis strain SMKC 24653 internal transcribed spacer 1, 5.8S ribosomal RNA gene, and internal transcribed spacer 2, complete sequence
TGTTCAGTAGCTTGCTGCTGTGATGGTCTGTCAGTCTGTATAGTATCACTACTGATGAGCAGCATGACTG
TCTGTCTATACCCTTGTCTTTTCGCACCCTATTTCCTCAGCAGGTCTATACTTGCTGGCCGGACCACTTT
ATATAACTCTTGAATATTCAATCAGCGTCTGAAAAACTTAATAATTACAACTTTCAACAACGGATCTCTT
GGTTCTGGCATCGATGAAGAACGCAGCGAAATGCGATAAGTAGTGTGAATTGCAGAATTCAGTGAATCAT
CGAATCTTTGAACGCACATTGCGCCCCTTGGTATTCCATGGGGCATGCCTGTTCGAGCGTCATTTGTATC
CTCAAGCTTAGCTTGGTGTTGGGTGTTTGTCTATGCTTGTATTTAGACTCACCTCAAAGTAATTGGCAGC
TAGTGTCCTGGTATAGAAGTGCAGCACATTTTGCAACTCTAGCCTAGAACACTGGTGTCCAGTAAGCTTC
TCCACTTT

>GQ324104 Ampelomyces quisqualis strain SMKC 22820 internal transcribed spacer 1, 5.8S ribosomal RNA gene, and internal transcribed spacer 2, complete sequence
CATTTAGTAGCTTGCTACTGCTAAGAGGGTCTGTTAGGCTGTATAGTATTGCTACTGACAAGCAGCATGA
TCCTCTAAGTCAACCCTTGTCTTTTGCGTACCTACGTTTCCTCAGCGGGTATAACCCGCTGGCTGGACAA
AATTAAAACCCTTGAATATTCAATCAGTGTCTGAGAAACTTAATAATTACAACTTTCAACAACGGATCTC
TTGGTTCTGGCATCGATGAAGAACGCAGCGAAATGCGATAAGTAGTGTGAATTGCAGAATTCAGTGAATC
ATCGAATCTTTGAACGCACATTGCGCCCCTTGGTATTCCATGGGGCATGCCTGTTCGAGCGTCATTTGTA
CCCTCAAGCTCTGCTTGGTGTTGGGTGTTTGTCTATGCTTTTGCTTGGACTCACCTCAAAGCAATTGGCA
GCCAGTGTTTTGGCATAGAAGCGCAGCACATCTTGCACTTCCAGTCTTAAACACCAGCTTCCAGTAAGTC
CCTTTACGT

>GQ324132 Ampelomyces quisqualis strain SMKC 22338 internal transcribed spacer 1, 5.8S ribosomal RNA gene, and internal transcribed spacer 2, complete sequence
TGTTCAGTAGCTTGCTGCTGTGACGGTCTGTCAGTCTGTATAGTATCACTACTGATGAGCAGCATGACTG
TCTGTCTATACCCTTGTCTTTTTGCACCCTATTTCCTCAGCAGGTCTATACTTGCTGGCTGGACCACTTT
ATATAACTCTTGAATATTCAATCAGCGTCTGAAAAACTTAATAATTACAACTTTCAACAACGGATCTCTT
GGTTCTGGCATCGATGAAGAACGCAGCGAAATGCGATAAGTAGTGTGAATTGCAGAATTCAGTGAATCAT
CGAATCTTTGAACGCACATTGCGCCCCTTGGTATTCCATGGGGCATGCCTGTTCGAGCGTCATTTGTATC
TTCAAGCTCAGCTTGGTGTTGGGTGTTTGTCTATGCTTGTATTTAGACTCACCTCAAAGTAATTGGCAGC
TAGTGTCCTGGTATAGAAGTGCAGCACATTTTGCAACTCTAGCCTAGAACACTGGTGTCCAGTAAGCTTC
TCCACCTT

>GU329999 Ampelomyces quisqualis strain SMKC 23438 internal transcribed spacer 1, 5.8S ribosomal RNA gene, and internal transcribed spacer 2, complete sequence
TGTTCAGTAGCTTGCTGCTGTGATGGTCTGTCAGTCTGTATAGTATCACTACTGATGAGCAGCATGACTG
TCTGTCTATACCCTTGTCTTTTCGCACCCTATTTCCTCAGCAGGTCTATACTTGCTGGCCGGACCACTTT
ATATAACTCTTGAATATTCAATCAGCGTCTGAAAAACTTAATAATTACAACTTTCAACAACGGATCTCTT
GGTTCTGGCATCGATGAAGAACGCAGCGAAATGCGATAAGTAGTGTGAATTGCAGAATTCAGTGAATCAT
CGAATCTTTGAACGCACATTGCGCCCCTTGGTATTCCATGGGGCATGCCTGTTCGAGCGTCATTTGTATC
CTCAAGCTTAGCTTGGTGTTGGGTGTTTGTCTATGCTTGTATTTAGACTCACCTCAAAGTAATTGGCAGC
TAGTGTCCTGGTATAGAAGTGCAGCACATTTTGCAACTCTAGCCTAGAACACTGGTGTCCAGTAAGCTTC
TCCACTTT

>GU330000 Ampelomyces quisqualis strain SMKC 23713 internal transcribed spacer 1, 5.8S ribosomal RNA gene, and internal transcribed spacer 2, complete sequence
TGTTCAGTAGCTTGCTGCTGTGATGGTCTGTCAGTCTGTATAGTATCACTACTGATGAGCAGCATGACTG
TCTGTCTATACCCTTGTCTTTTCGCACCCTATTTCCTCAGCAGGTCTATACTTGCTGGCCGGACCACTTT
ATATAACTCTTGAATATTCAATCAGCGTCTGAAAAACTTAATAATTACAACTTTCAACAACGGATCTCTT
GGTTCTGGCATCGATGAAGAACGCAGCGAAATGCGATAAGTAGTGTGAATTGCAGAATTCAGTGAATCAT
CGAATCTTTGAACGCACATTGCGCCCCTTGGTATTCTATGGGGCATGCCTGTTCGAGCGTCATTTGTATC
CTCAAGCTTAGCTTGGTGTTGGGTGTTTGTCTATGCTTGTATTTAGACTCACCTCAAAGTAATTGGCAGC
TAGTGTCCTGGTATAGAAGTGCAGCACATTTTGCAACTCTAGCCTAGAACACTGGTGTCCAGTAAGCTTC
TCCACTTT
